# Supplementary material for: Immunologic Characterization and T cell Receptor Repertoires of Expanded Tumor-infiltrating Lymphocytes in Patients with Renal Cell Carcinoma
Source: Cancer Res Commun. 2023 Jul 18;3(7):1260–76. doi: 10.1158/2767-9764.CRC-22-0514 (PMC10361538; doi:10.1158/2767-9764.CRC-22-0514)
Supplement: Table S1 — Supplementary Table S1 shows the RCC patient data including clinical parameters and status [file crc-22-0514-s01.xlsx]

## Sheet: Sheet1
Supplementary Table S1
Table showing RCC patient data including clinical parameters and status
Patient ID	Age at surgery	Gender (1=male, 2=female)	Histology (ccrcc=clear cell, prcc=papillary)	Tumor lymphocytes	Malignancy	Dominance	WHO2016/ISUP grade	TNM8 stage	Tumor diameter (mm)	Weight of surgical sample (g)	Follow-up status (1=dead 0=alive)	Perirenal fat infiltration	Peripelvic fat infiltration	Macroscopic blood vessel infiltration	Microscopic blood vessel infiltration	Tumor necrosis	Sarcomatoid histology	Rabdoid histology	Adrenal gland presence?	Metastasis at the time of surgery
41	74	1	ccrcc	9.92	malig	cd3	4	pT1b	55	650	0	0	0	0	0	1	N / A	N / A	0	no metastasis
56	70	1	ccrcc	1.85	malig	cd3	3	pT3aN0	135	765	1	1	0	1	1	1	0	0	0	lung
76	71	1	chromophobe	0.21	malig	cd3	2	pT3a	80	1045	0	0	1	0	0	0	N / A	N / A	0	no tumor/metastasis
78	79	2	ccrcc	7.24	malig	nk	3	pT3a	80	399	0	1	0	0	1	1	N / A	N / A	0	no metastasis
81	81	2	ccrcc	1.68	malig	nk	2	pT1b	60	436	0	0	0	0	0	0	N / A	N / A	0	no metastasis
85	71	1	ccrcc	17.5	malig	cd3	3	pT3a	80	440	1	0	0	0	1	1	N / A	N / A	0	brain, lung, bone, liver, lumbar vertebra
96	70	2	ccrcc	0.88	malig	cd3	3	pT2a	73	850	0	0	0	0	0	0	N / A	N / A	0	no metastasis
115	82	1	ccrcc	0.49	malig	cd3	3	pT2	110	856	0	0	0	0	0	1	N / A	N / A	0	no metastasis
125	70	1	ccrcc	1.02	malig	nk	2	pT1b	45	655	0	0	0	0	0	0	N / A	N / A	0	no metastasis
126	60	2	ccrcc	0.17	malig	cd3	4	pT2a	71	311	0	0	0	0	0	1	1	N / A	0	no metastasis
131	80	2	ccrcc	4.79	malig	nk	2	pT2a	75	242	0	0	0	0	0	0	0	0	0	no metastasis
141	56	1	oncocytoma	4.93	benign	nk	N/A	N/A	70	742	0	0	0	0	0	0	N / A	N / A	0	no metastasis
159	65	1	ccrcc	6.89	malig	cd3	2	pT1a	38	585	0	0	0	0	1	0	0	0	0	no metastasis
166	56	1	ccrcc	0.54	malig	nk	3	pT3a	80	810	0	1	0	0	0	0	0	0	0	no metastasis
177	70	2	ccrcc	4.22	malig	cd3	4	pT3aNx	120	N/A	0	1	1	1	0	1	1	1	0	no metastasis
178	77	2	ccrcc	4.22	malig	cd3	3	pT3a	55	504	0	1	0	0	0	0	0	0	0	no metastasis
229	76	1	ccrcc	2.56	malig	nk	2	pT3aNx	40	1012	0	0	1	0	0	1	0	0	0	no metastasis
240R	56	1	ccrcc	12.8	malig	cd3	4	pT3aNx	110	620	0	1	1	1	1	1	0	1	0	both kidneys
240L	56	1	ccrcc	13.1	malig	cd3	2	pT1a	40	171	0	0	0	0	0	0	0	0	0	both kidneys
255	82	1	ccrcc	1.96	malig	nk	3	pT3a	120	N/A	0	1	1	1	1	1	0	0	1	lung
279	23	1	chromophobe	0.089	malig	nk	2	pT2a	100	529	0	0	0	0	1	0	0	0	0	no metastasis
280	85	2	ccrcc	0.77	malig	nk	2	pT4	55	N/A	0	1	1	1	1	1	N / A	N / A	0	no metastasis
286	75	2	ccrcc	3.68	malig	cd3	2	pT2a	85	563	0	0	0	0	0	1	0	0	0	no metastasis
287	68	2	ccrcc	1.02	malig	nk	2	pT1b	50	603	0	0	0	0	0	0	0	0	0	no metastasis
292	58	1	ccrcc	11.2	malig	cd3	3	pT3aNx	60	399	0	1	0	0	1	1	0	0	0	no metastasis
288	57	2	ccrcc	1.49	malig	nk	2	pT3a	70	733	0	1	0	0	0	0	0	0	0	no metastasis
289	80	2	ccrcc	2.39	malig	cd3	4	pT3aNx	100	549	0	1	0	0	0	1	0	0	0	no metastasis
310	53	1	ccrcc	2.34	malig	cd3	3	pT1b	62	509	1	0	0	0	0	0				no metastasis
346	53	2	ccrcc	3.58	malig	cd3	2	pT1b	70	256	0	0	0	0	0	1	0	0	0	no metastasis
317	70	1	ccrcc	0.24	malig	nk	1	pT1a	20	357	0	0	0	0	0	0	0	0	0	no metastasis
318	59	1	oncocytoma	0.42	benign	nk	N/A	N/A	60	550	0	N/A	N/A	N/A	N/A	0	N/A	N/A	N/A	no metastasis
401	78	2	ccrcc	1.16	malig	nk	3	pT2a	70	N/A	0	1	0	0	0	0	0	0	0	no metastasis
406	72	1	ccrcc	2.31	malig	cd3	2	pT1b	45	430	0	0	0	0	0	0	0	0		no metastasis
413	70	2	ccrcc	4.97	malig	cd3	2	pT3a	55	345	0	1	0	0	0	1	0	0	1	no metastasis
423	73	2	ccrcc	0.35	malig	nk	2	pT2a	80	365	0	0	0	0	0	0	0	0	0	no metastasis
426	85	1	ccrcc and prcc	2.06	malig	nk	3	pT3a	36	1463	0	1	0	0	0	0	0	0	1	no metastasis
468	73	1	ccrcc	1.1	malig	nk	3	pT2a	75	559	0	0	0	0	0	0	0	0	0	no metastasis
476	75	1	ccrcc	1.22	malig	nk	2	pT1b	43	69	0	0	0	0	0	1	0	0	0	no metastasis
496	67	1	chromophobe	3.26	malig	nk	3	pT3a	90	873	0	0	1	0	0	1	0	0	0	no metastasis
497	56	1	ccrcc	41.9	malig	cd3	3	pT2a	90	814	0	0	0	0	0	0	0	0	0	no metastasis
499	74	2	prcc	1.5	malig	nk	3	pT3a	150	1410	0	1	1	0	1	1	0	0	1	no metastasis
500	45	2	ccrcc	0.47	malig	cd3	3	pT1a	25	463	0	0	0	0	0	0	0	0	0	no metastasis
547	71	2	ccrcc	7.29	malig	cd3	2	pT2a	80	255	0	0	0	0	0	0	0	0	0	no metastasis
613	67	2	ccrcc	1.02	malig	nk	2	pT3a	60	537	0	1	0	1	1	0	0	0	0	no metastasis
616	59	1	ccrcc	9.52	malig	cd3	2	pT2a	75	242	0	0	0	0	0	0	0	0	0	no metastasis
635	71	1	ccrcc	0.96	malig	nk	3	pT1a	25	556	0	0	0	0	0	1	0	0	0	no metastasis
649	69	1	oncocytoma	1.2	benign	nk	N/A	N/A	N/A	N/A	1	N/A	N/A	N/A	N/A	N/A	N/A	N/A	N/A	no metastasis
657	38	2	prcc	0.85	malig	nk	2	pT2a	90	512	0	0	0	0	0	1	0	0	0	no metastasis
676	53	1	chromophobe	0.71	malig	nk	N/A	pT2b	120	1220	0	0	0	0	0	1	0	0	0	no metastasis
680	85	2	oncocytoma	0.76	benign	nk	N/A	N/A	N/A	N/A	1	N/A	N/A	N/A	N/A	N/A	N/A	N/A	N/A	no metastasis
686	60	1	prcc	4.99	malig	cd3	2	pT1a	40	511	0	0	0	0	0	0	0	0	0	no metastasis
702	59	1	ccrcc	0	malig	NA	2	pT3a	50	1392	1	0	0	1	1	0	0	0	0	no metastasis
734	82	1	chromophobe	2.86	malig	NA	2	NA	NA	NA	NA	1	1		0	NA	NA	NA	NA	NA
735	82	1	ccrcc	1	malig	NA	3	NA	NA	NA	NA	1	NA	NA	NA	1	NA	NA	NA	NA
744	63	1	ccrcc	9.03	malig	NA	2	pT3a	NA	NA	NA	1	NA	NA	NA	NA	NA	NA	NA	NA
761	81	1	ccrcc	0.48	malig	NA	2	pT1a	NA	NA	NA	NA	NA	NA	NA	NA	NA	NA	NA	NA
780	65	1	NA	9.37	NA	NA	NA	NA	NA	NA	NA	NA	NA	NA	NA	NA	NA	NA	NA	NA
799	66	1	NA	1.25	NA	NA	NA	NA	NA	NA	NA	NA	NA	NA	NA	NA	NA	NA	NA	NA
