# Supplementary material for: Immunologic Characterization and T cell Receptor Repertoires of Expanded Tumor-infiltrating Lymphocytes in Patients with Renal Cell Carcinoma
Source: Cancer Res Commun. 2023 Jul 18;3(7):1260–76. doi: 10.1158/2767-9764.CRC-22-0514 (PMC10361538; doi:10.1158/2767-9764.CRC-22-0514)
Supplement: Table S2 — Supplementary Table S2 shows the list of all markers, antibodies and their catalog numbers used for multi-parameter flow cytometry immunophenotyping, co-culture and T-cell activation assays. [file crc-22-0514-s02.xlsx]

## Sheet: Sheet1
Multi-parameter flow cytometry and immunophenotyping
Antibody	Fluorochrome	Catalog no	Manufacturer
CX3CR1	FITC	341606	BioLegend
CD16	PE	561313	BD
CD3	PerCP-Cy5.5	332771	BD
CD4	PE-Cy7	560649	BD
TCR γδ	APC	555718	BD
CD45	APC-H7	560178	BD
CD8	BV510	563919	BD
CD56	BV421	562751	BD
CD279 (PD-1), clone MIH4	FITC	557860	BD
CD223 (LAG-3)	PE	125209	eBioscience
CD278 (ICOS)	PE-Cy7	25-9948-41	eBioscience
CD152 (CTLA-4)	APC	560938	BD
HLA-DR	BB515	564516	BD
CD27	PE	124211	BD
CD25	PE-Cy7	101911	BD
CD11b	APC	550019	BD
CD159c (NKG2C)	AF488	FAB138G	RnD
CD161	PE	556081	BD
CD314 (NKG2D)	PE-Cy7	562365	BD
CD159a (NKG2A)	APC	FAB1059A	RnD
CD226 (DNAM)	BB515	565152	BD
CD57	PE	560844	BD
CD335 (NKp46)	PE-Cy7	562101	BD
CD337 (NKp30)	APC	558408	BD
CD183 (CXCR3)	AF488	561730	BD
CCR7	PE	FAB197P	RnD
CD45RO	PE-Cy7	560608	BD
CD184 (CXCR4)	APC	560936	BD
CD274 (PD-L1), clone MIH1	PE-Cy7	558017	BD
CD273 (PD-L2), clone MIH18	APC	557926	BD
Co-culture T cell activation assay
Antibody	Fluorochrome	Catalog no	Manufacturer
CD45	V500-C	655873	BD
CD3, clone SK7	APC	345767	BD
CD4	PerCP	345770	BD
CD8	Pe-Cy7	335822	BD
CD56	PE	345812	BD
a-CD49d		340976	BD
a-CD28		340975	BD
CD3, clone UCHT1	APC	561810	BD
CD107a	FITC	555800	BD
CD107b	FITC	555804	BD
Granzyme B	AF700	561016	BD
TNFa	V450	561311	BD
IFNy	V450	560371	BD
Fix/Perm solution kit		554714	BD
GolgiStop		554724	BD
