# Supplementary material for: Immunologic Characterization and T cell Receptor Repertoires of Expanded Tumor-infiltrating Lymphocytes in Patients with Renal Cell Carcinoma
Source: Cancer Res Commun. 2023 Jul 18;3(7):1260–76. doi: 10.1158/2767-9764.CRC-22-0514 (PMC10361538; doi:10.1158/2767-9764.CRC-22-0514)
Supplement: Table S4 — Supplementary Table S4 shows the publicly validated RCC-associated motifs, together with their antigen-specificities with TCRGP, and motifs found in the REP TILs using GLIPH2. [file crc-22-0514-s04.xlsx]

## Sheet: Zheng
Supplementary Table S3: Number of TCGA samples and their abbreviations (related to Supplementary Fig. S6A,C)
abbrevation	full name	n
BCL	B-cell lymphoma	2
BRCA	Breast cancer	2
CHOL	Cholangiocarcinoma	1
CRC	Colorectal Cancer	12
ESCA	Esophageal Cancer	6
FTC	Fallopian Tube Carcinoma	1
HCC	Hepatocellular Carcinoma	5
LC	Lung cancer	15
MM	Multiple Myeloma	3
OV	Ovarian Cancer	1
PACA	Pancreatic Cancer	5
RC	Renal Carcinoma	6
STAD	Stomach adenocarcinoma	4
THCA	Thyroid Carcinoma	10
UCEC	Endometrial Carcinoma	9

## Sheet: TCGA
Supplementary Table S3: Number of TCGA samples and their abbreviations (related to Fig. 5B)
abbrevation	full name	n
STAD	Stomach adenocarcinoma	304
OV	Ovarian serous cystadenocarcinoma	146
KIRC / RCC	Kidney renal clear cell carcinoma	142
BRCA	Breast invasive carcinoma	129
SKCM	Skin Cutaneous Melanoma	86
ESCA	Esophageal carcinoma	84
LUAD	Lung adenocarcinoma	54
LUSC	Lung squamous cell carcinoma	52
HNSC	Head and Neck squamous cell carcinoma	32
TGCT	Testicular Germ Cell Tumors	27
THCA	Thyroid carcinoma	27
SARC	Sarcoma	20
CESC	Cervical squamous cell carcinoma and endocervical adenocarcinoma	16
UCEC	Uterine Corpus Endometrial Carcinoma	16
BLCA	Bladder Urothelial Carcinoma	10
PAAD	Pancreatic adenocarcinoma	9
PRAD	Prostate adenocarcinoma	8
LIHC	Liver hepatocellular carcinoma	7
KIRP / RCC	Kidney renal papillary cell carcinoma	6
MESO	Mesothelioma	5
COAD	Colon adenocarcinoma	4
GBM	Glioblastoma multiforme	2
UVM	Uveal Melanoma	2
CHOL	Cholangiocarcinoma	1
FPPP	FFPE Pilot Phase II	1
UCS	Uterine Carcinosarcoma	1

## Sheet: RCC-associated motifs
Supplementary Table S3: RCC-associated TCR motifs, as determined by GLIPH2 (related to Fig. 5A-F and Supplementary Fig. S6A-D)
pattern	number_subject	number_unique_cdr3
TKRP	34	104
LLRA	36	198
ATMS	28	55
TMS	42	1029
LTMA	37	148
QLMK	29	77
STMS	28	74
EHR	39	331
GPTM	32	93
KRP	40	684
TMA	38	469
LAQI	34	99
LWK	35	175
LWL	40	348
TTMS	26	72
PIIH	33	105
TLK	40	582
GEHR	30	71
LWKH	35	164
AKRP	31	74
MKN	41	337
WKH	39	303
ERPM	38	94
PMA	42	257
SQKH	34	107
KHH	38	210
RPMA	39	120
RTLK	36	199
AQIR	38	422
LETP	37	258
LMKN	38	191
PKTF	33	99
DLWL	28	59
PTMS	42	469
IIHP	36	214
GTLK	35	194
ISP	41	1111
PTM	42	514
QKHS	29	90
WKHH	36	149
KDLW	33	72
QKH	37	210
IIH	38	220
PKRP	28	65
EHRG	38	252
APTM	35	136
PQIR	33	103
LMK	38	205
KTF	36	191
APTS	39	262
HRYA	35	252
IHP	39	418
LTM	38	193
ELLR	29	62
KHRY	20	47
EHRY	25	54
TISP	30	68
PPTM	26	48
RTMS	28	48
VTMS	24	36
TPTM	24	44
LHRY	20	37
VTMA	23	36
GQKH	23	41
KLWL	20	29
RQSA	25	49
PHRY	25	36
QHRY	19	30
GPMA	22	37
GATM	23	36
VHRY	22	31
GELW	24	34
ESAP	24	39
GLTM	24	36
ARYA	21	26
FKRP	15	25
IKRP	18	24
CLR	24	37
PAQI	16	24
VMK	22	33
YRYA	13	19
EAQI	18	22
LLWK	13	17
ATLK	16	20
FTM	21	29
VAQI	17	19
VQIR	15	18
DPTM	15	18
FVLD	15	17
PEHR	16	21
TEHR	11	15
GVHR	15	20
TIAI	13	16
WQIR	8	11
CQK	9	10
HARN	10	12
NLWL	9	11
GVLW	14	17
PRYA	13	17
QAQI	11	13
PPQI	12	15
CQKH	8	9
HFVL	9	10
LCH	10	10
SKVW	11	14
LRHR	9	15
LSQK	9	13
VLMK	6	8
KTMS	8	9
NLTM	8	9
FERP	11	13
KKRP	10	10
SIC	11	13
AKLW	7	9
QQLM	5	9
KMKN	7	8
GKQI	8	8
WTKS	8	8
GCTS	5	8
NEHR	8	8
CTKS	6	7
CKEK	7	7
CGP	10	11
FCR	10	11
RSTM	6	10
GNTM	7	10
GNTS	10	12
FCP	6	8
RITM	7	8
SKEE	11	11
GETM	6	11
ASQK	7	9
GFKR	7	10
ASQI	7	9
CKE	7	7
WTMS	7	7
GPCR	6	7
YPTM	6	7
PKHR	5	7
KLTM	7	7
QKHR	4	7
%GD	6	7
SD%AGET	2	6
PMKD	6	6
ALWK	6	6
SLCH	6	6
KKKH	5	6
LCTK	5	6
WRYA	5	6
SF%RA	6	6
S%RQGENSNQP	3	6
RVMK	7	8
KVLR	8	8
FQIR	8	8
VPLK	8	10
KMK	7	10
SLCR	7	10
KEKT	8	9
RAWL	3	9
KQLM	5	7
DWKH	6	7
SY%QGAGE	4	7
FHSD	8	9
ARTM	7	9
PYRY	7	8
GCW	6	8
S%GGPTS	5	6
NLWK	5	6
QAEH	5	6
ICK	6	6
NSQK	4	6
SDLAG%T	2	6
TTTM	6	6
WKDL	6	6
SLCY	5	5
S%GPTS	5	5
S%TSGSLDE	4	5
VTDW	5	5
LCK	3	5
TWKH	4	5
MHRY	5	5
DIIH	4	5
KELW	4	5
SYSQGAG%	1	5
LKLW	5	5
SL%DSRG	3	5
MKDL	5	5
CKRP	5	5
S%EIR	4	5
YIII	5	5
SYVPGLE%DQP	1	5
CHA	5	5
CHAR	5	5
%EQGPTGE	4	5
LSCK	5	5
DQKH	4	5
SEVA%PGAGE	1	5
PPQW	4	5
%GEYNSP	2	5
HWKH	5	5
SD%AGGPDT	5	5
TRYA	7	8
LCRG	7	7
SRE%	3	8
LPQI	6	8
YAIS	6	7
ILWL	6	7
S%GGRP	8	8
VPII	3	7
ESQK	6	6
SLCV	5	6
QQG%GNT	4	6
SLRG%AGE	5	6
KALK	6	6
RTKH	6	6
SQSC	6	6
CLW	6	6
RKFT	7	7
GNMA	6	7
FSMS	6	7
VAMA	6	7
SPG%AVNTGE	1	5
CTM	4	5
GGCP	5	5
SLWNT%E	4	5
STGTA%EK	5	5
PKLW	5	5
GCPT	5	5
AQLW	5	5
S%SGQGAGE	4	5
CGKT	5	5
AKKK	4	5
SFRTG%NTGE	3	5
%IKET	4	5
CVK	5	5
GWLW	5	5
SCGD	4	5
TCLR	3	5
KVKN	4	5
LQVK	5	5
SIQ%E	5	5
SFCR	6	7
LRYA	6	7
S%GDGTE	6	7
PISI	6	7
PRAM	7	7
YHRY	6	7
SF%TDT	16	12
KWW	6	6
EPKR	5	6
ATTM	6	6
S%PDGQET	6	6
GEMK	6	6
CES	6	6
YVPE	4	6
PELW	5	6
SLG%G	22	19
SEPDG%ET	3	4
EGQ%GE	4	4
SVDR%	4	4
SQIAGGPR%	1	4
S%DRGSA	4	4
RSR%GE	4	4
S%GTGGWP	2	4
STSQG%GP	2	4
RPPG%GE	5	4
S%GGAQIR	3	4
S%IGEP	2	4
RDRAGG%ET	3	4
S%PSGSGTDT	4	4
VKHR	4	4
S%GERNSP	4	4
SDR%PGS	3	4
SSN%EQP	1	4
SL%GPTS	4	4
S%GGYGET	3	4
SF%GQGAGE	2	4
SARTG%	4	4
S%GAGR	4	4
S%LAGGPTS	4	4
SRVGGE%	4	4
QPTM	4	4
S%GGGQSAP	4	4
%DPQIR	4	4
SL%GGGD	4	4
%FKDREET	1	4
SLFG%ARKGE	1	4
SQ%GEP	3	4
HQIR	3	4
%SRDP	4	4
S%GDYRYNE	1	4
HLHA	4	4
SPGG%LK	4	4
%APPQGAKRP	1	4
SLGQG%LRA	4	4
RE%SGSLQET	4	4
SDAV%STDT	1	4
SE%GVGDT	2	4
RG%EEK	2	4
ILTM	4	4
SDR%LRA	4	4
T%SAP	4	4
SL%GKGGE	4	4
RGEY%SP	2	4
S%LRD	2	4
RGTSD%E	4	4
S%GLGGP	3	4
SDRTP%S	3	4
SDS%TTGE	4	4
R%DSRGLRA	1	4
RS%RA	4	4
S%RQIR	4	4
S%ERPMA	4	4
SQFSRGVPI%HP	1	4
SFW%SPQEK	1	4
R%QVFNQP	1	4
SD%VGLR	2	4
%RDSWNTE	4	4
SK%QNTGE	4	4
SDP%QGAYE	4	4
S%RPNEK	4	4
SD%QGADT	4	4
EY%P	1	4
PSQI	6	7
SL%GSET	9	9
QTMS	5	6
SS%GSGE	6	6
KARQ	5	6
GYMA	4	6
VKDL	6	6
NTQI	6	6
VSMS	4	6
VCQ	5	6
ADMG	5	5
VILP	5	5
EPMA	4	5
SPG%GDTGE	6	5
SGE%GE	5	5
SYSIG%NQP	2	5
FCGG	5	5
PERH	5	5
TGLC	5	5
IRYA	5	5
VVIH	5	5
TYKR	5	5
SQ%FSGNT	4	5
R%SGDTGE	4	5
SCLR	5	5
SGGV%GE	5	5
SPT%A	5	5
YG%E	5	5
%VTNTGE	4	5
S%SNE	15	16
SPG%E	20	23
AR%GTE	5	7
SG%LGE	6	7
SLGGGG%	6	7
SL%GGGTDT	15	11
SPLG%YE	6	8
SQ%NE	15	13
SLGG%ET	17	11
SAR%NQP	5	6
SL%GTSGYNE	6	6
NTTS	5	6
S%AGANTGE	4	6
WISP	6	6
SLG%QET	20	15
SL%GALG	4	4
S%EGRGGTDT	3	4
SLAV%DTE	1	4
SLA%GRGNQP	2	4
S%GGGQ	4	4
SLGGR%EK	2	4
RLGQG%TGE	3	4
%PYNSP	2	4
RETG%DYG	4	4
SVGG%K	3	4
WAMS	4	4
%PGQGG	3	4
GLCR	4	4
R%GRA	4	4
SQGRGN%	3	4
SG%TGGTGE	2	4
SEGPG%	4	4
SSTQ%NTE	3	4
SPFD%	3	4
PG%VTGE	1	4
RG%VGEK	2	4
SRGEG%TE	4	4
SQET%YG	4	4
SPRTGG%QET	4	4
SYS%QGAGE	3	4
KRGG%TGE	3	4
SP%TDEK	2	4
SP%GYGTDT	2	4
GWTM	5	4
S%GLGRDT	4	4
SPGT%LNEK	2	4
RGR%GEK	3	4
GWQI	3	4
SRL%NEK	4	4
R%RGGEK	4	4
SLQR%NTE	5	4
YQLL	1	4
RDN%GE	2	4
SSNRG%NEK	3	4
CEH	3	4
SSV%GANV	5	4
SP%GTYYG	4	4
S%DGSG	4	4
SQD%VE	3	4
R%DRDTGE	4	4
L%RSNQP	2	4
%NSP	4	4
SY%GGNT	4	4
%GSGGGE	2	4
SPPGTGVL%E	2	4
SQGA%K	4	4
S%GGGEQET	1	4
TGQG%GEK	2	4
S%RGGANTGE	3	4
%GDRDTGE	4	4
SQR%GNTGE	4	4
SQ%AGGPRE	2	4
SQGVD%	3	4
S%GGLAGGET	3	4
SR%GIYG	3	4
VARW	4	5
S%TGTS	5	5
RGCR	4	5
SL%GGGT	5	5
EGMK	4	5
SLRY%	6	5
QPMA	5	5
SP%AGDTGE	3	5
STG%AET	5	5
HFRL	5	5
RTP%G	2	5
PCH	4	5
AFC	5	5
SKYL	5	5
EELK	5	5
DRNC	2	5
S%ELGE	4	5
GDEH	5	5
%EGSGE	4	5
S%TDT	25	21
SLGTG%GNT	7	8
S%GLGNT	6	6
S%GRP	4	6
%DRGGEK	4	6
SFGRG%E	5	6
%LVGLRET	2	3
SF%GGTNTGE	2	3
SEGLAG%SYE	3	3
SYRQG%DTGE	2	3
SQ%GTGG	3	3
SS%QGAMNTE	3	3
RGE%TGE	3	3
%TGVGEK	2	3
%IAGGRE	3	3
SLSG%S	3	3
SPRAA%E	4	3
SR%LTMA	3	3
S%GGGVTYE	3	3
SPT%DGNT	3	3
RD%GNSNQP	3	3
S%DGRVTGE	2	3
SLGASGG%NE	2	3
SL%DREVDG	1	3
S%PGTGAGG	3	3
S%GTASGE	3	3
SLSSK%E	3	3
SVDVG%	3	3
T%DSGTQET	2	3
SRGG%QIR	3	3
%QGSGEK	3	3
SG%GGSE	3	3
SIDL%	3	3
S%GQGKRP	3	3
EPL%DYG	1	3
RREGL%	2	3
S%GQGSLRA	3	3
SGVA%NEK	3	3
SRNR%TGE	3	3
S%GQEGTDT	3	3
S%RLGQP	2	3
SL%AGTGNT	3	3
S%PTGTGGYE	3	3
SRD%RTLK	3	3
SMS%STGE	1	3
SEG%GANTGE	2	3
SIG%ENTE	3	3
SSGTI%E	2	3
TV%NTGE	2	3
SLG%SGGVYE	3	3
RLCT	3	3
SQ%LTGAYE	3	3
TGN%NTE	3	3
S%IIHP	3	3
SIGSG%T	3	3
S%GGQGFTGE	2	3
%GVPLK	2	3
S%IQTCLRD	1	3
SPFT%RGP	1	3
SGG%GGQNTE	3	3
SREAGG%YE	3	3
S%TQGAGET	3	3
S%GGGGGEK	3	3
SP%VDGNT	3	3
K%NLNTE	3	3
SGGGG%G	3	3
SQGP%GNT	3	3
SQDQS%T	2	3
PGG%AGGTGE	2	3
S%EQIR	3	3
SWLD%VDG	1	3
GG%RP	3	3
S%GGTSVNE	2	3
SEV%GPGAGE	1	3
SSRQGRD%	4	3
R%GTGATDT	2	3
SQLGG%K	2	3
S%WDRLYG	2	3
SLG%SGTTGE	2	3
SDFQG%	2	3
STLPS%P	1	3
N%DGYE	3	3
%GRVGEK	2	3
GG%LLWL	3	3
SYAAGG%DE	1	3
SDGTGG%ET	3	3
%PIIHP	3	3
S%QGLRA	2	3
SMG%DG	3	3
SQPLVSEPQ%MDEK	1	3
SLV%EGG	2	3
S%DRGRSAP	3	3
%GGIHP	3	3
RDGTSG%TDT	3	3
SGG%LEK	3	3
SVAGGP%RP	1	3
SVETSG%NE	3	3
S%GGTSGTDT	2	3
S%GQGALK	3	3
IG%GSGE	2	3
S%PSTTNEK	4	3
SQ%GPMA	3	3
%RQGFTE	3	3
SVGEG%YE	3	3
SL%PR	3	3
SS%GGTS	2	3
SLE%IR	3	3
SPS%GLMNTE	3	3
SVR%NT	3	3
%YRANE	3	3
S%GWGDT	3	3
S%RGPTS	3	3
R%GLPTS	3	3
SPG%GISP	3	3
SVGTLG%TE	4	3
SV%TGPE	3	3
SYS%TA	2	3
RKGT%QET	3	3
S%RHYNE	3	3
SLGLAGGP%QET	3	3
S%VNGE	3	3
SGGGRR%	3	3
S%PQGSYNSP	2	3
SD%SGGPDT	2	3
S%TSGGPQIR	3	3
SFG%GGA	3	3
S%DPLGE	3	3
SHRGR%E	2	3
SLGGDL%	1	3
TRSGIGG%YNSP	1	3
S%GGGAPTS	3	3
SL%GPTTS	2	3
SRS%GGSYE	3	3
%VAENTGE	2	3
S%GLAGGLR	2	3
SV%GGAQIR	3	3
SL%GGKRP	3	3
SPGLAG%ANTGE	3	3
TRSGIG%PYNSP	1	3
SLTS%TFFGE	1	3
SGQ%GNYG	3	3
%PTGAGQP	2	3
S%GTSGGGT	4	3
LDRASG%	3	3
S%GSYSGANV	1	3
SQ%GWDE	5	3
SPRLAG%TS	3	3
SLAG%PSGNT	3	3
SPQGTG%DE	3	3
SLRV%PGLTQIR	1	3
S%PPTS	3	3
SSP%RP	3	3
%GQGSNEK	2	3
S%GERP	2	3
DT%DSNQP	3	3
SELSG%	1	3
SLG%LGSE	4	3
SFLGG%QP	3	3
SPS%GWTGE	2	3
SRR%PTNEK	3	3
%LGDP	4	3
S%GGGGDTDT	2	3
ST%GPPYE	3	3
DR%GRET	3	3
S%PRTGANV	3	3
%NRDTGE	2	3
SLGGG%D	3	3
RQGEI%E	2	3
SIGPLE%NE	3	3
S%GGGQIR	3	3
SGG%GPNYG	3	3
DGLG%GYG	1	3
SQG%VVNE	2	3
R%TRA	3	3
SSGGR%A	3	3
S%KGDSSYE	2	3
S%RDRGPTS	2	3
QA%GGGE	2	3
S%GGGPTMS	3	3
R%YYTGE	2	3
SEGGA%NI	3	3
S%GQRG	3	3
SVSTN%E	3	3
S%WEG	3	3
S%GLQIR	3	3
%GGTLK	4	3
SGTS%SDTGE	1	3
RTG%GP	3	3
S%GQGAQIR	3	3
SPTVAG%	2	3
%SETGGEK	2	3
SRG%L	3	3
SFGAGA%E	2	3
SPG%GENEK	2	3
%GGAGEDLFSYE	1	3
S%LGEP	3	3
S%PAGK	3	3
SGQ%SNEK	2	3
%DPGQGRG	2	3
SFRT%LNTGE	1	3
S%SGRGGTGE	3	3
LPPSGGSNTG%	1	3
S%GIHP	3	3
SE%AGNTDT	3	3
S%GSGSGTDT	3	3
SL%GSSGYG	3	3
SGGQG%RTGE	3	3
SFEG%NEK	2	3
SF%GYEK	3	3
E%GTLK	3	3
STNRG%EEK	2	3
%PLAGDNNE	3	3
R%LNYNE	2	3
SI%NSGNT	2	3
RLG%SGVE	2	3
SAAGV%TGE	2	3
%VGAGGLVGE	1	3
RESGT%NTE	2	3
AGVVAVRVIG%	1	3
SL%LGGADT	3	3
SFIG%IDG	1	3
S%GAGRNYG	2	3
RIGG%QET	3	3
S%PRRGA	2	3
SDLGA%QP	2	3
%GGMA	3	3
SPLA%RGE	2	3
SASRVNTG%	1	3
SEGPR%TE	2	3
%PPGS	2	3
SPGTDTR%	1	3
SPG%LRA	5	3
SAS%VNTGE	1	3
SLFG%GEK	2	3
SL%SKDE	3	3
SLLAL%TGE	2	3
SYAVN%K	1	3
SQAGTG%	2	3
S%WGNEK	3	3
SLRG%LK	3	3
SFGR%AYE	3	3
%GESA	2	3
SE%FSNQP	3	3
P%EGQSYE	1	3
SLD%GGRYG	3	3
SFRTGLNTG%	1	3
SFRQG%EK	3	3
SEDKDWYS%NT	1	3
SP%GGTLK	4	3
%STRE	2	3
SQDPGPRN%	3	3
S%GGAISP	3	3
SLRDR%PTS	3	3
%RPGS	2	3
%PLRA	3	3
RGGGR%	3	3
SEQ%GEK	2	3
SQ%EGAE	2	3
SQE%GRP	3	3
SLV%RDP	2	3
SRGGQGA%NSP	2	3
%LGQGFGE	3	3
%SVHNE	1	3
SLLSRQMNT%	1	3
SP%GVTNEK	3	3
SPGGG%NEK	3	3
%TSRE	3	3
%GQIR	3	3
SQS%GPYNE	1	3
SLGT%VRG	1	3
SPT%GETGE	2	3
SFRTGPNTG%	1	3
S%ANRNQP	3	3
SLASG%GYG	3	3
SLFGGARKG%	1	3
SLVLAGVD%	3	3
SLI%RET	3	3
RDFD%TGE	2	3
SDRAGGPD%	3	3
R%SGGA	3	3
ATSGGAGTG%	1	3
SDM%EK	1	3
SQAGG%PTS	3	3
REVAGDE%	1	3
%FLRA	3	3
S%EAFTGE	2	3
SI%P	2	3
SLGGYG%	4	3
SPQTG%TGE	3	3
SLWA%YE	2	3
S%GLHTGE	3	3
SYSTSDTG%	1	3
SEQGG%GE	2	3
SQTL%EK	2	3
%KDSSGNT	3	3
SS%RGQFTP	1	3
S%GRTGVLQSA	1	3
%PPGRGE	5	3
SQDLV%	3	3
P%QP	3	3
STLYANTG%	1	3
RDLVGTPP%	1	3
S%WTGGLNTGE	1	3
S%GGDLA	2	3
SFPHGG%	1	3
W%SP	3	3
SWVGQGA%NTE	1	3
SLALAGG%QET	3	3
SWA%NEK	2	3
SL%GGPTS	3	3
SR%GQGNT	3	3
S%TPSYG	2	3
A%SSNTGE	4	3
R%GGLPYE	2	3
SELR%ET	3	3
S%GGLTS	2	3
SLHQG%PYG	1	3
SAGTGQK%	1	3
S%GQERE	3	3
KL%GNT	2	3
G%TS	3	3
SLGQGFG%	3	3
RKLPLTG%	1	3
S%DGL	3	3
SFG%AISP	3	3
SL%QIR	3	3
SLGG%PTMS	3	3
%TGTESYE	2	3
SLE%GGA	3	3
S%RGDGTE	3	3
TW%HTE	1	3
SE%DGQET	3	3
SEGG%SGNT	3	3
%LTS	3	3
S%PTSGSLR	2	3
SLEWGSG%K	1	3
SLEA%GGGK	2	3
SSLNLY%	2	3
SPGLAG%PTMS	3	3
SS%QENYG	2	3
RTG%PTS	3	3
VG%	3	3
SP%QIR	3	3
%PHTTGE	2	3
S%SSKDE	2	3
SW%DQP	4	3
SPGG%SGE	3	3
SSNRGI%EK	2	3
SPGTGG%S	2	3
SPGG%GGET	3	3
S%QGQGTE	2	3
SDPDG%ET	4	3
S%PGTIEET	1	3
STDRN%K	2	3
SESEG%YG	3	3
V%R	3	3
E%A	3	3
G%TMS	3	3
TPPG%SYNE	2	3
SRERG%ET	3	3
RTGGP%S	3	3
SL%PTS	4	3
SPGTG%TS	3	3
%GQSNNSP	2	3
SD%GAGQP	2	3
%RGEDTDT	4	3
SEPGP%ET	2	3
S%SER	3	3
GG%PGS	3	3
%APRGP	2	3
S%GLTMA	3	3
SLDG%LDT	2	3
SFLGQGA%E	3	3
%RKTYG	3	3
SQ%PDRVAE	1	3
SRGQD%EK	3	3
S%GREHRGA	2	3
%RL	3	3
SQ%RDGE	2	3
SRTSGRE%E	3	3
%YS	2	3
SFAG%LTDT	3	3
SS%IHP	3	3
RV%RNE	3	3
SF%QIR	2	3
SPK%GEK	2	3
S%AGEAGE	2	3
SST%TS	3	3
SLD%TS	4	3
SSPPE%TDT	3	3
%RGPGS	3	3
R%LWGQR	2	3
SLGG%GD	3	3
SRTWG%E	2	3
R%EHRGA	3	3
SGTGQ%TGE	2	3
SDPGQGY%E	3	3
TP%RGP	6	3
SAG%LRA	3	3
SL%GRLR	3	3
TPR%DE	3	3
LIMK	2	3
SL%GGLAGGRE	2	3
SPLPN%E	3	3
SR%KRP	3	3
SQ%RGGT	4	3
SVLG%GNE	3	3
QDLAGTG%	1	3
ARQGN%E	4	3
SISG%RDE	3	3
RDPGLAG%E	2	3
S%FDV	1	3
SYSTSDT%E	2	3
SD%SGGRDT	2	3
KG%GNEK	3	3
SLST%GNT	3	3
SLTS%GLYE	2	3
SY%GGQE	4	3
SPPT%GSLR	2	3
RDPGTG%TGE	3	3
SQGL%REHRGA	1	3
SLEL%EK	3	3
SYQGGS%G	3	3
TAPRG%	3	3
RAGTGF%ET	1	3
WLMK	3	3
SVAG%PPTS	2	3
ST%RLSYE	3	3
SEGQGR%	3	3
SEAG%SYG	3	3
EQLM	3	3
SVGDGT%	3	3
SRGR%RQET	3	3
S%DPGPRET	2	3
SFGGW%	2	3
TS%GRP	3	3
SQ%ERP	2	3
SP%KRP	2	3
WIFP	1	3
SF%RGP	3	3
NRGPG%	3	3
SK%SGG	3	3
SLRG%SQET	3	3
SLGG%NNEK	2	3
SPGR%SEK	2	3
SQIRG%TE	3	3
S%RGGDP	3	3
SGGTETG%	1	3
S%GGGMA	4	3
TLG%GA	3	3
SRLGGA%	1	3
SQVGGG%	1	3
KRDG%VNEK	1	3
SEEG%GAYE	3	3
S%WTGEDEK	3	3
SRGDRD%DT	2	3
D%GGRET	2	3
SEDR%HE	3	3
SKGPREGSPG%	1	3
SL%QGGD	2	3
SYSRE%	5	5
SP%P	4	5
SG%TYG	5	5
SPQG%TNEK	5	5
SQRT%E	4	5
SGG%GGYNE	5	5
S%RDRATE	2	5
SP%GQNTGE	3	5
SLE%R	4	5
SFQ%SSYNE	5	5
%GGPNTGE	3	5
PIVT	4	5
S%EGRYNE	4	5
SVA%NTGE	2	5
S%SGATNEK	4	5
RG%GGGE	3	5
S%DRGLNTE	7	7
SPGTG%NEK	5	6
SLW%TGE	5	6
SRAG%NE	6	6
S%SGANV	20	19
RGRGS%E	3	4
S%QFSGNT	4	4
S%GQGASGNT	5	4
RPD%NQP	4	4
SSP%	4	4
GSL%E	4	4
S%TSGSLET	4	4
SYE%TDT	4	4
STQG%NYG	3	4
SKG%	4	4
SD%TGGG	3	4
SP%RGEK	4	4
SL%GGRP	5	4
S%APNEK	4	4
SRGQG%SYNE	4	4
EGG%GG	4	4
%DRSTGE	3	4
SLAGTGGE%	3	4
DKHR	4	4
%EGLNTGE	4	4
S%SGGAVET	4	4
SLR%ANYG	4	4
S%NRGLNEK	3	4
NIIH	3	4
RCI	4	4
SF%TGGG	4	4
SFGGG%G	4	4
S%SSGGTGE	3	4
SPDRAG%	5	4
SLSV%TGE	4	4
SVAT%GE	3	4
SPGT%DYNE	4	4
S%PGTGET	4	4
%SA	3	4
SLQGK%GE	4	4
SPQGR%TE	4	4
SEPG%	3	4
SQGLAG%EET	2	4
LCI	3	4
SE%GGSGANV	3	4
S%ATGGE	3	4
S%RTGGRYE	4	4
SPLV%TGE	3	4
ARMS	4	4
YAQI	3	4
SAQG%NTGE	3	4
SLMGGT%E	3	4
SAT%GET	5	4
SGTGA%DT	4	4
GRAG%	3	4
SE%GRGYG	3	4
SVGTGG%P	2	4
%WGGNTGE	3	4
SLRGL%TE	4	4
S%GVGSP	4	4
SAS%QET	4	4
S%GGASGE	4	4
S%GLDSNQP	2	4
SPGSGY%	2	4
S%SLDTGE	3	4
SPGD%G	5	4
IG%GNTE	3	4
RGDR%TGE	4	4
SFGGSN%P	3	4
SLSG%DNE	4	4
AKHR	4	4
%EGGRET	4	4
SP%TGSYE	14	9
SL%GGET	20	11
SP%SNTE	7	7
%QGAGNT	5	7
S%TVNTE	16	14
HWK	5	5
SL%SANYG	5	5
RTG%GNQP	4	6
S%GGET	21	16
SSTR%	4	5
SL%TGGGET	5	5
RTG%GANV	5	6
T%GANYG	6	6
SRVG%T	4	5
S%EGLE	5	5
SE%LNTGE	5	5
SPG%DEK	3	5
EGGTG%	4	5
SLEGG%P	4	5
SLAGT%	5	6
EG%GGE	3	5
SLV%G	6	6
GL%GYNE	5	5
RG%YTGE	2	5
N%P	5	5
SLG%TDT	20	13
SLGLAGG%ET	5	7
STGG%	5	7
SQ%GYE	9	10
R%GAGANV	7	8
SL%AGAYNE	8	8
SR%GSG	4	4
S%RGGRNTE	4	4
SY%GADT	6	4
S%GQGYGNT	4	4
S%TESSYNE	4	4
S%GDRNTGE	3	4
SGGTG%YNE	3	4
SLSG%NT	4	4
SYQ%TGE	3	4
SLWG%YE	3	4
S%GGGANTGE	4	4
SIRT%NTE	3	4
S%GLAGSSYE	4	4
SLTGGG%T	5	4
S%PQGNE	4	4
R%GGNSYE	2	4
%PYSGANV	4	4
KCR	4	4
SYGGG%T	5	4
%LSGGTGE	4	4
SDS%DE	4	4
SPG%GRNQP	3	4
S%GGGNNQP	4	4
SPRGS%DT	4	4
SDPGQG%NE	4	4
WRRP	4	4
SW%GEET	4	4
SLGDS%NSP	4	4
SVTGA%YE	4	4
KQG%TDT	4	4
SLG%GAQP	4	4
SWG%DQP	4	4
SQSD%	4	4
QWNQ	2	4
RDR%GEK	3	4
SVG%GGDT	3	4
S%RTSNTE	3	4
SSG%GGYG	4	4
SFRGG%YE	4	4
RD%GGEK	3	4
S%GGVGDT	4	4
SYRV%QP	3	4
SDSG%GNTE	4	4
NSQI	3	4
SE%AGGSTDT	4	4
SRDS%NT	4	4
RE%GGPYE	4	4
SFGP%TGE	3	4
SFE%QP	3	4
SV%GYQET	3	4
%GGLR	4	4
SL%PGYTE	3	4
SPGDG%	3	4
S%ASNTGE	4	4
S%AGAGYE	4	4
RAGTG%TDT	3	4
SRPG%DT	4	4
S%ERNE	4	4
FPLV	4	4
S%EAGGE	1	4
RETGT%YG	4	4
RD%AGGRET	2	4
S%EGGSSYE	4	4
SV%GDEK	4	4
SF%QGSSP	4	4
R%GEG	3	4
AGCP	4	4
SW%GG	4	4
S%GQGVSP	4	4
SF%VSTDT	4	4
SP%TGGRET	4	4
SRT%	6	4
ISLI	3	4
SCLA	4	4
FCL	4	4
SQGG%GEK	4	4
S%GQGALG	4	4
S%TGGDTDT	4	4
SCRV	4	4
SVGG%NT	3	4
S%QGGGQET	5	4
S%FDSNQP	4	4
S%ATGGTGE	2	4
%QGMGTE	3	4
SRG%GAYE	5	6
SPP%SNQP	5	6
S%PNTDT	5	6
S%GGNSYNE	6	6
S%RGTNEK	6	6
SLG%SET	5	5
SLQ%NTGE	6	5
SPG%GDYG	4	5
SL%GASSYNE	5	5
RGGLAG%NE	4	5
SFL%ET	7	5
SLQGG%YNE	7	5
S%FHE	5	5
SLWG%GE	5	5
SLNG%E	5	5
SL%TGNEK	2	5
SL%GGRTGE	5	5
%EGGDEK	2	3
SFG%LG	2	3
SLYR%TGE	2	3
SQ%EVNYG	3	3
SDGQ%TDT	3	3
%GLAGFQET	2	3
SL%LGVNTE	3	3
%GGRNEK	2	3
KVHR	2	3
ST%GGAGNT	2	3
S%QETYE	3	3
SQPDRLS%E	2	3
NAQI	3	3
SP%GLRA	4	3
ST%GAQP	3	3
S%QRHTE	3	3
SL%QGFGE	2	3
SLGD%PE	2	3
SPR%AG	3	3
SDRQ%TE	3	3
RAGGL%T	3	3
SP%TRNTGE	2	3
SKSSGS%YE	2	3
MQLM	3	3
SA%PNQP	3	3
SE%GRSNQP	3	3
SES%GNSP	3	3
%LLVNTGE	4	3
SL%GVNT	3	3
S%DPTE	4	3
KPMA	3	3
SLRTGA%NE	3	3
STNRGL%EK	1	3
G%EVTDT	3	3
SEDS%NEK	4	3
S%EGRQP	3	3
WG%YG	3	3
SLEVD%	4	3
SLRGQGA%G	2	3
%LTGSNEK	2	3
RGTGD%P	3	3
SSGTGV%SP	3	3
SDSSGG%GE	2	3
KL%GNTE	3	3
SFPTSG%ET	4	3
NRR%NTE	3	3
RD%DLTYE	2	3
SG%GSNEK	2	3
SFAG%GG	2	3
%QGDGE	4	3
SGQS%TGE	2	3
SAGLAGE%E	3	3
SLELAGG%ET	4	3
%LGGIYG	3	3
%TQGQP	3	3
SQDS%NEK	2	3
CPAS	3	3
SSQ%GGE	3	3
SLTSGGL%E	3	3
SPTGNT%E	4	3
SPPM%TE	3	3
%YSGVGTGE	2	3
SSLAGGSN%	3	3
IDPI	3	3
SQAA%GEK	3	3
%GVATNEK	3	3
SLEGG%K	3	3
SLGGQGGN%	3	3
S%RGRSE	2	3
SLGDSP%	1	3
RVH%DT	1	3
SESGGA%E	3	3
SL%QGRAE	3	3
SE%GQGTEK	2	3
SEG%DEK	2	3
SR%SEET	4	3
SLAPGA%GE	2	3
SLWGG%P	3	3
SG%SGSNE	3	3
SRGLADTG%	1	3
SERRDS%E	2	3
K%GGINE	2	3
SKDR%GEK	3	3
SSS%GGSYE	3	3
SLAQGG%NE	3	3
S%GGGGD	3	3
%SRQGAGE	3	3
SPA%SGNT	3	3
SA%GIET	3	3
SLG%GPGSP	3	3
%RGGRTGE	2	3
SQTGSGN%	3	3
%FGPGE	2	3
SL%GQGAGG	3	3
%LGAGSYE	3	3
%PLAGGPRET	2	3
%AYNTGE	2	3
S%NRGGGE	4	3
SLERE%	3	3
SLGGDTG%	1	3
SLR%VTE	3	3
SM%SSYE	3	3
S%RGDGE	3	3
N%RGANYG	2	3
SQGLAGG%ET	3	3
SL%QGAIE	3	3
%QGNRE	2	3
SP%RGGEK	3	3
SPDP%GE	3	3
SAPT%E	3	3
RP%GAGET	3	3
SLGTQ%	5	3
S%TSGGGYNE	3	3
GGGG%EK	3	3
SPD%RET	3	3
S%DRGRA	3	3
RLGQ%QET	3	3
SVVG%ADT	3	3
SPSGRG%	3	3
R%GGAGTGE	3	3
%TGGLPYE	3	3
STG%DYNE	3	3
SLGI%P	2	3
SLQAGAN%	3	3
SAGQGA%ET	3	3
SL%GSVGE	3	3
S%RSEK	2	3
SEA%YTE	3	3
%LDYYNE	4	3
STTGTG%SP	3	3
SYSG%SNE	3	3
S%GAGNYNE	3	3
S%NTGGG	3	3
SLEGGQ%	3	3
SDR%GGPDT	3	3
%AGVNQP	3	3
S%QAGGLTDT	2	3
SDDR%NEK	2	3
SNP%TGE	4	3
SLNR%QET	2	3
SYSGQG%GE	3	3
S%QGVAE	3	3
SPGDR%GE	2	3
R%GVAET	3	3
S%GGRRNEK	4	3
SLNR%DYE	2	3
SPGQGL%QP	3	3
SP%SGSLYE	3	3
SFLAGG%T	3	3
SLSG%VGE	3	3
SLQDR%YE	2	3
NL%GANTGE	2	3
S%GSRGE	2	3
SFG%SPDT	3	3
S%LTSGGANE	2	3
QGQ%QET	3	3
S%DRGISGNT	1	3
S%ATGSYNSP	2	3
RDP%SGTDT	1	3
%DGTANTGE	2	3
SWGNT%E	3	3
SYLAG%LG	2	3
SLA%GMET	3	3
SEPG%GET	3	3
SL%VGAGE	3	3
SPPGGL%T	4	3
SQDW%RE	5	3
SPP%GSTGE	2	3
SLDSGG%E	3	3
SSAGGN%	3	3
SDP%GADT	3	3
SSP%GDNQP	2	3
SPRV%G	3	3
SLYQGT%E	3	3
SLGGRG%TDT	3	3
SIG%SGE	3	3
SPQGSD%	2	3
S%EGRGP	3	3
SD%GRQP	1	3
SDGGP%TDT	3	3
SLASG%ATGE	2	3
SGPL%E	2	3
RTS%TE	2	3
S%GGEGYG	3	3
SL%SGGATGE	2	3
SPL%QNTGE	2	3
S%LGLET	3	3
SL%RTSGQET	3	3
SGA%GGYNE	3	3
S%QGWDTE	3	3
SFPQ%T	3	3
SP%GGLAKNI	3	3
S%GGGLR	3	3
RTGG%PYE	2	3
RV%PNEK	2	3
SR%GGATNEK	3	3
SD%LDTGE	2	3
SLAGTGGL%E	3	3
SPD%AGANV	3	3
SDGP%QP	3	3
SLE%AGTGE	2	3
%PGAGNTGE	2	3
SFVG%TGE	2	3
SESGR%NTE	3	3
SQGTSGGA%T	3	3
STGTGG%	3	3
SPG%SGET	3	3
SL%GASNTGE	2	3
E%ENEK	1	3
S%QYTDT	3	3
SVAGE%PYE	1	3
SYSPR%E	3	3
SPP%LNTGE	3	3
SLRGG%K	2	3
SDPGLAGG%E	3	3
SLR%FTDT	3	3
SDSGTG%	3	3
SLVAG%SET	3	3
TLGG%YG	3	3
TG%SGTGE	2	3
SI%GSYTGE	1	3
SREGG%TGE	2	3
RGPT%	3	3
S%DRK	3	3
%KTGANYG	2	3
SV%GGPNTGE	2	3
S%DSGTQET	2	3
SY%RTA	2	3
%TGGKNI	3	3
P%GGDYNE	2	3
Q%GLET	3	3
%VGQGAGE	3	3
SFWGG%QET	3	3
S%QDGNQP	3	3
R%GTA	3	3
SLVGTSGS%DT	2	3
SISRA%E	3	3
SPG%ALNTE	3	3
SQTSGS%YNE	2	3
SPGLAVNTG%	1	3
SS%RGLNEK	4	3
RG%ARDT	3	3
SYSRGG%P	2	3
SDGQG%DT	4	3
S%DTEYG	3	3
STIY%	3	3
SFGQANE%	3	3
RVG%SP	3	3
SPG%HG	3	3
S%RRS	3	3
SFAGL%TE	2	3
SLGTGGTNE%	1	3
SLGR%GAE	3	3
SI%TANTE	2	3
NL%NTGE	3	3
SLGA%R	2	3
SQV%GGP	2	3
SDR%GTYNE	3	3
SLGGDG%E	3	3
SLNRG%GE	4	3
SLQGG%EK	3	3
SPVGG%TGE	3	3
SMGQ%NSP	3	3
%GASGTGE	1	3
S%LGAGQP	3	3
SPGLG%P	2	3
SVDV%E	3	3
SL%GREGG	3	3
SPPAG%TGE	2	3
NSG%GTE	2	3
SLLR%	4	3
SLRGG%NEK	2	3
SP%PGGTDT	3	3
SPA%SSGNT	3	3
SE%TGTDT	3	3
SDSS%DT	6	3
SQR%GRE	3	3
S%AGVDTGE	2	3
SPGT%TRG	1	3
S%DGQGGEK	2	3
SLT%ANV	4	3
TP%GDE	3	3
S%EGAGTGE	1	3
S%EVGK	3	3
SLYS%GE	2	3
%LTGPSYE	2	3
S%PNLNTE	1	3
SPLAG%FNE	3	3
RRGGV%E	3	3
SQGQG%GET	3	3
SVTG%DYG	3	3
SL%GGESP	3	3
T%GGPNQP	2	3
S%TDWYQET	1	3
SLFPG%E	2	3
S%DREGTDT	3	3
S%QGVDQP	3	3
SQ%GADG	3	3
SIGVG%E	3	3
SFSG%GAGE	2	3
S%SIGGNQP	3	3
SLYSG%SYE	3	3
SMG%NSP	3	3
T%RAE	3	3
TWGG%	1	3
SPGGL%G	3	3
SL%QNT	3	3
S%DHG	2	3
SP%AATGE	3	3
S%EGQGGNI	3	3
S%DRTGANV	3	3
SQDRLTG%	3	3
SSG%HQET	3	3
SPIN%	3	3
S%SASGQET	3	3
SRT%DEK	2	3
SLALG%GNQP	4	3
GGG%GEK	1	3
SLDRG%A	3	3
SE%SQP	3	3
SILG%YTGE	2	3
S%PAGSGNT	3	3
SDRR%	2	3
S%LGTGGEK	4	3
SL%GGRGG	3	3
SF%QGTGE	3	3
%DDRVNEK	1	3
SAGT%GTGE	3	3
SGGG%S	3	3
SFR%GPNTGE	2	3
SP%VDTGE	1	3
RD%PGE	3	3
S%GTGDYYG	2	3
SPG%RGGTDT	3	3
SEGG%GSYE	3	3
SLG%GGFQET	3	3
GGE%A	2	3
SPSRGG%E	3	3
SIAG%GTDT	3	3
RGTG%SYNSP	2	3
SF%QGDG	3	3
SPPG%GEK	3	3
SLAGD%YG	3	3
S%GPGGDYG	2	3
SDT%T	3	3
S%GQGRR	3	3
SRGL%DTGE	2	3
S%LAGGVET	3	3
SFRT%SSYE	3	3
SLL%TSGQET	3	3
SD%VTDT	3	3
S%SGGLQP	2	3
SLDSNTG%	1	3
SPTSAG%	3	3
SE%VGYG	3	3
SPSG%WTGE	2	3
S%YLNTGE	2	3
R%LAVNTGE	2	3
R%NGE	2	3
SFR%GTNTGE	2	3
RGGTS%DT	4	3
%GGANNE	2	3
%TGSSSYE	3	3
SFGAG%TE	3	3
SEGGTG%	3	3
R%ADTDT	3	3
S%LVR	2	3
SQD%QGTNEK	2	3
S%VAGGSDE	3	3
SN%RGTE	3	3
S%TGDGET	3	3
SLDGY%TDT	3	3
SS%INTE	3	3
LANTG%	1	3
SQDRQ%SGNT	2	3
GQD%G	3	3
S%DSFNEK	2	3
SQ%GAPG	2	3
SVGGS%ET	3	3
SSL%A	3	3
SF%QANEK	3	3
SAGRD%E	3	3
SLGAG%SGE	3	3
S%AGAAET	4	3
SSGTGTG%	3	3
RDGGS%DT	3	3
SQ%RGAGGSYE	1	3
KG%PNTGE	3	3
SAAG%NTGE	2	3
SD%DRGG	4	3
SRGTV%YE	4	3
%RRAE	3	3
%MNYG	3	3
%HRGA	3	3
%VGGK	2	3
S%GRGRGQP	2	3
%TPGS	3	3
SFR%S	3	3
SPKGT%E	2	3
%PSLR	2	3
SLL%A	4	3
S%SS	3	3
SLGG%SNTGE	2	3
SA%TTGE	3	3
GH%	3	3
SL%SGRGE	3	3
SDGA%GTDT	2	3
EQG%T	3	3
RLT%SNEK	3	3
SGGG%SE	3	3
IR%	3	3
SY%PEK	2	3
%GK	3	3
SLRDF%DT	3	3
SPDR%DSNQP	3	3
SPGL%VNTGE	1	3
SVS%ATDT	3	3
SS%GRGDT	3	3
SFEGY%	4	3
%RGDSQET	3	3
SLS%GQGSNQP	1	3
%GTGPNTGE	1	3
%VASGANV	4	3
SLRQ%ANTGE	2	3
S%DSAET	3	3
SLEG%GA	3	3
SF%ASG	1	3
SLGVG%GNQP	3	3
SY%RGG	3	3
SIDRD%	3	3
SQDR%TS	3	3
SSQG%GTYE	2	3
SLGGV%EK	4	3
SHGTG%	3	3
%PPTANYG	3	3
SQGW%SGNT	3	3
SDSG%SGANV	3	3
SG%SYQET	3	3
%DRGLSGE	2	3
DR%SGE	2	3
RARG%TGE	2	3
%QGGVGET	3	3
SL%RGNE	12	11
S%EGT	6	6
S%AGSGNT	7	6
SL%GQNTGE	6	6
S%YGNTE	6	6
S%QGGEK	5	6
SVGLAG%TDT	5	6
S%TGNTGE	14	9
%RGGQET	7	8
SLG%VE	6	7
S%SSGGYNE	9	7
G%AGET	7	7
SGD%NQP	5	7
SR%AGTDT	4	5
SRRGG%E	5	5
GL%GET	5	5
SG%GEK	6	5
SLASGG%NE	6	5
Y%NE	4	5
SLG%AGDT	7	5
SLG%GGGYE	5	5
SLAG%DTGE	3	5
STSG%DT	6	5
SIG%QET	5	5
SLD%GQET	5	5
S%PGLAGTDT	5	5
S%WTGE	4	5
%TGDSP	5	5
R%GQGNTGE	5	5
S%PGGQP	5	5
SFGGG%	4	5
S%QENYG	5	5
GDRG%YG	5	5
RRGQGA%E	2	4
S%QQGPYE	4	4
SERG%T	4	4
SST%GTGE	4	4
SPGT%EK	2	4
SPRTGD%	5	4
SFGTGG%	4	4
GGGS%NE	4	4
SL%AGR	4	4
REG%AYE	2	4
SEGGT%E	4	4
SLSGG%GET	4	4
SASGG%DT	4	4
SLRGT%YG	2	4
%LAGVGET	4	4
SL%QGFNE	4	4
SYSD%E	5	4
SKDR%TE	4	4
SLSGSS%E	4	4
RRA%NTGE	4	4
S%QGIYG	3	4
RAGA%TGE	4	4
SFE%SYE	3	4
SSEG%YG	4	4
RDPRG%YE	3	4
%IGSGNT	4	4
SFLY%	2	4
S%SSSGE	4	4
SLVRG%ET	5	4
S%LGGT	4	4
SF%GGPDT	4	4
SL%GPGNTE	4	4
SLGPG%YNE	6	4
SLEGK%E	2	4
SRGQGN%	4	4
SE%SGGYNE	4	4
SGGQ%NTGE	3	4
A%E	5	4
SSSGG%QP	4	4
SLGQGI%YG	4	4
SLG%VNEK	4	4
%LRGNQP	3	4
SEDR%	4	4
SEGS%TE	4	4
T%RGTGE	4	4
SF%LGET	4	4
RG%GGTGE	3	4
SP%GLDT	4	4
SPR%EK	3	4
SL%GGDEK	4	4
SGG%GNTGE	4	4
SY%GVGQP	4	4
SLG%GGAGE	3	4
T%YTGE	4	4
SPTGE%G	4	4
%SGGYG	4	4
KG%ET	2	4
R%AGDTGE	3	4
STRG%GE	3	4
SLVGS%T	5	4
R%GTSGSTDT	4	4
SSG%STNEK	3	4
SEGG%GE	3	4
S%GTGPGNT	4	4
S%EGRGNE	3	4
TGG%QP	4	4
SEGL%TGE	4	4
SSQ%GE	5	4
S%TSGGRDT	4	4
%PQGGTE	6	4
SL%SGSGTDT	3	4
S%AGGNT	5	4
SLA%GGQP	4	4
SFQG%NYG	4	4
SLAGVD%E	3	4
SA%GANTGE	4	4
SG%GGNTGE	3	4
%TSGADT	3	4
S%VGSSTDT	4	4
SQGTG%T	5	4
SSPGT%	4	4
SF%RGSGNT	3	4
RTQ%YE	2	4
S%QGSYNE	9	8
S%DGET	7	6
SGT%AYE	6	6
SLRG%NTGE	6	6
S%GINTE	5	6
SETG%E	6	6
SS%AGANV	7	6
SS%GGTGE	6	6
SQGA%YG	7	6
S%GLAGGNNE	4	5
SLGG%GQET	5	5
SP%VTDT	5	5
SS%GGT	5	5
R%SGGGE	3	5
SER%DT	5	5
SL%AGGRET	6	5
SLSLA%E	4	5
S%SSGGAGE	5	5
S%TGTDT	8	8
SPGTGG%DT	6	5
%SGGAGET	5	5
SLVLAG%ET	5	5
SGT%GE	4	5
SL%ASNQP	5	5
SLSG%NSP	4	5
S%AGDTGE	5	5
SLPG%NE	6	5
SSGTS%ET	4	5
%GAGNTE	5	5
S%GPGGG	4	5
SL%GRGTGE	6	5
%QGLE	3	5
S%QRTDT	4	5
STRTS%NE	3	3
KLPL	1	3
CFT	3	3
CTV	3	3
SQVGG%P	2	3
S%GLAGEET	5	7
SGT%ANTGE	5	3
SLGGD%GE	2	3
SR%QGGNYG	3	3
SQG%GATYE	3	3
S%SRRGET	2	3
S%ASAYNE	3	3
P%SGSTDT	4	3
SQ%GGSTGE	3	3
GKQL	1	3
S%DGRQET	3	3
SVGGR%	2	3
SEARG%QP	2	3
SL%ATSYNE	4	3
SSTGA%SP	3	3
SV%TGTGE	3	3
SPD%GGTDT	3	3
SLP%SE	3	3
SFDR%	3	3
SEGGQ%T	3	3
SGEA%E	3	3
SLGTGG%SNQP	4	3
%PGQGQP	3	3
SL%PGGDYG	3	3
T%GSGET	3	3
RKGG%E	2	3
SRT%DQET	3	3
S%DRGRLET	1	3
SLARV%DT	3	3
EKDL	3	3
%RLAGASYNE	3	3
SLAGGG%G	3	3
STQGA%GE	3	3
%PSTGSYE	2	3
SDD%GE	3	3
SRLA%T	3	3
SV%LGGGTE	2	3
SGTGI%NE	3	3
SQDR%LTDT	2	3
%MSSGANV	3	3
KGG%ET	3	3
SLT%SQP	2	3
SSPG%GDYG	3	3
SLEV%T	4	3
N%GPNTGE	2	3
SQDPGG%	3	3
EGTG%NTGE	1	3
%LTGPNTE	3	3
%RDIQET	3	3
S%LADTYE	2	3
EGQGG%	3	3
SDR%DYE	3	3
SGVT%E	3	3
SLST%GNQP	2	3
SL%RGGRDT	4	3
SL%GAPGNT	3	3
%AGSSNQP	3	3
SL%TGGEET	2	3
%QNEK	3	3
SLD%GRGTE	3	3
%PGGRTDT	2	3
SDGT%NSP	3	3
SLD%SG	3	3
SWDRG%YG	3	3
SPSV%T	3	3
SGT%GGNQP	3	3
SLAGPA%E	3	3
SS%S	3	3
SLDS%P	3	3
SLN%GQP	3	3
SD%GTGNTGE	3	3
SDG%GET	3	3
SDG%EET	3	3
R%SHSNQP	3	3
SLA%VET	4	3
SAGQ%MNTE	3	3
SRVGE%	3	3
RIWL	3	3
SDLG%GE	3	3
SWGQGD%E	2	3
SLQGI%YE	3	3
SL%LLSTDT	3	3
SLYGQ%	2	3
SLG%GFGE	3	3
SLS%AGGYE	3	3
SER%GANV	2	3
S%TVG	2	3
LRGG%TE	3	3
SGRV%TE	2	3
SYGT%EK	3	3
SPTGQG%G	4	3
S%NRGSG	2	3
SLGA%GRET	3	3
S%KSG	4	3
SRG%GNTGE	2	3
SPTG%LYNE	3	3
ALG%GE	3	3
SPSGRS%E	3	3
SPGTGG%EK	3	3
SAS%SGANV	3	3
SFSAGG%E	3	3
SSSG%ADE	3	3
RGGAR%T	2	3
%DRGGNSP	2	3
SL%RFYE	3	3
A%GTNTGE	3	3
I%GDG	1	3
SIG%AE	3	3
SYLGQG%GE	2	3
SLNR%EK	3	3
%WGQNTE	3	3
RGD%DE	3	3
%SGGGTGE	3	3
RASD%E	3	3
SPQG%P	2	3
T%PSSGNT	2	3
RQQ%TE	3	3
SSD%HE	3	3
SLGAGS%E	3	3
SY%GTNQP	3	3
SYS%TGNT	4	3
SQDRR%P	2	3
SQEVR%TE	3	3
RV%QNTE	3	3
SQAY%E	3	3
SSGLAGG%T	3	3
S%QQGANYG	3	3
P%AGGPDT	3	3
SARG%NEK	3	3
GDRGR%E	2	3
S%QTGGTGE	3	3
SE%GPTGE	3	3
%YSGTYE	3	3
SPDRE%QP	3	3
SLEGA%TGE	2	3
S%GPGGLYE	3	3
SQGGA%EK	3	3
S%GLEYE	3	3
SD%GGSTE	3	3
S%GGRANTE	3	3
SPR%SGGTDT	3	3
SVELA%YNE	1	3
SYLGQG%TGE	2	3
SGSN%GE	2	3
S%GTGNSGANV	3	3
SP%LQP	3	3
S%GGRGGTDT	3	3
MG%GYNE	2	3
SRTP%NE	3	3
SLGTGG%QET	3	3
SSP%ATE	3	3
SA%DQET	3	3
SLGGDT%E	1	3
SS%GGFYNE	3	3
%APGE	2	3
SI%LQET	3	3
SVGT%ADT	3	3
SRQ%GYG	3	3
SQEG%P	4	3
SFRRG%TDT	3	3
SHTG%TE	3	3
%TGTAYNSP	3	3
SPPGQGG%	2	3
S%DVAYE	3	3
SFGGGS%	2	3
RN%GSYE	2	3
%WEGE	3	3
S%SHGE	2	3
RASGS%YNE	3	3
SSRR%DT	4	3
SLSPG%TGE	3	3
SEAGG%TGE	2	3
%SPGP	3	3
SPPGT%	5	3
SPGGQ%TGE	2	3
%LRYG	3	3
R%DSTDT	5	7
K%VGNT	5	3
S%GRENTGE	3	3
SADS%YG	3	3
SPRGGD%E	3	3
SQGEG%E	2	3
S%MGNT	3	3
S%FQGE	3	3
SIS%GNE	3	3
S%PGETGE	2	3
SDPGQG%DT	3	3
SL%GTGVEK	2	3
SLDS%GTE	3	3
SPLAA%E	3	3
%GGRP	3	3
SLVGGG%G	3	3
SLSAY%E	3	3
SDT%	3	3
SYS%GQE	3	3
R%AGVGTDT	3	3
S%QEE	3	3
S%GAGDTGE	3	3
%RATNTGE	3	3
SVEGD%	2	3
STGV%EK	2	3
NKG%NTE	3	3
K%GGDE	2	3
STRTG%TGE	3	3
S%RR	3	3
RP%GDSP	2	3
SPTTD%	5	3
SS%GGEET	4	3
SQLG%	3	3
SRDF%GE	3	3
SFGGGG%	3	3
SPHP%E	3	3
%RQGATGE	3	3
SSG%GAGET	3	3
SPRGGR%	3	3
SPANY%	2	3
SLGGLR%	2	3
S%IAYE	3	3
SYGTE%	3	3
SLGTG%TNEK	2	3
SEAR%ET	3	3
SASD%	3	3
P%TNYG	3	3
S%TSGSFDE	3	3
SFR%LTDT	3	3
SRTGTD%	4	3
SLSR%EK	2	3
%RQGNNE	3	3
SLEG%NNSP	3	3
G%RSGNT	3	3
SEAGS%E	3	3
SESG%GNTE	3	3
%KGQNTGE	3	3
SP%GD	3	3
SLMASG%NE	1	3
SLGA%K	2	3
SS%GGADE	3	3
R%RGATGE	2	3
SLG%QNI	3	3
SHP%TGE	3	3
ST%GQGYG	3	3
SEGGR%T	3	3
STGAG%G	3	3
W%GET	2	3
NLGG%E	3	3
R%AENTGE	2	3
SPG%ASGE	2	3
SLRSGD%	3	3
SPTG%DEK	3	3
RQGA%NEK	3	3
SFSGGG%	3	3
SLGG%TS	2	3
S%GDRDADT	1	3
S%SRGGYNE	4	3
%GQGPGE	4	3
S%AGVGTGE	2	3
RVA%NE	4	3
SS%DRGNEK	3	3
SL%GRNI	2	3
SL%LDEK	3	3
SWGQ%DTE	2	3
SLGLAT%	2	3
SKRE%YE	2	3
S%GTLGNTE	3	3
SWG%GET	3	3
SPTT%T	5	3
RPQGN%E	4	3
SLDPGL%TE	2	3
SS%TKET	3	3
RT%LE	3	3
SLVAGGP%DT	3	3
SLEDRG%TE	3	3
%LSGTDT	3	3
SRTSGR%GE	2	3
SQDSGG%NE	3	3
SPEG%GYG	2	3
[truncated: 5,437 more rows]

## Sheet: Ag-specific TCRs
Supplementary Table S3: Proportion of RCC-associated TCR motifs as determined with GLIPH2 and antigen-specific TCRs as determined with TCRGP (related to Fig. 5A-F)
patient	target	freq	sample type
pt115	Influenza A	0.00010423966	RCC REP
pt423	EBV	0.00010535822	RCC REP
pt423	Influenza A	0.00010947506	RCC yTIL
pt125	EBV	0.0001403115	RCC yTIL
pt240R	EBV	0.0001471454	RCC tumor
pt081	EBV	0.00017706635	RCC yTIL
pt318	Influenza A	0.00017860332202179	RCC healthy kidney
pt125	Influenza A	0.00017977143	RCC REP
pt426	CMV	0.000264469153	RCC REP
pt406	EBV	0.00028732095	RCC blood
pt401	Influenza A	0.00029485478401887	RCC healthy kidney
pt096	EBV	0.000314809597	RCC REP
pt126	CMV	0.0003269042	RCC tumor
pt125	EBV	0.0003371355	RCC tumor
pt125	EBV	0.000342421766	RCC REP
pt115	Influenza A	0.00037425152	RCC yTIL
pt346	Influenza A	0.000420470927438732	RCC healthy kidney
pt288	Influenza A	0.00042347245	RCC tumor
pt289	EBV	0.0004357298	RCC blood
pt125	SARS-CoV2	0.00049109025	RCC yTIL
pt423	EBV	0.00050894572	RCC tumor
pt288	EBV	0.00054446459	RCC tumor
pt286	Influenza A	0.000547355603	RCC blood
pt286	Influenza A	0.00055463116	RCC tumor
pt287	EBV	0.0005707111	RCC tumor
pt286	Influenza A	0.000572573718866304	RCC healthy kidney
pt406	Influenza A	0.0005798223	RCC tumor
pt423	SARS-CoV2	0.0005819787	RCC REP
pt085	Influenza A	0.00058330526	RCC tumor
pt286	EBV	0.000594541476	RCC blood
pt286	CMV	0.0006162569	RCC tumor
pt125	CMV	0.00061808175	RCC tumor
pt125	Influenza A	0.00061808175	RCC tumor
pt229	Influenza A	0.00062360512	RCC tumor
pt635	Influenza A	0.0006395225	RCC tumor
pt413	Influenza A	0.000646412411118293	RCC healthy kidney
pt616	Influenza A	0.000650195058517555	RCC healthy kidney
pt126	EBV	0.0006538084	RCC tumor
pt547	EBV	0.00066112052	RCC tumor
pt613	Influenza A	0.0006638637	RCC tumor
pt081	SARS-CoV2	0.00067285217	RCC yTIL
pt177	EBV	0.00068574275	RCC tumor
pt240L	EBV	0.00072386232	RCC tumor
pt125	SARS-CoV2	0.000736206774	RCC REP
pt229	Influenza A	0.00073937153	RCC blood
pt476	Influenza A	0.0007889993	RCC tumor
pt286	EBV	0.00080113398	RCC tumor
pt096	Influenza A	0.00080300759	RCC yTIL
pt616	Influenza A	0.000803069816	RCC REP
pt413	Influenza A	0.0008135751	RCC blood
pt115	CMV	0.000825230578	RCC REP
pt497	EBV	0.00084101283	RCC blood
pt255	EBV	0.00085397102	RCC blood
pt318	Influenza A	0.000856531	RCC tumor
pt287	EBV	0.000875346	RCC blood
pt240L	CMV	0.00088122363	RCC tumor
pt240R	CMV	0.0008828724	RCC tumor
pt240R	Influenza A	0.0008828724	RCC tumor
pt280	Influenza A	0.00088454875	RCC blood
pt159	Influenza A	0.000886442101334328	RCC blood
pt423	Influenza A	0.000908087448	RCC REP
pt081	Influenza A	0.0009207451	RCC yTIL
pt318	EBV	0.00093854976	RCC blood
pt280	Influenza A	0.00094215187488223	RCC healthy kidney
pt287	EBV	0.00094732853353543	RCC healthy kidney
pt081	CMV	0.00095615842	RCC yTIL
pt081	EBV	0.000956948064	RCC REP
pt616	Influenza A	0.00096317705	RCC tumor
pt255	EBV	0.0009884679	RCC tumor
pt547	Influenza A	0.00099168096	RCC tumor
pt166	EBV	0.0010017173	RCC tumor
pt616	EBV	0.001008782414	RCC REP
pt240L	EBV	0.00102052932	RCC blood
pt178	EBV	0.00103684239	RCC blood
pt547	EBV	0.00103721973	RCC blood
pt115	CMV	0.00104532312	RCC yTIL
pt177	EBV	0.00105604881743576	RCC blood
pt078	EBV	0.00105848106	RCC tumor
pt310	EBV	0.00105879421	RCC tumor
pt616	Influenza A	0.00107024004	RCC yTIL
pt310	SARS-CoV2	0.00107181136120043	RCC healthy kidney
pt310	EBV	0.00107181136120043	RCC healthy kidney
pt289	EBV	0.0010834236	RCC tumor
pt240R	EBV	0.00108575286	RCC blood
pt401	EBV	0.0010886131	RCC tumor
pt148	EBV	0.00109333068283471	RCC blood
pt096	EBV	0.00109910244	RCC tumor
pt286	SARS-CoV2	0.00110926251	RCC tumor
pt177	Influenza A	0.00111471819743576	RCC blood
pt159	EBV	0.00111971633852757	RCC blood
pt401	EBV	0.00114005973	RCC blood
pt346	EBV	0.001143772	RCC tumor
pt159	Influenza A	0.0011513502	RCC tumor
pt286	CMV	0.001160771499	RCC blood
pt148	Influenza A	0.00119272438127423	RCC blood
pt288	EBV	0.00119771805	RCC blood
pt078	Influenza A	0.0012348945	RCC tumor
pt131	Influenza A	0.0012476607	RCC tumor
pt287	Influenza A	0.0012555643	RCC tumor
pt426	EBV	0.00126141611	RCC yTIL
pt229	EBV	0.00127849658	RCC blood
pt496	EBV	0.001284458	RCC blood
pt423	Influenza A	0.00128452151573539	RCC healthy kidney
pt318	EBV	0.0012847965	RCC tumor
pt500	Influenza A	0.0013003902	RCC tumor
pt292	EBV	0.00131302523	RCC tumor
pt635	Influenza A	0.00132015689	RCC blood
pt279	SARS-CoV2	0.00133689839572193	RCC healthy kidney
pt279	EBV	0.00133689839572193	RCC healthy kidney
pt500	EBV	0.00133790006	RCC blood
pt310	EBV	0.00137040969	RCC blood
pt616	EBV	0.00137136597	RCC blood
pt635	Influenza A	0.00141104960382069	RCC healthy kidney
pt613	EBV	0.00144955545	RCC blood
pt280	EBV	0.0014506599	RCC blood
pt547	Influenza A	0.00145812049	RCC blood
pt426	Influenza A	0.00146308052	RCC blood
pt426	EBV	0.00149420986	RCC blood
pt616	EBV	0.00151006469	RCC yTIL
pt255	Influenza A	0.00152329964	RCC blood
pt476	Influenza A	0.00153295861011753	RCC healthy kidney
pt317	EBV	0.00159552257	RCC blood
pt190	Influenza A	0.00162003888	RCC blood
pt423	CMV	0.001625526836	RCC REP
pt178	Influenza A	0.00163590693	RCC blood
pt289	Influenza A	0.00164388973	RCC blood
pt500	Influenza A	0.00165425971877585	RCC healthy kidney
pt292	Influenza A	0.0016631654	RCC tumor
pt616	EBV	0.00166703711	RCC tumor
pt476	Influenza A	0.00166721793	RCC blood
pt413	SARS-CoV2	0.00168526268	RCC blood
pt476	EBV	0.0016907126	RCC tumor
pt288	SARS-CoV2	0.00169388978	RCC tumor
pt125	CMV	0.00169498751	RCC REP
pt406	EBV	0.0017394668	RCC tumor
pt096	Influenza A	0.00174024549	RCC tumor
pt177	CMV	0.001745527	RCC tumor
pt177	Influenza A	0.00174552715	RCC tumor
pt496	Influenza A	0.00174554547	RCC blood
pt635	EBV	0.00177278218	RCC blood
pt317	Influenza A	0.00179189457	RCC blood
pt476	EBV	0.00179657087	RCC blood
pt547	CMV	0.00181808168	RCC tumor
pt041	Influenza A	0.0018380241	RCC tumor
pt318	Influenza A	0.00185240083	RCC blood
pt317	Influenza A	0.00185356811862836	RCC healthy kidney
pt240L	Influenza A	0.00185686416	RCC tumor
pt499	Influenza A	0.00194977334	RCC blood
pt292	EBV	0.00195189516	RCC blood
pt423	Influenza A	0.00195748349	RCC tumor
pt318	CMV	0.00196463654223969	RCC healthy kidney
pt426	Influenza A	0.00199219061279783	RCC healthy kidney
pt085	EBV	0.00199551777	RCC tumor
pt346	Influenza A	0.00200270151	RCC blood
pt286	EBV	0.00200400801603206	RCC healthy kidney
pt423	Influenza A	0.00204086098	RCC blood
pt346	Influenza A	0.0020587896	RCC tumor
pt288	Influenza A	0.00208024731	RCC blood
pt279	EBV	0.00209649633	RCC blood
pt318	CMV	0.0021413275	RCC tumor
pt497	EBV	0.00214822771213749	RCC healthy kidney
pt613	Influenza A	0.00215362526	RCC blood
pt346	CMV	0.00216242191254205	RCC healthy kidney
pt115	Influenza A	0.00216696182	RCC tumor
pt346	EBV	0.00217347443	RCC blood
pt423	CMV	0.002189501	RCC yTIL
pt547	Influenza A	0.00220426157237326	RCC healthy kidney
pt613	EBV	0.002212879	RCC tumor
pt081	EBV	0.00221357185	RCC tumor
pt081	Influenza A	0.002234064279	RCC REP
pt240R	Influenza A	0.00223665092	RCC blood
pt240R	CMV	0.00223665106	RCC blood
pt423	EBV	0.00226030849	RCC blood
pt406	CMV	0.00229856755	RCC blood
pt317	EBV	0.00231696014828545	RCC healthy kidney
pt240L	Influenza A	0.00232585751	RCC blood
pt497	Influenza A	0.00234409959	RCC blood
pt635	EBV	0.002344916	RCC tumor
pt468	Influenza A	0.00235644487	RCC blood
pt401	Influenza A	0.0023949488	RCC tumor
pt401	Influenza A	0.00241424408	RCC blood
pt280	EBV	0.0024495948746938	RCC healthy kidney
pt616	Influenza A	0.00246845875	RCC blood
pt177	CMV	0.00248367037487152	RCC blood
pt240L	CMV	0.00249199014	RCC blood
pt131	EBV	0.0024953217	RCC tumor
pt318	EBV	0.00250044650830506	RCC healthy kidney
pt287	SARS-CoV2	0.0025111285	RCC tumor
pt159	EBV	0.0025120364	RCC tumor
pt288	CMV	0.00254083463	RCC tumor
pt496	Influenza A	0.0025490695895998	RCC healthy kidney
pt413	EBV	0.00258564964447318	RCC healthy kidney
pt401	CMV	0.0026126712	RCC tumor
pt115	CMV	0.00264263626	RCC tumor
pt115	EBV	0.0026426364	RCC tumor
pt287	Influenza A	0.0026525198938992	RCC healthy kidney
pt401	EBV	0.00265369305616984	RCC healthy kidney
pt287	Influenza A	0.002673354	RCC blood
pt279	CMV	0.00267379679144386	RCC healthy kidney
pt178	SARS-CoV2	0.0026827628	RCC tumor
pt497	SARS-CoV2	0.00268528464017186	RCC healthy kidney
pt280	SARS-CoV2	0.0026890282	RCC blood
pt476	CMV	0.0027051406	RCC tumor
pt500	Influenza A	0.0027114774	RCC blood
pt292	EBV	0.0027231467473525	RCC healthy kidney
pt229	SARS-CoV2	0.0027264323	RCC blood
pt500	EBV	0.0027452682	RCC tumor
pt081	Influenza A	0.00274788195	RCC tumor
pt499	EBV	0.00281881552	RCC blood
pt499	Influenza A	0.002822866	RCC tumor
pt159	CMV	0.00284594569375759	RCC blood
pt413	Influenza A	0.002859696	RCC tumor
pt286	CMV	0.00286286859433152	RCC healthy kidney
pt547	SARS-CoV2	0.00286485578	RCC tumor
pt279	SARS-CoV2	0.00286533	RCC tumor
pt289	Influenza A	0.0028891296	RCC tumor
pt468	EBV	0.00289134356	RCC blood
pt500	CMV	0.00289495450785773	RCC healthy kidney
pt406	SARS-CoV2	0.00291425535	RCC blood
pt096	CMV	0.00293093981	RCC tumor
pt240R	SARS-CoV2	0.0029429078	RCC tumor
pt292	Influenza A	0.00295932492	RCC blood
pt635	EBV	0.00298491262346684	RCC healthy kidney
pt468	CMV	0.00298850585	RCC tumor
pt406	Influenza A	0.0029963472	RCC blood
pt078	CMV	0.00299902978	RCC tumor
pt280	CMV	0.0030074657	RCC blood
pt318	SARS-CoV2	0.00303625647437043	RCC healthy kidney
pt178	SARS-CoV2	0.00304140437	RCC blood
pt497	EBV	0.0030795072	RCC tumor
pt496	EBV	0.003095975	RCC tumor
pt310	Influenza A	0.00312245232	RCC blood
pt159	SARS-CoV2	0.00319585704954745	RCC blood
pt287	CMV	0.00322091701402046	RCC healthy kidney
pt426	CMV	0.00326858409	RCC blood
pt401	CMV	0.00328605446	RCC blood
pt413	EBV	0.0033124131	RCC blood
pt613	CMV	0.00334448160535117	RCC healthy kidney
pt229	SARS-CoV2	0.00338059588	RCC tumor
pt426	SARS-CoV2	0.003396024683	RCC REP
pt499	Influenza A	0.00342130987292277	RCC healthy kidney
pt287	CMV	0.0034242665	RCC tumor
pt286	SARS-CoV2	0.00343544231319782	RCC healthy kidney
pt279	Influenza A	0.00347501445	RCC blood
pt286	SARS-CoV2	0.003510626308	RCC blood
pt500	SARS-CoV2	0.00351530190239868	RCC healthy kidney
pt423	SARS-CoV2	0.00353243416827232	RCC healthy kidney
pt346	CMV	0.0035456934	RCC tumor
pt177	SARS-CoV2	0.0035533943	RCC tumor
pt468	Influenza A	0.00355397601066192	RCC healthy kidney
pt476	CMV	0.00357690342360757	RCC healthy kidney
pt280	SARS-CoV2	0.00358017712455248	RCC healthy kidney
pt547	CMV	0.00359268863	RCC blood
pt310	SARS-CoV2	0.00361235656	RCC tumor
pt317	CMV	0.00369424838	RCC blood
pt289	SARS-CoV2	0.00370370338	RCC blood
pt616	SARS-CoV2	0.00370452667	RCC tumor
pt289	CMV	0.0037145952	RCC tumor
pt166	CMV	0.0037206646	RCC tumor
pt500	EBV	0.00372208436724566	RCC healthy kidney
pt496	CMV	0.0038204391	RCC blood
pt468	CMV	0.00388716126166148	RCC healthy kidney
pt616	EBV	0.00390117035110533	RCC healthy kidney
pt255	Influenza A	0.0039538717	RCC tumor
pt468	EBV	0.00398467385	RCC tumor
pt148	SARS-CoV2	0.00407514163602028	RCC blood
pt476	SARS-CoV2	0.00408788962698008	RCC healthy kidney
pt288	SARS-CoV2	0.00409745685	RCC blood
pt616	SARS-CoV2	0.00413435209	RCC yTIL
pt041	SARS-CoV2	0.0041355541	RCC tumor
pt497	SARS-CoV2	0.0041593344	RCC tumor
pt346	CMV	0.00416065121	RCC blood
pt496	CMV	0.00416348032967967	RCC healthy kidney
pt280	CMV	0.004166667	RCC tumor
pt280	SARS-CoV2	0.004166667	RCC tumor
pt468	SARS-CoV2	0.0042145595	RCC tumor
pt499	SARS-CoV2	0.0042342982	RCC tumor
pt499	SARS-CoV2	0.00423590746171391	RCC healthy kidney
pt423	SARS-CoV2	0.00426731392	RCC tumor
pt081	SARS-CoV2	0.0042744828	RCC tumor
pt166	SARS-CoV2	0.0042930737	RCC tumor
pt547	SARS-CoV2	0.00429920059	RCC blood
pt096	Influenza A	0.004312159621	RCC REP
pt468	EBV	0.00433140826299422	RCC healthy kidney
pt496	EBV	0.00433341830231965	RCC healthy kidney
pt426	SARS-CoV2	0.004376368	RCC tumor
pt426	Influenza A	0.004376368	RCC tumor
pt401	SARS-CoV2	0.00442282176028306	RCC healthy kidney
pt468	Influenza A	0.0044444443	RCC tumor
pt423	SARS-CoV2	0.0044547825	RCC blood
pt468	CMV	0.00446712592	RCC blood
pt318	SARS-CoV2	0.00447046084	RCC blood
pt635	SARS-CoV2	0.0044766577	RCC tumor
pt287	SARS-CoV2	0.00449502	RCC blood
pt423	EBV	0.00449582530507386	RCC healthy kidney
pt413	CMV	0.00452488687782806	RCC healthy kidney
pt310	CMV	0.00452755607	RCC blood
pt096	CMV	0.00456254347	RCC yTIL
pt318	CMV	0.00456925562	RCC blood
pt401	SARS-CoV2	0.0045721751	RCC tumor
pt115	EBV	0.00458135477	RCC yTIL
pt616	SARS-CoV2	0.004600838681	RCC REP
pt635	SARS-CoV2	0.00460168995	RCC blood
pt497	SARS-CoV2	0.00461662361	RCC blood
pt317	SARS-CoV2	0.0046339202965709	RCC healthy kidney
pt413	SARS-CoV2	0.004647006	RCC tumor
pt131	SARS-CoV2	0.0046787279	RCC tumor
pt289	SARS-CoV2	0.0046948356	RCC tumor
pt401	CMV	0.00471767654430193	RCC healthy kidney
pt081	CMV	0.00473246275	RCC tumor
pt310	CMV	0.00473343231	RCC tumor
pt500	SARS-CoV2	0.00476292433	RCC blood
pt547	CMV	0.00477590007347539	RCC healthy kidney
pt288	CMV	0.0047908725	RCC blood
pt616	CMV	0.00482263701	RCC blood
pt041	CMV	0.0048248129	RCC tumor
pt125	SARS-CoV2	0.0048322754	RCC tumor
pt476	SARS-CoV2	0.0048467094	RCC tumor
pt190	CMV	0.0049224252	RCC blood
pt255	SARS-CoV2	0.00494234	RCC tumor
pt500	CMV	0.00497698842	RCC blood
pt115	SARS-CoV2	0.00499458224	RCC tumor
pt279	CMV	0.00499712839	RCC blood
pt190	SARS-CoV2	0.00504704356	RCC blood
pt613	CMV	0.0050896213	RCC tumor
pt497	CMV	0.00510204081632653	RCC healthy kidney
pt240R	SARS-CoV2	0.00510303837	RCC blood
pt613	CMV	0.00512176263	RCC blood
pt616	CMV	0.00514594875	RCC yTIL
pt346	SARS-CoV2	0.0052613515	RCC tumor
pt635	CMV	0.00526430044502334	RCC healthy kidney
pt279	SARS-CoV2	0.00528431966	RCC blood
pt499	SARS-CoV2	0.00529224195	RCC blood
pt426	SARS-CoV2	0.00533907084229819	RCC healthy kidney
pt310	Influenza A	0.00535905680600215	RCC healthy kidney
pt413	CMV	0.00536193	RCC tumor
pt401	SARS-CoV2	0.00536498689	RCC blood
pt178	CMV	0.0053655268	RCC tumor
pt078	SARS-CoV2	0.00538061218	RCC tumor
pt289	SARS-CoV2	0.00538793103448276	RCC healthy kidney
pt317	SARS-CoV2	0.00538795691	RCC blood
pt255	SARS-CoV2	0.00540078972	RCC blood
pt085	SARS-CoV2	0.0054185985	RCC tumor
pt310	SARS-CoV2	0.00544694493	RCC blood
pt476	SARS-CoV2	0.00544720296	RCC blood
pt426	CMV	0.00549844609132202	RCC healthy kidney
pt476	CMV	0.00553343807	RCC blood
pt310	Influenza A	0.0055430983	RCC tumor
pt126	Influenza A	0.0055573718	RCC tumor
pt041	EBV	0.00568638685	RCC tumor
pt496	SARS-CoV2	0.00569772394	RCC blood
pt346	EBV	0.00570639115809707	RCC healthy kidney
pt346	SARS-CoV2	0.00574418261	RCC blood
pt500	SARS-CoV2	0.005779512	RCC tumor
pt468	SARS-CoV2	0.00578268715	RCC blood
pt178	CMV	0.0058984819	RCC blood
pt159	CMV	0.005913753	RCC tumor
pt500	CMV	0.0059239996	RCC tumor
pt292	SARS-CoV2	0.00596587309	RCC blood
pt497	CMV	0.0060390336	RCC tumor
pt616	SARS-CoV2	0.00607972252	RCC blood
pt496	SARS-CoV2	0.00611776701503951	RCC healthy kidney
pt476	EBV	0.00613183444047011	RCC healthy kidney
pt497	Influenza A	0.0061590144	RCC tumor
pt496	SARS-CoV2	0.00619195	RCC tumor
pt496	Influenza A	0.00619195	RCC tumor
pt613	SARS-CoV2	0.00623999108	RCC blood
pt547	SARS-CoV2	0.00624540778839089	RCC healthy kidney
pt287	SARS-CoV2	0.00625236832133384	RCC healthy kidney
pt406	SARS-CoV2	0.0063780446	RCC tumor
pt240L	SARS-CoV2	0.00643170789	RCC blood
pt287	CMV	0.006434976	RCC blood
pt292	SARS-CoV2	0.00644841321	RCC tumor
pt426	EBV	0.006564552	RCC tumor
pt499	CMV	0.00658466412	RCC blood
pt148	CMV	0.00665937779544777	RCC blood
pt279	Influenza A	0.00668449197860963	RCC healthy kidney
pt613	EBV	0.00668896321070234	RCC healthy kidney
pt096	CMV	0.006702515849	RCC REP
pt085	CMV	0.00683081185	RCC tumor
pt423	CMV	0.00685119179	RCC tumor
pt613	SARS-CoV2	0.0068599242	RCC tumor
pt131	CMV	0.0068621336	RCC tumor
Keck0005_MC1	RCC-associated motif	0.006925	Healthy blood
pt499	CMV	0.0070571639	RCC tumor
pt616	SARS-CoV2	0.0071521456436931	RCC healthy kidney
pt177	SARS-CoV2	0.00719677711001604	RCC blood
pt292	CMV	0.00726172465960665	RCC healthy kidney
pt292	SARS-CoV2	0.00726172465960666	RCC healthy kidney
pt318	SARS-CoV2	0.007280514	RCC tumor
pt081	CMV	0.007285611778	RCC REP
Keck0037_MC1	RCC-associated motif	0.0073	Healthy blood
Keck0019_MC1	RCC-associated motif	0.007325	Healthy blood
pt096	SARS-CoV2	0.00732735	RCC tumor
pt468	SARS-CoV2	0.00733007552199022	RCC healthy kidney
pt159	SARS-CoV2	0.0074314424	RCC tumor
pt166	Influenza A	0.0074413285	RCC tumor
pt635	SARS-CoV2	0.00754368826657983	RCC healthy kidney
pt346	SARS-CoV2	0.00768861124459395	RCC healthy kidney
pt190	EBV	0.00772633868	RCC blood
Keck0114_MC1	RCC-associated motif	0.00775	Healthy blood
Keck0031_MC1	RCC-associated motif	0.007775	Healthy blood
Keck0018_MC1	RCC-associated motif	0.0078	Healthy blood
pt616	CMV	0.00792768787	RCC tumor
pt240L	SARS-CoV2	0.00815131867	RCC tumor
pt229	CMV	0.00817250962	RCC tumor
pt317	CMV	0.00834105653382762	RCC healthy kidney
pt240L	SARS-CoV2	0.00840336134453781	RCC healthy kidney
pt616	CMV	0.00845253576072823	RCC healthy kidney
pt292	CMV	0.00849089637	RCC tumor
pt279	CMV	0.00859599	RCC tumor
Keck0113_MC1	RCC-associated motif	0.0086	Healthy blood
pt499	CMV	0.00863473444118606	RCC healthy kidney
pt229	CMV	0.00893407343	RCC blood
pt423	CMV	0.00908512386	RCC blood
pt616	CMV	0.009118600614	RCC REP
pt229	EBV	0.00912432636	RCC tumor
pt635	CMV	0.0091664901	RCC tumor
pt496	CMV	0.009287925	RCC tumor
Keck0080_MC1	RCC-associated motif	0.009425	Healthy blood
pt635	CMV	0.00942969255	RCC blood
Keck0021_MC1	RCC-associated motif	0.00945	Healthy blood
pt081	SARS-CoV2	0.009516118619	RCC REP
Keck0034_MC1	RCC-associated motif	0.0096	Healthy blood
pt292	Influenza A	0.00968229954614221	RCC healthy kidney
pt115	SARS-CoV2	0.00980796997	RCC yTIL
Keck0012_MC1	RCC-associated motif	0.010125	Healthy blood
Keck0069_MC1	RCC-associated motif	0.0102	Healthy blood
pt292	CMV	0.01021596734	RCC blood
Keck0028_MC1	RCC-associated motif	0.010225	Healthy blood
Keck0032_MC1	RCC-associated motif	0.0104	Healthy blood
Keck0013_MC1	RCC-associated motif	0.010875	Healthy blood
Keck0016_MC1	RCC-associated motif	0.010925	Healthy blood
pt497	Influenza A	0.0110096670247046	RCC healthy kidney
pt423	CMV	0.0112395632626846	RCC healthy kidney
pt406	CMV	0.0115964446	RCC tumor
Keck0010_MC1	RCC-associated motif	0.011975	Healthy blood
Keck0004_MC1	RCC-associated motif	0.012075	Healthy blood
Keck0053_MC1	RCC-associated motif	0.012175	Healthy blood
pt613	SARS-CoV2	0.0122630992196209	RCC healthy kidney
pt497	CMV	0.01236467693	RCC blood
pt289	CMV	0.0123922413793103	RCC healthy kidney
pt280	CMV	0.0126248351234219	RCC healthy kidney
HIP08805	RCC-associated motif	0.012725	Healthy blood
Keck0047_MC1	RCC-associated motif	0.012725	Healthy blood
Keck0029_MC1	RCC-associated motif	0.012925	Healthy blood
Keck0049_MC1	RCC-associated motif	0.013075	Healthy blood
Keck0111_MC1	RCC-associated motif	0.013125	Healthy blood
pt426	CMV	0.013129103	RCC tumor
Keck0070_MC1	RCC-associated motif	0.013275	Healthy blood
HIP02112	RCC-associated motif	0.01355	Healthy blood
pt413	SARS-CoV2	0.0135746606334842	RCC healthy kidney
pt426	SARS-CoV2	0.01369692401	RCC blood
Keck0098_MC1	RCC-associated motif	0.01385	Healthy blood
Keck0022_MC1	RCC-associated motif	0.013875	Healthy blood
Keck0075_MC1	RCC-associated motif	0.013875	Healthy blood
pt289	CMV	0.01406219147	RCC blood
HIP02855	RCC-associated motif	0.01415	Healthy blood
Keck0061_MC1	RCC-associated motif	0.0142	Healthy blood
Keck0095_MC1	RCC-associated motif	0.014525	Healthy blood
Keck0003_MC1	RCC-associated motif	0.01455	Healthy blood
Keck0097_MC1	RCC-associated motif	0.01475	Healthy blood
pt255	CMV	0.01479446661	RCC blood
Keck0008_MC1	RCC-associated motif	0.014825	Healthy blood
HIP12034	RCC-associated motif	0.0149	Healthy blood
HIP14494	RCC-associated motif	0.01495	Healthy blood
HIP14000	RCC-associated motif	0.014975	Healthy blood
Keck0104_MC1	RCC-associated motif	0.01505	Healthy blood
Keck0026_MC1	RCC-associated motif	0.015075	Healthy blood
Keck0094_MC1	RCC-associated motif	0.0154	Healthy blood
Keck0011_MC1	RCC-associated motif	0.0157	Healthy blood
HIP13427	RCC-associated motif	0.015825	Healthy blood
Keck0050_MC1	RCC-associated motif	0.01595	Healthy blood
Keck0093_MC1	RCC-associated motif	0.016	Healthy blood
HIP08439	RCC-associated motif	0.0164	Healthy blood
Keck0006_MC1	RCC-associated motif	0.016725	Healthy blood
Keck0027_MC1	RCC-associated motif	0.016725	Healthy blood
pt096	SARS-CoV2	0.016981416218	RCC REP
Keck0007_MC1	RCC-associated motif	0.017	Healthy blood
HIP02820	RCC-associated motif	0.017125	Healthy blood
Keck0054_MC1	RCC-associated motif	0.017175	Healthy blood
HIP13796	RCC-associated motif	0.0172	Healthy blood
Keck0105_MC1	RCC-associated motif	0.017225	Healthy blood
HIP01867	RCC-associated motif	0.0173	Healthy blood
Keck0103_MC1	RCC-associated motif	0.01735	Healthy blood
HIP01255	RCC-associated motif	0.017475	Healthy blood
Keck0072_MC1	RCC-associated motif	0.017725	Healthy blood
Keck0056_MC1	RCC-associated motif	0.01785	Healthy blood
Keck0009_MC1	RCC-associated motif	0.017875	Healthy blood
HIP13786	RCC-associated motif	0.0179	Healthy blood
Keck0040_MC1	RCC-associated motif	0.0179	Healthy blood
Keck0014_MC1	RCC-associated motif	0.017925	Healthy blood
HIP00773	RCC-associated motif	0.018025	Healthy blood
Keck0083_MC1	RCC-associated motif	0.018025	Healthy blood
HIP13853	RCC-associated motif	0.018175	Healthy blood
HIP13142	RCC-associated motif	0.0184	Healthy blood
Keck0107_MC1	RCC-associated motif	0.018475	Healthy blood
Keck0017_MC1	RCC-associated motif	0.0187	Healthy blood
Keck0030_MC1	RCC-associated motif	0.018775	Healthy blood
HIP08989	RCC-associated motif	0.0188	Healthy blood
HIP00971	RCC-associated motif	0.01885	Healthy blood
HIP01223	RCC-associated motif	0.0193	Healthy blood
HIP14109	RCC-associated motif	0.019325	Healthy blood
Keck0110_MC1	RCC-associated motif	0.0194	Healthy blood
Keck0002_MC1	RCC-associated motif	0.0195	Healthy blood
Keck0071_MC1	RCC-associated motif	0.0195	Healthy blood
HIP13015	RCC-associated motif	0.019725	Healthy blood
Keck0001_MC1	RCC-associated motif	0.01975	Healthy blood
HIP14030	RCC-associated motif	0.019775	Healthy blood
Keck0077_MC1	RCC-associated motif	0.019925	Healthy blood
HIP13658	RCC-associated motif	0.02	Healthy blood
HIP09001	RCC-associated motif	0.0201	Healthy blood
Keck0089_MC1	RCC-associated motif	0.0201	Healthy blood
HIP03236	RCC-associated motif	0.020125	Healthy blood
Keck0064_MC1	RCC-associated motif	0.02015	Healthy blood
Keck0062_MC1	RCC-associated motif	0.0202	Healthy blood
Keck0039_MC1	RCC-associated motif	0.0204	Healthy blood
HIP05444	RCC-associated motif	0.020425	Healthy blood
Keck0033_MC1	RCC-associated motif	0.020425	Healthy blood
HIP02103	RCC-associated motif	0.0205	Healthy blood
HIP12088	RCC-associated motif	0.02075	Healthy blood
HIP13376	RCC-associated motif	0.020775	Healthy blood
HIP13951	RCC-associated motif	0.020825	Healthy blood
Keck0048_MC1	RCC-associated motif	0.020825	Healthy blood
HIP08236	RCC-associated motif	0.02085	Healthy blood
HIP13757	RCC-associated motif	0.020925	Healthy blood
Keck0102_MC1	RCC-associated motif	0.021025	Healthy blood
Keck0046_MC1	RCC-associated motif	0.02125	Healthy blood
HIP09029	RCC-associated motif	0.0213	Healthy blood
HIP08345	RCC-associated motif	0.02135	Healthy blood
pt310	CMV	0.0214362272240086	RCC healthy kidney
HIP14079	RCC-associated motif	0.0215	Healthy blood
Keck0120_MC1	RCC-associated motif	0.021525	Healthy blood
Keck0109_MC1	RCC-associated motif	0.021575	Healthy blood
Keck0099_MC1	RCC-associated motif	0.0216	Healthy blood
Keck0055_MC1	RCC-associated motif	0.0217	Healthy blood
HIP03677	RCC-associated motif	0.021725	Healthy blood
HIP14172	RCC-associated motif	0.0218	Healthy blood
Keck0086_MC1	RCC-associated motif	0.0218	Healthy blood
Keck0042_MC1	RCC-associated motif	0.02185	Healthy blood
Keck0060_MC1	RCC-associated motif	0.02185	Healthy blood
HIP10377	RCC-associated motif	0.021875	Healthy blood
HIP08346	RCC-associated motif	0.021975	Healthy blood
HIP02737	RCC-associated motif	0.02225	Healthy blood
HIP09062	RCC-associated motif	0.02225	Healthy blood
Keck0058_MC1	RCC-associated motif	0.02225	Healthy blood
HIP03693	RCC-associated motif	0.022275	Healthy blood
HIP14022	RCC-associated motif	0.02245	Healthy blood
HIP09118	RCC-associated motif	0.02265	Healthy blood
HIP14059	RCC-associated motif	0.022775	Healthy blood
pt413	CMV	0.02278010317	RCC blood
Keck0087_MC1	RCC-associated motif	0.0228	Healthy blood
Keck0015_MC1	RCC-associated motif	0.022825	Healthy blood
Keck0084_MC1	RCC-associated motif	0.02285	Healthy blood
pt115	SARS-CoV2	0.022932720702	RCC REP
HIP03228	RCC-associated motif	0.02305	Healthy blood
Keck0078_MC1	RCC-associated motif	0.023125	Healthy blood
HIP14214	RCC-associated motif	0.023175	Healthy blood
HIP00805	RCC-associated motif	0.0232	Healthy blood
HIP01266	RCC-associated motif	0.0232	Healthy blood
HIP13975	RCC-associated motif	0.0232	Healthy blood
HIP14206	RCC-associated motif	0.023225	Healthy blood
HIP17845	RCC-associated motif	0.023225	Healthy blood
HIP04532	RCC-associated motif	0.023275	Healthy blood
HIP02126	RCC-associated motif	0.0233	Healthy blood
Keck0088_MC1	RCC-associated motif	0.02335	Healthy blood
HIP00771	RCC-associated motif	0.0234	Healthy blood
pt413	EBV	0.023413764	RCC tumor
HIP08507	RCC-associated motif	0.02345	Healthy blood
HIP08499	RCC-associated motif	0.0235	Healthy blood
HIP05409	RCC-associated motif	0.023575	Healthy blood
HIP14181	RCC-associated motif	0.023575	Healthy blood
HIP14064	RCC-associated motif	0.02365	Healthy blood
HIP13954	RCC-associated motif	0.023675	Healthy blood
pt547	RCC-associated motif	0.0237207624316037	RCC blood
HIP00851	RCC-associated motif	0.023775	Healthy blood
HIP13780	RCC-associated motif	0.023775	Healthy blood
Keck0116_MC1	RCC-associated motif	0.023825	Healthy blood
HIP13667	RCC-associated motif	0.023975	Healthy blood
HIP00825	RCC-associated motif	0.024	Healthy blood
HIP08888	RCC-associated motif	0.024025	Healthy blood
HIP10823	RCC-associated motif	0.024025	Healthy blood
HIP08977	RCC-associated motif	0.024075	Healthy blood
Keck0096_MC1	RCC-associated motif	0.0241	Healthy blood
HIP01022	RCC-associated motif	0.02415	Healthy blood
HIP01140	RCC-associated motif	0.024175	Healthy blood
HIP13754	RCC-associated motif	0.024275	Healthy blood
HIP10846	RCC-associated motif	0.0243	Healthy blood
HIP02947	RCC-associated motif	0.024325	Healthy blood
HIP14157	RCC-associated motif	0.02435	Healthy blood
HIP11937	RCC-associated motif	0.0244	Healthy blood
Keck0041_MC1	RCC-associated motif	0.0244	Healthy blood
HIP02090	RCC-associated motif	0.024425	Healthy blood
Keck0044_MC1	RCC-associated motif	0.024425	Healthy blood
Keck0020_MC1	RCC-associated motif	0.02445	Healthy blood
Keck0065_MC1	RCC-associated motif	0.024475	Healthy blood
HIP13309	RCC-associated motif	0.0245	Healthy blood
Pt28_PD_TX_iPD1_N_3m_MNC_pr	RCC-associated motif	0.0245445344129555	Melanoma tumor
HIP00838	RCC-associated motif	0.024675	Healthy blood
HIP10602	RCC-associated motif	0.0247	Healthy blood
HIP13893	RCC-associated motif	0.0247	Healthy blood
HIP14018	RCC-associated motif	0.0248	Healthy blood
HIP14363	RCC-associated motif	0.0249	Healthy blood
HIP08521	RCC-associated motif	0.025	Healthy blood
Keck0036_MC1	RCC-associated motif	0.02505	Healthy blood
pt423	RCC-associated motif	0.0250697903552466	RCC yTIL
HIP14153	RCC-associated motif	0.025125	Healthy blood
HIP14034	RCC-associated motif	0.0253	Healthy blood
Keck0081_MC1	RCC-associated motif	0.025375	Healthy blood
HIP10480	RCC-associated motif	0.0254	Healthy blood
HIP13654	RCC-associated motif	0.025525	Healthy blood
HIP08890	RCC-associated motif	0.02555	Healthy blood
HIP09344	RCC-associated motif	0.025625	Healthy blood
HIP14243	RCC-associated motif	0.0257	Healthy blood
HIP14053	RCC-associated motif	0.0258	Healthy blood
HIP17837	RCC-associated motif	0.025825	Healthy blood
Keck0035_MC1	RCC-associated motif	0.025825	Healthy blood
HIP03592	RCC-associated motif	0.02585	Healthy blood
HIP13214	RCC-associated motif	0.025875	Healthy blood
Keck0043_MC1	RCC-associated motif	0.025875	Healthy blood
HIP05552	RCC-associated motif	0.02595	Healthy blood
HIP04578	RCC-associated motif	0.026	Healthy blood
HIP13276	RCC-associated motif	0.026	Healthy blood
HIP17454	RCC-associated motif	0.02605	Healthy blood
HIP04552	RCC-associated motif	0.026075	Healthy blood
HIP09559	RCC-associated motif	0.0261	Healthy blood
HIP13291	RCC-associated motif	0.026175	Healthy blood
Keck0079_MC1	RCC-associated motif	0.026175	Healthy blood
HIP13303	RCC-associated motif	0.0262	Healthy blood
HIP08076	RCC-associated motif	0.026225	Healthy blood
HIP03370	RCC-associated motif	0.026275	Healthy blood
HIP09364	RCC-associated motif	0.026325	Healthy blood
HIP00985	RCC-associated motif	0.02635	Healthy blood
HIP13741	RCC-associated motif	0.026375	Healthy blood
HIP14192	RCC-associated motif	0.026375	Healthy blood
Keck0090_MC1	RCC-associated motif	0.026375	Healthy blood
HIP10787	RCC-associated motif	0.026475	Healthy blood
HIP13773	RCC-associated motif	0.0265	Healthy blood
HIP12143	RCC-associated motif	0.02655	Healthy blood
Keck0115_MC1	RCC-associated motif	0.02655	Healthy blood
HIP12533	RCC-associated motif	0.02665	Healthy blood
HIP13463	RCC-associated motif	0.02665	Healthy blood
HIP13511	RCC-associated motif	0.026725	Healthy blood
HIP04555	RCC-associated motif	0.026775	Healthy blood
HIP08230	RCC-associated motif	0.026875	Healthy blood
HIP17440	RCC-associated motif	0.02695	Healthy blood
HIP13176	RCC-associated motif	0.026975	Healthy blood
Keck0100_MC1	RCC-associated motif	0.027	Healthy blood
HIP05838	RCC-associated motif	0.02715	Healthy blood
HIP00769	RCC-associated motif	0.0272	Healthy blood
HIP14241	RCC-associated motif	0.0272	Healthy blood
Keck0063_MC1	RCC-associated motif	0.0272	Healthy blood
HIP01264	RCC-associated motif	0.02735	Healthy blood
HIP05574	RCC-associated motif	0.0274	Healthy blood
pt279	RCC-associated motif	0.0275129236071223	RCC blood
HIP13958	RCC-associated motif	0.027525	Healthy blood
HIP12123	RCC-associated motif	0.027575	Healthy blood
HIP00926	RCC-associated motif	0.027675	Healthy blood
HIP13473	RCC-associated motif	0.027675	Healthy blood
HIP14196	RCC-associated motif	0.027675	Healthy blood
HIP12900	RCC-associated motif	0.0277	Healthy blood
Keck0106_MC1	RCC-associated motif	0.0277	Healthy blood
HIP10564	RCC-associated motif	0.02785	Healthy blood
Keck0073_MC1	RCC-associated motif	0.02795	Healthy blood
Keck0119_MC1	RCC-associated motif	0.027975	Healthy blood
HIP02271	RCC-associated motif	0.028025	Healthy blood
HIP12099	RCC-associated motif	0.028025	Healthy blood
HIP03099	RCC-associated motif	0.02805	Healthy blood
HIP04634	RCC-associated motif	0.02805	Healthy blood
HIP17585	RCC-associated motif	0.028175	Healthy blood
HIP01129	RCC-associated motif	0.028275	Healthy blood
HIP11758	RCC-associated motif	0.028525	Healthy blood
HIP12097	RCC-associated motif	0.02855	Healthy blood
HIP14175	RCC-associated motif	0.02855	Healthy blood
HIP14124	RCC-associated motif	0.028625	Healthy blood
HIP04475	RCC-associated motif	0.0287	Healthy blood
HIP05455	RCC-associated motif	0.0287	Healthy blood
HIP13877	RCC-associated motif	0.028825	Healthy blood
HIP14074	RCC-associated motif	0.028825	Healthy blood
HIP05942	RCC-associated motif	0.028875	Healthy blood
pt499	EBV	0.0289343672	RCC tumor
HIP11058	RCC-associated motif	0.02895	Healthy blood
Keck0024_MC1	RCC-associated motif	0.02895	Healthy blood
HIP13764	RCC-associated motif	0.028975	Healthy blood
HIP13710	RCC-associated motif	0.029	Healthy blood
HIP14077	RCC-associated motif	0.029	Healthy blood
HIP08339	RCC-associated motif	0.029025	Healthy blood
Keck0066_MC1	RCC-associated motif	0.02905	Healthy blood
Keck0051_MC1	RCC-associated motif	0.029075	Healthy blood
HIP13274	RCC-associated motif	0.0291	Healthy blood
HIP13228	RCC-associated motif	0.02915	Healthy blood
HIP13789	RCC-associated motif	0.02915	Healthy blood
HIP03695	RCC-associated motif	0.029175	Healthy blood
HIP14218	RCC-associated motif	0.0292	Healthy blood
HIP13964	RCC-associated motif	0.029225	Healthy blood
HIP05540	RCC-associated motif	0.02925	Healthy blood
HIP13852	RCC-associated motif	0.02925	Healthy blood
HIP00898	RCC-associated motif	0.02935	Healthy blood
HIP05434	RCC-associated motif	0.02935	Healthy blood
HIP14230	RCC-associated motif	0.029375	Healthy blood
HIP02873	RCC-associated motif	0.02945	Healthy blood
HIP05398	RCC-associated motif	0.029775	Healthy blood
HIP04611	RCC-associated motif	0.029825	Healthy blood
HIP08816	RCC-associated motif	0.029875	Healthy blood
HIP02962	RCC-associated motif	0.030025	Healthy blood
HIP13994	RCC-associated motif	0.03005	Healthy blood
HIP14095	RCC-associated motif	0.0301	Healthy blood
HIP09046	RCC-associated motif	0.030125	Healthy blood
HIP14221	RCC-associated motif	0.03025	Healthy blood
HIP14129	RCC-associated motif	0.0303	Healthy blood
HIP14118	RCC-associated motif	0.0305	Healthy blood
Pt70_SD_TX_iPD1_R_3m_MNC_nv	RCC-associated motif	0.0305081912403878	Melanoma tumor
HIP10447	RCC-associated motif	0.0306	Healthy blood
HIP13636	RCC-associated motif	0.0307	Healthy blood
HIP13325	RCC-associated motif	0.030725	Healthy blood
Keck0068_MC1	RCC-associated motif	0.030725	Healthy blood
4028_PD_TX_IpNi_N_0m_MNC_nv	RCC-associated motif	0.0307292282236142	Melanoma tumor
HIP11513	RCC-associated motif	0.0308	Healthy blood
HIP01797	RCC-associated motif	0.030825	Healthy blood
HIP13709	RCC-associated motif	0.030825	Healthy blood
HIP14048	RCC-associated motif	0.030825	Healthy blood
4146_PD_TX_IpNi_N_0m_MNC_nv	RCC-associated motif	0.0308929035966678	Melanoma tumor
HIP17793	RCC-associated motif	0.0309	Healthy blood
HIP05817	RCC-associated motif	0.030925	Healthy blood
HIP12538	RCC-associated motif	0.031025	Healthy blood
HIP09190	RCC-associated motif	0.03105	Healthy blood
HIP00640	RCC-associated motif	0.03115	Healthy blood
HIP02928	RCC-associated motif	0.031175	Healthy blood
HIP09253	RCC-associated motif	0.0313	Healthy blood
HIP08389	RCC-associated motif	0.031325	Healthy blood
HIP13122	RCC-associated motif	0.03135	Healthy blood
HIP13513	RCC-associated motif	0.0314	Healthy blood
HIP02931	RCC-associated motif	0.0315	Healthy blood
HIP08711	RCC-associated motif	0.0315	Healthy blood
HIP03628	RCC-associated motif	0.031525	Healthy blood
Keck0108_MC1	RCC-associated motif	0.031775	Healthy blood
HIP10820	RCC-associated motif	0.031825	Healthy blood
HIP14020	RCC-associated motif	0.031825	Healthy blood
HIP15855	RCC-associated motif	0.031825	Healthy blood
pt496	RCC-associated motif	0.0318479728617067	RCC blood
HIP06191	RCC-associated motif	0.03185	Healthy blood
HIP14055	RCC-associated motif	0.031875	Healthy blood
HIP14174	RCC-associated motif	0.031875	Healthy blood
pt426	EBV	0.0318750498047652	RCC healthy kidney
HIP13935	RCC-associated motif	0.0319	Healthy blood
HIP13233	RCC-associated motif	0.031925	Healthy blood
HIP04545	RCC-associated motif	0.032025	Healthy blood
HIP10389	RCC-associated motif	0.032025	Healthy blood
HIP03494	RCC-associated motif	0.032175	Healthy blood
HIP13497	RCC-associated motif	0.032225	Healthy blood
HIP09365	RCC-associated motif	0.032275	Healthy blood
HIP14014	RCC-associated motif	0.0323	Healthy blood
HIP13206	RCC-associated motif	0.032325	Healthy blood
HIP14036	RCC-associated motif	0.03235	Healthy blood
Keck0023_MC1	RCC-associated motif	0.032375	Healthy blood
HIP13449	RCC-associated motif	0.032425	Healthy blood
HIP01465	RCC-associated motif	0.032475	Healthy blood
HIP13355	RCC-associated motif	0.032475	Healthy blood
HIP13926	RCC-associated motif	0.032475	Healthy blood
HIP13296	RCC-associated motif	0.0325	Healthy blood
HIP13966	RCC-associated motif	0.032525	Healthy blood
HIP14202	RCC-associated motif	0.03255	Healthy blood
Keck0067_MC1	RCC-associated motif	0.03255	Healthy blood
HIP04597	RCC-associated motif	0.0326	Healthy blood
HIP02078	RCC-associated motif	0.032675	Healthy blood
HIP17445	RCC-associated motif	0.0327	Healthy blood
HIP17657	RCC-associated motif	0.03275	Healthy blood
HIP00934	RCC-associated motif	0.032775	Healthy blood
HIP13887	RCC-associated motif	0.0328	Healthy blood
HIP17449	RCC-associated motif	0.0328	Healthy blood
HIP02805	RCC-associated motif	0.03285	Healthy blood
HIP01218	RCC-associated motif	0.0329	Healthy blood
HIP03495	RCC-associated motif	0.0329	Healthy blood
HIP01596	RCC-associated motif	0.032925	Healthy blood
HIP03651	RCC-associated motif	0.03315	Healthy blood
HIP13720	RCC-associated motif	0.03315	Healthy blood
HIP05948	RCC-associated motif	0.033175	Healthy blood
HIP13941	RCC-associated motif	0.033175	Healthy blood
HIP00904	RCC-associated motif	0.033225	Healthy blood
HIP13749	RCC-associated motif	0.033225	Healthy blood
HIP09284	RCC-associated motif	0.033275	Healthy blood
HIP03597	RCC-associated motif	0.033325	Healthy blood
HIP09122	RCC-associated motif	0.033325	Healthy blood
HIP05960	RCC-associated motif	0.033375	Healthy blood
HIP03720	RCC-associated motif	0.0334	Healthy blood
HIP03814	RCC-associated motif	0.033425	Healthy blood
HIP05832	RCC-associated motif	0.033425	Healthy blood
HIP13251	RCC-associated motif	0.033425	Healthy blood
HIP13256	RCC-associated motif	0.033425	Healthy blood
HIP03233	RCC-associated motif	0.0335	Healthy blood
HIP15854	RCC-associated motif	0.033525	Healthy blood
HIP14092	RCC-associated motif	0.03355	Healthy blood
HIP03385	RCC-associated motif	0.0336	Healthy blood
HIP13244	RCC-associated motif	0.033675	Healthy blood
HIP08598	RCC-associated motif	0.0337	Healthy blood
HIP14211	RCC-associated motif	0.03375	Healthy blood
HIP14121	RCC-associated motif	0.0338	Healthy blood
HIP09150	RCC-associated motif	0.03385	Healthy blood
HIP13294	RCC-associated motif	0.03385	Healthy blood
HIP07754	RCC-associated motif	0.0341	Healthy blood
HIP13396	RCC-associated motif	0.034125	Healthy blood
Keck0092_MC1	RCC-associated motif	0.03415	Healthy blood
HIP08399	RCC-associated motif	0.034175	Healthy blood
HIP14016	RCC-associated motif	0.034175	Healthy blood
HIP11518	RCC-associated motif	0.034225	Healthy blood
HIP14136	RCC-associated motif	0.03425	Healthy blood
4158_PD_TX_NiIp_N_0m_MNC_nv	RCC-associated motif	0.0343122946405576	Melanoma tumor
HIP10358	RCC-associated motif	0.03435	Healthy blood
4062_PR_TX_NiIp_R_6m_MNC_nv	RCC-associated motif	0.0344829572621016	Melanoma tumor
HIP05390	RCC-associated motif	0.034525	Healthy blood
Keck0112_MC1	RCC-associated motif	0.0346	Healthy blood
HIP17698	RCC-associated motif	0.03465	Healthy blood
HIP13183	RCC-associated motif	0.034725	Healthy blood
HIP14244	RCC-associated motif	0.034725	Healthy blood
Keck0057_MC1	RCC-associated motif	0.034725	Healthy blood
Keck0118_MC1	RCC-associated motif	0.034725	Healthy blood
HIP13360	RCC-associated motif	0.03475	Healthy blood
4009_PD_TX_IpNi_N_3m_MNC_nv	RCC-associated motif	0.0347732785847209	Melanoma tumor
HIP05533	RCC-associated motif	0.034775	Healthy blood
HIP03004	RCC-associated motif	0.0348	Healthy blood
HIP14238	RCC-associated motif	0.034875	Healthy blood
HIP13699	RCC-associated motif	0.034925	Healthy blood
HIP14213	RCC-associated motif	0.034925	Healthy blood
pt499	RCC-associated motif	0.0349399469661519	RCC blood
HIP00832	RCC-associated motif	0.034975	Healthy blood
HIP14161	RCC-associated motif	0.034975	Healthy blood
HIP00777	RCC-associated motif	0.035	Healthy blood
HIP11717	RCC-associated motif	0.03515	Healthy blood
HIP13227	RCC-associated motif	0.0352	Healthy blood
HIP01359	RCC-associated motif	0.035225	Healthy blood
HIP17577	RCC-associated motif	0.035225	Healthy blood
Keck0074_MC1	RCC-associated motif	0.0353	Healthy blood
HIP04576	RCC-associated motif	0.035375	Healthy blood
HIP13903	RCC-associated motif	0.035475	Healthy blood
HIP14227	RCC-associated motif	0.035475	Healthy blood
HIP10746	RCC-associated motif	0.0355	Healthy blood
HIP14134	RCC-associated motif	0.035525	Healthy blood
HIP09020	RCC-associated motif	0.03575	Healthy blood
HIP01220	RCC-associated motif	0.035775	Healthy blood
HIP01393	RCC-associated motif	0.035775	Healthy blood
HIP13661	RCC-associated motif	0.035775	Healthy blood
HIP03511	RCC-associated motif	0.035925	Healthy blood
HIP01197	RCC-associated motif	0.03595	Healthy blood
HIP04480	RCC-associated motif	0.03595	Healthy blood
HIP04527	RCC-associated motif	0.036025	Healthy blood
HIP14140	RCC-associated motif	0.036025	Healthy blood
Pt70_SD_TX_iPD1_R_0m_MNC_nv	RCC-associated motif	0.0361185903634173	Melanoma tumor
HIP03505	RCC-associated motif	0.036125	Healthy blood
HIP14240	RCC-associated motif	0.03625	Healthy blood
HIP13671	RCC-associated motif	0.0363	Healthy blood
HIP13996	RCC-associated motif	0.0363	Healthy blood
4036_PR_TX_NiIp_R_3m_MNC_nv	RCC-associated motif	0.0363359126986361	Melanoma tumor
HIP03502	RCC-associated motif	0.0364	Healthy blood
HIP17737	RCC-associated motif	0.0364	Healthy blood
HIP13185	RCC-associated motif	0.036425	Healthy blood
HIP00997	RCC-associated motif	0.0365	Healthy blood
HIP15685	RCC-associated motif	0.036525	Healthy blood
HIP16738	RCC-associated motif	0.03655	Healthy blood
Keck0038_MC1	RCC-associated motif	0.0366	Healthy blood
pt423	RCC-associated motif	0.0366144892634959	RCC REP
HIP09022	RCC-associated motif	0.036675	Healthy blood
HIP13794	RCC-associated motif	0.0367	Healthy blood
HIP02875	RCC-associated motif	0.0368	Healthy blood
HIP01470	RCC-associated motif	0.036825	Healthy blood
HIP11845	RCC-associated motif	0.03685	Healthy blood
HIP01947	RCC-associated motif	0.036875	Healthy blood
HIP04605	RCC-associated motif	0.036875	Healthy blood
HIP13178	RCC-associated motif	0.0369	Healthy blood
HIP13751	RCC-associated motif	0.036925	Healthy blood
4039_PR_TX_NiIp_R_0m_MNC_nv	RCC-associated motif	0.0369445754317187	Melanoma tumor
HIP13822	RCC-associated motif	0.03695	Healthy blood
HIP13929	RCC-associated motif	0.03695	Healthy blood
HIP00951	RCC-associated motif	0.037025	Healthy blood
HIP13592	RCC-associated motif	0.03705	Healthy blood
HIP10669	RCC-associated motif	0.037075	Healthy blood
HIP10716	RCC-associated motif	0.0371	Healthy blood
HIP14148	RCC-associated motif	0.03715	Healthy blood
HIP10445	RCC-associated motif	0.037175	Healthy blood
4036_PR_TX_NiIp_R_0m_MNC_nv	RCC-associated motif	0.0371774805398075	Melanoma tumor
HIP05941	RCC-associated motif	0.037225	Healthy blood
HIP13932	RCC-associated motif	0.037225	Healthy blood
HIP17760	RCC-associated motif	0.03735	Healthy blood
HIP13736	RCC-associated motif	0.037375	Healthy blood
HIP10639	RCC-associated motif	0.0374	Healthy blood
HIP13939	RCC-associated motif	0.0374	Healthy blood
HIP10597	RCC-associated motif	0.037475	Healthy blood
HIP14009	RCC-associated motif	0.037475	Healthy blood
HIP01391	RCC-associated motif	0.0375	Healthy blood
HIP13989	RCC-associated motif	0.037525	Healthy blood
HIP13370	RCC-associated motif	0.03755	Healthy blood
HIP01795	RCC-associated motif	0.0376	Healthy blood
HIP01805	RCC-associated motif	0.037625	Healthy blood
HIP03746	RCC-associated motif	0.037625	Healthy blood
HIP09235	RCC-associated motif	0.0377	Healthy blood
HIP05377	RCC-associated motif	0.037725	Healthy blood
HIP13803	RCC-associated motif	0.0378	Healthy blood
HIP01597	RCC-associated motif	0.037825	Healthy blood
HIP13515	RCC-associated motif	0.037875	Healthy blood
4129_PD_TX_IpNi_N_0m_MNC_nv	RCC-associated motif	0.037879466257948	Melanoma tumor
HIP00869	RCC-associated motif	0.037925	Healthy blood
4085_CR_TX_NiIp_R_0m_MNC_nv	RCC-associated motif	0.037934484567144	Melanoma tumor
Keck0085_MC1	RCC-associated motif	0.038	Healthy blood
4144_PD_TX_NiIp_N_0m_MNC_nv	RCC-associated motif	0.0380096751900484	Melanoma tumor
HIP13265	RCC-associated motif	0.03805	Healthy blood
HIP14911	RCC-associated motif	0.03805	Healthy blood
HIP00999	RCC-associated motif	0.0381	Healthy blood
HIP13350	RCC-associated motif	0.0381	Healthy blood
Keck0025_MC1	RCC-associated motif	0.038125	Healthy blood
4135_PD_TX_NiIp_N_0m_MNC_nv	RCC-associated motif	0.0381301290486704	Melanoma tumor
HIP01298	RCC-associated motif	0.038225	Healthy blood
HIP13987	RCC-associated motif	0.038275	Healthy blood
HIP13554	RCC-associated motif	0.03835	Healthy blood
4088_PD_TX_NiIp_N_3m_MNC_nv	RCC-associated motif	0.0383511517570084	Melanoma tumor
HIP03125	RCC-associated motif	0.038425	Healthy blood
HIP13663	RCC-associated motif	0.038525	Healthy blood
HIP05388	RCC-associated motif	0.0386	Healthy blood
HIP14217	RCC-associated motif	0.038675	Healthy blood
HIP13567	RCC-associated motif	0.0389	Healthy blood
HIP10568	RCC-associated motif	0.038925	Healthy blood
pt346	RCC-associated motif	0.0390914877431574	RCC blood
HIP02811	RCC-associated motif	0.039125	Healthy blood
HIP13947	RCC-associated motif	0.03915	Healthy blood
HIP04471	RCC-associated motif	0.03925	Healthy blood
HIP00761	RCC-associated motif	0.039275	Healthy blood
4151_PD_TX_IpNi_N_0m_MNC_nv	RCC-associated motif	0.0393872348424033	Melanoma tumor
HIP14130	RCC-associated motif	0.0394	Healthy blood
HIP13902	RCC-associated motif	0.039425	Healthy blood
HIP13324	RCC-associated motif	0.03945	Healthy blood
HIP13986	RCC-associated motif	0.039475	Healthy blood
HIP09026	RCC-associated motif	0.0395	Healthy blood
HIP01392	RCC-associated motif	0.03975	Healthy blood
HIP00775	RCC-associated motif	0.039775	Healthy blood
HIP14231	RCC-associated motif	0.039775	Healthy blood
HIP13518	RCC-associated motif	0.039875	Healthy blood
HIP13695	RCC-associated motif	0.03995	Healthy blood
HIP00822	RCC-associated motif	0.039975	Healthy blood
HIP09097	RCC-associated motif	0.039975	Healthy blood
HIP14089	RCC-associated motif	0.04005	Healthy blood
HIP13860	RCC-associated motif	0.040075	Healthy blood
Keck0052_MC1	RCC-associated motif	0.0401	Healthy blood
HIP03383	RCC-associated motif	0.040175	Healthy blood
HIP13625	RCC-associated motif	0.040175	Healthy blood
HIP09789	RCC-associated motif	0.0402	Healthy blood
HIP14103	RCC-associated motif	0.0402	Healthy blood
HIP11784	RCC-associated motif	0.040225	Healthy blood
HIP01004	RCC-associated motif	0.04025	Healthy blood
HIP01219	RCC-associated motif	0.0403	Healthy blood
HIP13722	RCC-associated motif	0.040325	Healthy blood
HIP13806	RCC-associated motif	0.04035	Healthy blood
HIP14844	RCC-associated motif	0.040375	Healthy blood
HIP13363	RCC-associated motif	0.040425	Healthy blood
HIP05437	RCC-associated motif	0.040475	Healthy blood
HIP14209	RCC-associated motif	0.040475	Healthy blood
HIP13198	RCC-associated motif	0.0405	Healthy blood
HIP14004	RCC-associated motif	0.0405	Healthy blood
HIP13859	RCC-associated motif	0.0406	Healthy blood
HIP11649	RCC-associated motif	0.040725	Healthy blood
HIP13306	RCC-associated motif	0.04075	Healthy blood
HIP17534	RCC-associated motif	0.04075	Healthy blood
4149_PD_TX_IpNi_N_3m_MNC_nv	RCC-associated motif	0.0407798278853986	Melanoma tumor
HIP01582	RCC-associated motif	0.0408	Healthy blood
HIP13769	RCC-associated motif	0.040825	Healthy blood
HIP14043	RCC-associated motif	0.04085	Healthy blood
HIP11989	RCC-associated motif	0.040875	Healthy blood
HIP11553	RCC-associated motif	0.0409	Healthy blood
HIP14142	RCC-associated motif	0.040925	Healthy blood
HIP05934	RCC-associated motif	0.04095	Healthy blood
HIP12165	RCC-associated motif	0.041	Healthy blood
HIP13911	RCC-associated motif	0.041025	Healthy blood
HIP13865	RCC-associated motif	0.04105	Healthy blood
HIP14028	RCC-associated motif	0.04105	Healthy blood
HIP14226	RCC-associated motif	0.04105	Healthy blood
HIP02742	RCC-associated motif	0.041125	Healthy blood
HIP10821	RCC-associated motif	0.041125	Healthy blood
HIP13818	RCC-associated motif	0.041175	Healthy blood
HIP05578	RCC-associated motif	0.0412	Healthy blood
HIP13209	RCC-associated motif	0.041225	Healthy blood
HIP01571	RCC-associated motif	0.041275	Healthy blood
HIP08710	RCC-associated motif	0.041275	Healthy blood
HIP00602	RCC-associated motif	0.041325	Healthy blood
HIP00734	RCC-associated motif	0.04135	Healthy blood
HIP09624	RCC-associated motif	0.041375	Healthy blood
4160_PR_TX_IpNi_R_0m_MNC_nv	RCC-associated motif	0.0414571258097511	Melanoma tumor
Keck0117_MC1	RCC-associated motif	0.041475	Healthy blood
HIP10443	RCC-associated motif	0.0415	Healthy blood
HIP13263	RCC-associated motif	0.0415	Healthy blood
HIP03378	RCC-associated motif	0.041525	Healthy blood
HIP09159	RCC-associated motif	0.04155	Healthy blood
Pt67_SD_TX_iPD1_R_3m_MNC_nv	RCC-associated motif	0.0416892654539058	Melanoma tumor
Keck0082_MC1	RCC-associated motif	0.0417	Healthy blood
pt423	RCC-associated motif	0.0417169567030218	RCC blood
HIP14066	RCC-associated motif	0.0418	Healthy blood
HIP19717	RCC-associated motif	0.041925	Healthy blood
HIP01820	RCC-associated motif	0.04195	Healthy blood
HIP03197	RCC-associated motif	0.04195	Healthy blood
HIP08972	RCC-associated motif	0.04195	Healthy blood
HIP09119	RCC-associated motif	0.04195	Healthy blood
HIP11857	RCC-associated motif	0.04225	Healthy blood
HIP14080	RCC-associated motif	0.0423	Healthy blood
4069_SD_TX_IpNi_R_3m_MNC_nv	RCC-associated motif	0.0423017726123952	Melanoma tumor
HIP14223	RCC-associated motif	0.042325	Healthy blood
pt468	RCC-associated motif	0.0423726363268374	RCC blood
4001_PR_TX_NiIp_R_0m_MNC_nv	RCC-associated motif	0.0424084820026985	Melanoma tumor
Pt28_PD_TX_iPD1_N_0m_MNC_pr	RCC-associated motif	0.042439789083654	Melanoma tumor
4120_PD_TX_IpNi_N_0m_MNC_nv	RCC-associated motif	0.0424698158115261	Melanoma tumor
HIP00594	RCC-associated motif	0.042475	Healthy blood
HIP13833	RCC-associated motif	0.042475	Healthy blood
pt635	RCC-associated motif	0.0425467712733856	RCC blood
HIP05405	RCC-associated motif	0.04255	Healthy blood
HIP03812	RCC-associated motif	0.042575	Healthy blood
HIP14361	RCC-associated motif	0.0426	Healthy blood
HIP01091	RCC-associated motif	0.04265	Healthy blood
HIP02790	RCC-associated motif	0.04265	Healthy blood
Keck0045_MC1	RCC-associated motif	0.04265	Healthy blood
HIP14127	RCC-associated motif	0.042725	Healthy blood
HIP03807	RCC-associated motif	0.042825	Healthy blood
HIP13857	RCC-associated motif	0.042925	Healthy blood
4085_CR_TX_NiIp_R_3m_MNC_nv	RCC-associated motif	0.0429927202228995	Melanoma tumor
HIP13900	RCC-associated motif	0.0432	Healthy blood
HIP01856	RCC-associated motif	0.043225	Healthy blood
HIP14039	RCC-associated motif	0.043225	Healthy blood
HIP14178	RCC-associated motif	0.043225	Healthy blood
HIP13981	RCC-associated motif	0.043375	Healthy blood
HIP13352	RCC-associated motif	0.0434	Healthy blood
HIP05331	RCC-associated motif	0.043425	Healthy blood
HIP08305	RCC-associated motif	0.043475	Healthy blood
pt499	EBV	0.0434995112414467	RCC healthy kidney
4163_PD_TX_IpNi_N_0m_MNC_nv	RCC-associated motif	0.0435164565754796	Melanoma tumor
HIP12091	RCC-associated motif	0.04355	Healthy blood
HIP13972	RCC-associated motif	0.043625	Healthy blood
HIP15861	RCC-associated motif	0.043625	Healthy blood
Pt67_SD_TX_iPD1_R_0m_MNC_nv	RCC-associated motif	0.04363855124329	Melanoma tumor
HIP13220	RCC-associated motif	0.04365	Healthy blood
HIP14160	RCC-associated motif	0.04365	Healthy blood
HIP13967	RCC-associated motif	0.04375	Healthy blood
HIP14060	RCC-associated motif	0.0438	Healthy blood
4151_PD_TX_IpNi_N_3m_MNC_nv	RCC-associated motif	0.0438497480210668	Melanoma tumor
HIP01180	RCC-associated motif	0.043875	Healthy blood
HIP16867	RCC-associated motif	0.0439	Healthy blood
4154_PR_TX_NiIp_R_3m_MNC_nv	RCC-associated motif	0.0439426668642237	Melanoma tumor
HIP00819	RCC-associated motif	0.044025	Healthy blood
pt292	RCC-associated motif	0.0441222767913361	RCC blood
pt255	CMV	0.0442613947	RCC tumor
HIP01160	RCC-associated motif	0.0445	Healthy blood
TU25_PD_TX_iPD1_N_0m_MNC_nv	RCC-associated motif	0.0445196563394949	Melanoma tumor
HIP11774	RCC-associated motif	0.044525	Healthy blood
HIP17887	RCC-associated motif	0.04455	Healthy blood
HIP00715	RCC-associated motif	0.044625	Healthy blood
HIP08827	RCC-associated motif	0.044625	Healthy blood
HIP12980	RCC-associated motif	0.044625	Healthy blood
HIP05535	RCC-associated motif	0.0447	Healthy blood
HIP13771	RCC-associated motif	0.04475	Healthy blood
HIP10507	RCC-associated motif	0.044775	Healthy blood
Pt17_PD_TX_iPD1_N_0m_MNC_nv	RCC-associated motif	0.0447928331466965	Melanoma tumor
HIP02780	RCC-associated motif	0.0449	Healthy blood
HIP03618	RCC-associated motif	0.0449	Healthy blood
HIP14205	RCC-associated motif	0.0449	Healthy blood
4134_PD_TX_NiIp_N_0m_MNC_nv	RCC-associated motif	0.044908796610997	Melanoma tumor
4067_PD_TX_NiIp_N_0m_MNC_nv	RCC-associated motif	0.0450015650903695	Melanoma tumor
HIP10730	RCC-associated motif	0.045025	Healthy blood
4140_PR_TX_IpNi_R_0m_MNC_nv	RCC-associated motif	0.0450459110633031	Melanoma tumor
4020_PR_TX_IpNi_R_3m_MNC_nv	RCC-associated motif	0.0450618617355393	Melanoma tumor
HIP05559	RCC-associated motif	0.0451	Healthy blood
HIP13933	RCC-associated motif	0.045175	Healthy blood
HIP13627	RCC-associated motif	0.045325	Healthy blood
HIP04511	RCC-associated motif	0.045575	Healthy blood
4127_PD_TX_NiIp_N_3m_MNC_nv	RCC-associated motif	0.0456057107051366	Melanoma tumor
HIP13875	RCC-associated motif	0.0458	Healthy blood
HIP10376	RCC-associated motif	0.0459	Healthy blood
HIP01206	RCC-associated motif	0.04605	Healthy blood
HIP10514	RCC-associated motif	0.0461	Healthy blood
Pt44_PR_TX_iPD1_R_3m_MNC_pr	RCC-associated motif	0.0462236500236782	Melanoma tumor
HIP13414	RCC-associated motif	0.046225	Healthy blood
4034_CR_TX_NiIp_R_0m_MNC_nv	RCC-associated motif	0.0463487800939893	Melanoma tumor
HIP13978	RCC-associated motif	0.04635	Healthy blood
HIP13848	RCC-associated motif	0.046375	Healthy blood
pt476	RCC-associated motif	0.0465671126952872	RCC blood
pt616	RCC-associated motif	0.0465807277381605	RCC blood
HIP14072	RCC-associated motif	0.04665	Healthy blood
Keck0076_MC1	RCC-associated motif	0.046675	Healthy blood
HIP14194	RCC-associated motif	0.046875	Healthy blood
HIP12527	RCC-associated motif	0.046925	Healthy blood
HIP05561	RCC-associated motif	0.04695	Healthy blood
4026_PR_TX_IpNi_R_0m_MNC_nv	RCC-associated motif	0.047070425463005	Melanoma tumor
HIP14237	RCC-associated motif	0.0471	Healthy blood
HIP08223	RCC-associated motif	0.047125	Healthy blood
HIP17723	RCC-associated motif	0.0473	Healthy blood
HIP00924	RCC-associated motif	0.04735	Healthy blood
HIP13949	RCC-associated motif	0.0474	Healthy blood
HIP03685	RCC-associated motif	0.04745	Healthy blood
4044_PR_TX_NiIp_R_0m_MNC_nv	RCC-associated motif	0.0474527151321053	Melanoma tumor
HIP05551	RCC-associated motif	0.047475	Healthy blood
HIP13871	RCC-associated motif	0.0476	Healthy blood
Pt71_SD_TX_iPD1_R_0m_MNC_pr	RCC-associated motif	0.047603854253079	Melanoma tumor
4145_PD_TX_IpNi_N_3m_MNC_nv	RCC-associated motif	0.047755533997707	Melanoma tumor
HIP03216	RCC-associated motif	0.047825	Healthy blood
pt310	RCC-associated motif	0.0478429059621489	RCC blood
HIP13361	RCC-associated motif	0.047875	Healthy blood
HIP05665	RCC-associated motif	0.04795	Healthy blood
Pt03_PR_TX_iPD1_R_0m_MNC_pr	RCC-associated motif	0.0479606037897441	Melanoma tumor
HIP00707	RCC-associated motif	0.047975	Healthy blood
HIP01313	RCC-associated motif	0.048	Healthy blood
HIP12534	RCC-associated motif	0.048025	Healthy blood
HIP12703	RCC-associated motif	0.048075	Healthy blood
HIP13928	RCC-associated motif	0.048125	Healthy blood
HIP14037	RCC-associated motif	0.0482	Healthy blood
HIP05815	RCC-associated motif	0.04825	Healthy blood
Pt18_PR_TX_iPD1_R_3m_MNC_pr	RCC-associated motif	0.0483533399046706	Melanoma tumor
4159_PR_TX_IpNi_R_0m_MNC_nv	RCC-associated motif	0.0483535148758972	Melanoma tumor
HIP04510	RCC-associated motif	0.048375	Healthy blood
4131_PR_TX_NiIp_R_3m_MNC_nv	RCC-associated motif	0.048453928397143	Melanoma tumor
Pt26_SD_TX_iPD1_R_3m_MNC_nv	RCC-associated motif	0.0485720467330159	Melanoma tumor
HIP03381	RCC-associated motif	0.048575	Healthy blood
4030_PR_TX_IpNi_R_3m_MNC_nv	RCC-associated motif	0.0486245047013028	Melanoma tumor
HIP13478	RCC-associated motif	0.0488	Healthy blood
HIP13869	RCC-associated motif	0.048825	Healthy blood
HIP05460	RCC-associated motif	0.048925	Healthy blood
4073_PD_TX_IpNi_N_0m_MNC_nv	RCC-associated motif	0.0489464235094019	Melanoma tumor
HIP10408	RCC-associated motif	0.049	Healthy blood
Keck0101_MC1	RCC-associated motif	0.04915	Healthy blood
4055_PR_TX_NiIp_R_0m_MNC_nv	RCC-associated motif	0.0491790832674705	Melanoma tumor
HIP00710	RCC-associated motif	0.049275	Healthy blood
4067_PD_TX_NiIp_N_3m_MNC_nv	RCC-associated motif	0.0493072930246664	Melanoma tumor
HIP13489	RCC-associated motif	0.04945	Healthy blood
HIP10694	RCC-associated motif	0.049475	Healthy blood
P108_SD_TX_iPD1_R_0m_MNC_nv	RCC-associated motif	0.049500512295082	Melanoma tumor
HIP08821	RCC-associated motif	0.049575	Healthy blood
HIP01499	RCC-associated motif	0.04965	Healthy blood
4018_PR_TX_IpNi_R_3m_MNC_nv	RCC-associated motif	0.0497084544861969	Melanoma tumor
pt613	RCC-associated motif	0.0497404605444807	RCC blood
HIP13686	RCC-associated motif	0.04975	Healthy blood
HIP10424	RCC-associated motif	0.049775	Healthy blood
HIP00169	RCC-associated motif	0.0499	Healthy blood
HIP13168	RCC-associated motif	0.04995	Healthy blood
HIP13157	RCC-associated motif	0.049975	Healthy blood
HIP08200	RCC-associated motif	0.05	Healthy blood
Pt27_PD_TX_iPD1_N_0m_MNC_pr	RCC-associated motif	0.0500428082191781	Melanoma tumor
4126_PD_TX_IpNi_N_0m_MNC_nv	RCC-associated motif	0.0501155346793439	Melanoma tumor
HIP13777	RCC-associated motif	0.050125	Healthy blood
pt288	RCC-associated motif	0.0501465628644372	RCC blood
HIP14184	RCC-associated motif	0.0502	Healthy blood
4093_PD_TX_IpNi_N_0m_MNC_nv	RCC-associated motif	0.0502224939705832	Melanoma tumor
HIP13383	RCC-associated motif	0.050225	Healthy blood
4062_PR_TX_NiIp_R_0m_MNC_nv	RCC-associated motif	0.0502719051692534	Melanoma tumor
Pt48_CR_TX_iPD1_R_3m_MNC_nv	RCC-associated motif	0.0503129318052508	Melanoma tumor
HIP01850	RCC-associated motif	0.05045	Healthy blood
Pt31_PD_TX_iPD1_N_0m_MNC_pr	RCC-associated motif	0.0504596373135078	Melanoma tumor
HIP14015	RCC-associated motif	0.0506	Healthy blood
HIP00728	RCC-associated motif	0.05065	Healthy blood
4018_PR_TX_IpNi_R_0m_MNC_nv	RCC-associated motif	0.0506724803268765	Melanoma tumor
Keck0091_MC1	RCC-associated motif	0.05085	Healthy blood
HIP14156	RCC-associated motif	0.05105	Healthy blood
HIP10814	RCC-associated motif	0.0511	Healthy blood
4002_PR_TX_NiIp_R_0m_MNC_nv	RCC-associated motif	0.0511687916934788	Melanoma tumor
HIP00110	RCC-associated motif	0.051225	Healthy blood
4174_PD_TX_NiIp_N_0m_MNC_nv	RCC-associated motif	0.0517285377332697	Melanoma tumor
HIP13920	RCC-associated motif	0.05215	Healthy blood
Pt44_PR_TX_iPD1_R_0m_MNC_pr	RCC-associated motif	0.0522179830305791	Melanoma tumor
Pt52_PD_TX_iPD1_N_3m_MNC_nv	RCC-associated motif	0.0522402067661031	Melanoma tumor
Pt48_CR_TX_iPD1_R_0m_MNC_nv	RCC-associated motif	0.0522777475429779	Melanoma tumor
4050_PD_TX_NiIp_N_3m_MNC_nv	RCC-associated motif	0.052295087178346	Melanoma tumor
Pt11_PD_TX_iPD1_N_0m_MNC_pr	RCC-associated motif	0.0523514795572623	Melanoma tumor
HIP03732	RCC-associated motif	0.052525	Healthy blood
4143_PR_TX_NiIp_R_0m_MNC_nv	RCC-associated motif	0.0525763420714239	Melanoma tumor
HIP10726	RCC-associated motif	0.052625	Healthy blood
4100_PD_TX_IpNi_N_0m_MNC_nv	RCC-associated motif	0.0527412502528829	Melanoma tumor
Pt11_PD_TX_iPD1_N_3m_MNC_pr	RCC-associated motif	0.0528646503252361	Melanoma tumor
Pt23_NE_TX_iPD1_U_0m_MNC_pr	RCC-associated motif	0.052912744848639	Melanoma tumor
HIP13230	RCC-associated motif	0.05295	Healthy blood
Pt52_PD_TX_iPD1_N_0m_MNC_nv	RCC-associated motif	0.0529874831372415	Melanoma tumor
HIP01232	RCC-associated motif	0.05305	Healthy blood
HIP13847	RCC-associated motif	0.05305	Healthy blood
Pt08_PD_TX_iPD1_N_0m_MNC_pr	RCC-associated motif	0.0530781141061744	Melanoma tumor
HIP10759	RCC-associated motif	0.053125	Healthy blood
HIP13823	RCC-associated motif	0.05315	Healthy blood
4141_PD_TX_IpNi_N_0m_MNC_nv	RCC-associated motif	0.0531973255614607	Melanoma tumor
HIP01162	RCC-associated motif	0.05325	Healthy blood
HIP09775	RCC-associated motif	0.053275	Healthy blood
HIP13319	RCC-associated motif	0.053275	Healthy blood
HIP13814	RCC-associated motif	0.053275	Healthy blood
HIP19716	RCC-associated motif	0.0534	Healthy blood
HIP10545	RCC-associated motif	0.053575	Healthy blood
HIP01870	RCC-associated motif	0.053625	Healthy blood
HIP04455	RCC-associated motif	0.0538	Healthy blood
HIP01798	RCC-associated motif	0.053875	Healthy blood
HIP08986	RCC-associated motif	0.053875	Healthy blood
4158_PD_TX_NiIp_N_6m_MNC_nv	RCC-associated motif	0.0538773701617938	Melanoma tumor
HIP13880	RCC-associated motif	0.0539	Healthy blood
pt317	RCC-associated motif	0.0539286678612632	RCC blood
4030_PR_TX_IpNi_R_0m_MNC_nv	RCC-associated motif	0.0539798055908413	Melanoma tumor
HIP00813	RCC-associated motif	0.054	Healthy blood
HIP14107	RCC-associated motif	0.054	Healthy blood
pt318	RCC-associated motif	0.0540407034182968	RCC blood
HIP09041	RCC-associated motif	0.054075	Healthy blood
HIP13944	RCC-associated motif	0.0542	Healthy blood
P103_PD_TX_iPD1_N_0m_MNC_nv	RCC-associated motif	0.0542136511190843	Melanoma tumor
HIP08400	RCC-associated motif	0.0543	Healthy blood
HIP19089	RCC-associated motif	0.054325	Healthy blood
Pt10_SD_TX_iPD1_R_0m_MNC_pr	RCC-associated motif	0.0543320073736295	Melanoma tumor
HIP05841	RCC-associated motif	0.05435	Healthy blood
HIP11711	RCC-associated motif	0.05435	Healthy blood
P108_SD_TX_iPD1_R_3m_MNC_nv	RCC-associated motif	0.0544952992174745	Melanoma tumor
4157_PD_TX_IpNi_N_0m_MNC_nv	RCC-associated motif	0.0545802091274221	Melanoma tumor
4149_PD_TX_IpNi_N_0m_MNC_nv	RCC-associated motif	0.0547722957463088	Melanoma tumor
HIP13800	RCC-associated motif	0.054775	Healthy blood
Pt37_SD_TX_iPD1_R_0m_MNC_nv	RCC-associated motif	0.0548123232168795	Melanoma tumor
HIP13318	RCC-associated motif	0.054825	Healthy blood
4027_PD_TX_IpNi_N_0m_MNC_nv	RCC-associated motif	0.0549039730244832	Melanoma tumor
4145_PD_TX_IpNi_N_0m_MNC_nv	RCC-associated motif	0.0549595968127939	Melanoma tumor
HIP11613	RCC-associated motif	0.055	Healthy blood
4077_PR_TX_IpNi_R_0m_MNC_nv	RCC-associated motif	0.0550643351125042	Melanoma tumor
HIP13217	RCC-associated motif	0.055225	Healthy blood
Pt09_PD_TX_iPD1_N_0m_MNC_pr	RCC-associated motif	0.055228116131849	Melanoma tumor
Pt08_PD_TX_iPD1_N_3m_MNC_pr	RCC-associated motif	0.05536039552433	Melanoma tumor
4154_PR_TX_NiIp_R_0m_MNC_nv	RCC-associated motif	0.0554956299244775	Melanoma tumor
HIP03591	RCC-associated motif	0.055525	Healthy blood
4170_PR_TX_NiIp_R_0m_MNC_nv	RCC-associated motif	0.0555991027069859	Melanoma tumor
4150_PD_TX_NiIp_N_3m_MNC_nv	RCC-associated motif	0.0556228399255605	Melanoma tumor
HIP01765	RCC-associated motif	0.05565	Healthy blood
Pt71_SD_TX_iPD1_R_3m_MNC_pr	RCC-associated motif	0.0557448279267269	Melanoma tumor
HIP13284	RCC-associated motif	0.056	Healthy blood
HIP00779	RCC-associated motif	0.056025	Healthy blood
HIP14090	RCC-associated motif	0.05605	Healthy blood
HIP05590	RCC-associated motif	0.056075	Healthy blood
pt426	RCC-associated motif	0.0561262607396339	RCC blood
pt401	RCC-associated motif	0.056332360929484	RCC blood
HIP02663	RCC-associated motif	0.05635	Healthy blood
HIP02877	RCC-associated motif	0.056375	Healthy blood
HIP13760	RCC-associated motif	0.0564	Healthy blood
4177_PR_TX_NiIp_R_0m_MNC_nv	RCC-associated motif	0.0564126031845637	Melanoma tumor
4118_PD_TX_NiIp_N_0m_MNC_nv	RCC-associated motif	0.0565393267295473	Melanoma tumor
Pt27_PD_TX_iPD1_N_3m_MNC_pr	RCC-associated motif	0.0565999286769576	Melanoma tumor
HIP02734	RCC-associated motif	0.05675	Healthy blood
HIP05595	RCC-associated motif	0.056875	Healthy blood
HIP14138	RCC-associated motif	0.056875	Healthy blood
HIP01253	RCC-associated motif	0.057025	Healthy blood
4006_NA_TX_NANA_U_0m_MNC_nv	RCC-associated motif	0.05714687891573	Melanoma tumor
4135_PD_TX_NiIp_N_3m_MNC_nv	RCC-associated motif	0.0571613102348523	Melanoma tumor
4076_PD_TX_IpNi_N_0m_MNC_nv	RCC-associated motif	0.0573347945517428	Melanoma tumor
Pt31_PD_TX_iPD1_N_3m_MNC_pr	RCC-associated motif	0.0573591297326041	Melanoma tumor
Pt18_PR_TX_iPD1_R_0m_MNC_pr	RCC-associated motif	0.0573663515435456	Melanoma tumor
HIP12129	RCC-associated motif	0.05755	Healthy blood
4058_CR_TX_IpNi_R_0m_MNC_nv	RCC-associated motif	0.05772435985898	Melanoma tumor
4049_SD_TX_IpNi_R_3m_MNC_nv	RCC-associated motif	0.0578620621694715	Melanoma tumor
P101_PR_TX_iPD1_R_0m_MNC_nv	RCC-associated motif	0.0581333378095402	Melanoma tumor
HIP13916	RCC-associated motif	0.05815	Healthy blood
4040_PD_TX_NiIp_N_3m_MNC_nv	RCC-associated motif	0.0583136425817684	Melanoma tumor
HIP13983	RCC-associated motif	0.058325	Healthy blood
4118_PD_TX_NiIp_N_3m_MNC_nv	RCC-associated motif	0.0583640383198232	Melanoma tumor
4169_PD_TX_IpNi_N_3m_MNC_nv	RCC-associated motif	0.0584195789091043	Melanoma tumor
4063_PR_TX_IpNi_R_3m_MNC_nv	RCC-associated motif	0.0584807664496699	Melanoma tumor
HIP02024	RCC-associated motif	0.058625	Healthy blood
HIP00614	RCC-associated motif	0.058675	Healthy blood
HIP05524	RCC-associated motif	0.058725	Healthy blood
4033_PD_TX_IpNi_N_0m_MNC_nv	RCC-associated motif	0.0587364990258222	Melanoma tumor
P101_PR_TX_iPD1_R_3m_MNC_nv	RCC-associated motif	0.0589937102778208	Melanoma tumor
4013_PD_TX_NiIp_N_0m_MNC_nv	RCC-associated motif	0.0590090106091797	Melanoma tumor
HIP05467	RCC-associated motif	0.05905	Healthy blood
HIP14234	RCC-associated motif	0.059125	Healthy blood
Pt23_NE_TX_iPD1_U_3m_MNC_pr	RCC-associated motif	0.0591708136583091	Melanoma tumor
4003_PD_TX_IpNi_N_0m_MNC_nv	RCC-associated motif	0.0593967473055082	Melanoma tumor
HIP13252	RCC-associated motif	0.0595	Healthy blood
Pt47_PD_TX_iPD1_N_3m_MNC_nv	RCC-associated motif	0.0595009267522482	Melanoma tumor
HIP13831	RCC-associated motif	0.059575	Healthy blood
Pt10_SD_TX_iPD1_R_3m_MNC_pr	RCC-associated motif	0.0596305834295356	Melanoma tumor
HIP13856	RCC-associated motif	0.059725	Healthy blood
HIP05757	RCC-associated motif	0.059825	Healthy blood
Pt03_PR_TX_iPD1_R_3m_MNC_pr	RCC-associated motif	0.0598654570141332	Melanoma tumor
4029_PR_TX_NiIp_R_3m_MNC_nv	RCC-associated motif	0.0599614797278075	Melanoma tumor
HIP03484	RCC-associated motif	0.059975	Healthy blood
P103_PD_TX_iPD1_N_3m_MNC_nv	RCC-associated motif	0.0600633914421554	Melanoma tumor
Pt30_CR_TX_iPD1_R_0m_MNC_pr	RCC-associated motif	0.0602120743858901	Melanoma tumor
P106_PD_TX_iPD1_N_0m_MNC_nv	RCC-associated motif	0.060242996962538	Melanoma tumor
4142_PD_TX_IpNi_N_3m_MNC_nv	RCC-associated motif	0.06027576947973	Melanoma tumor
HIP17370	RCC-associated motif	0.06035	Healthy blood
HIP14051	RCC-associated motif	0.0604	Healthy blood
HIP14114	RCC-associated motif	0.060525	Healthy blood
Pt26_SD_TX_iPD1_R_0m_MNC_nv	RCC-associated motif	0.0608022263899813	Melanoma tumor
HIP14007	RCC-associated motif	0.0611	Healthy blood
4048_PD_TX_IpNi_N_0m_MNC_nv	RCC-associated motif	0.0613131524598036	Melanoma tumor
HIP13703	RCC-associated motif	0.061375	Healthy blood
HIP08653	RCC-associated motif	0.061425	Healthy blood
4155_CR_TX_NiIp_R_0m_MNC_nv	RCC-associated motif	0.0614941491743353	Melanoma tumor
4114_PD_TX_NiIp_N_0m_MNC_nv	RCC-associated motif	0.0615477830410512	Melanoma tumor
HIP13505	RCC-associated motif	0.061625	Healthy blood
HIP13465	RCC-associated motif	0.061725	Healthy blood
HIP13976	RCC-associated motif	0.061775	Healthy blood
HIP13854	RCC-associated motif	0.06185	Healthy blood
HIP13923	RCC-associated motif	0.06185	Healthy blood
HIP14041	RCC-associated motif	0.0619	Healthy blood
4169_PD_TX_IpNi_N_0m_MNC_nv	RCC-associated motif	0.0619031075599705	Melanoma tumor
HIP00826	RCC-associated motif	0.061975	Healthy blood
HIP14143	RCC-associated motif	0.062175	Healthy blood
4031_PD_TX_IpNi_N_0m_MNC_nv	RCC-associated motif	0.0622468876556172	Melanoma tumor
HIP13988	RCC-associated motif	0.06255	Healthy blood
4041_PD_TX_IpNi_N_0m_MNC_nv	RCC-associated motif	0.062600830598822	Melanoma tumor
4012_NA_TX_NANA_U_0m_MNC_nv	RCC-associated motif	0.0626690830772464	Melanoma tumor
HIP04509	RCC-associated motif	0.0627	Healthy blood
HIP14176	RCC-associated motif	0.0627	Healthy blood
HIP13945	RCC-associated motif	0.062725	Healthy blood
HIP01384	RCC-associated motif	0.06275	Healthy blood
pt177	RCC-associated motif	0.0628544608284116	RCC blood
Pt37_SD_TX_iPD1_R_3m_MNC_nv	RCC-associated motif	0.0631545069690293	Melanoma tumor
HIP08702	RCC-associated motif	0.063175	Healthy blood
HIP14170	RCC-associated motif	0.063225	Healthy blood
HIP13245	RCC-associated motif	0.06325	Healthy blood
HIP17457	RCC-associated motif	0.0634	Healthy blood
4128_PR_TX_NiIp_R_0m_MNC_nv	RCC-associated motif	0.0634524776462084	Melanoma tumor
HIP19048	RCC-associated motif	0.0635	Healthy blood
P106_PD_TX_iPD1_N_3m_MNC_nv	RCC-associated motif	0.0635788754059135	Melanoma tumor
HIP13766	RCC-associated motif	0.063675	Healthy blood
4072_PD_TX_IpNi_N_3m_MNC_nv	RCC-associated motif	0.063780439252985	Melanoma tumor
HIP03678	RCC-associated motif	0.0639	Healthy blood
HIP09430	RCC-associated motif	0.06415	Healthy blood
HIP01501	RCC-associated motif	0.0645	Healthy blood
HIP04958	RCC-associated motif	0.064675	Healthy blood
Pt17_PD_TX_iPD1_N_3m_MNC_nv	RCC-associated motif	0.0646766169154229	Melanoma tumor
4117_PD_TX_IpNi_N_0m_MNC_nv	RCC-associated motif	0.0648133794311795	Melanoma tumor
4090_SD_TX_IpNi_R_0m_MNC_nv	RCC-associated motif	0.0649542817233431	Melanoma tumor
HIP13402	RCC-associated motif	0.064975	Healthy blood
Pt82_SD_TX_iPD1_R_3m_MNC_nv	RCC-associated motif	0.0649915870639516	Melanoma tumor
4087_PR_TX_NiIp_R_0m_MNC_nv	RCC-associated motif	0.0650521852025759	Melanoma tumor
HIP02848	RCC-associated motif	0.065625	Healthy blood
HIP01161	RCC-associated motif	0.065675	Healthy blood
pt255	RCC-associated motif	0.0657096037113117	RCC blood
Pt47_PD_TX_iPD1_N_0m_MNC_nv	RCC-associated motif	0.0661796977866951	Melanoma tumor
HIP09366	RCC-associated motif	0.066325	Healthy blood
HIP13793	RCC-associated motif	0.066575	Healthy blood
HIP03184	RCC-associated motif	0.0666	Healthy blood
4005_PD_TX_NiIp_N_0m_MNC_nv	RCC-associated motif	0.0666393027017891	Melanoma tumor
pt426	SARS-CoV2	0.06666582428	RCC yTIL
4038_PD_TX_IpNi_N_0m_MNC_nv	RCC-associated motif	0.066899185297317	Melanoma tumor
4010_PD_TX_IpNi_N_3m_MNC_nv	RCC-associated motif	0.0670389465461444	Melanoma tumor
Pt05_PD_TX_iPD1_N_3m_MNC_pr	RCC-associated motif	0.0673050508221812	Melanoma tumor
4171_PD_TX_IpNi_N_0m_MNC_nv	RCC-associated motif	0.0673326602859423	Melanoma tumor
Pt82_SD_TX_iPD1_R_0m_MNC_nv	RCC-associated motif	0.0674660553694234	Melanoma tumor
4037_PR_TX_NiIp_R_0m_MNC_nv	RCC-associated motif	0.0676542644970019	Melanoma tumor
HIP13938	RCC-associated motif	0.067775	Healthy blood
Pt05_PD_TX_iPD1_N_0m_MNC_pr	RCC-associated motif	0.0679615795090715	Melanoma tumor
HIP17462	RCC-associated motif	0.0682	Healthy blood
HIP13746	RCC-associated motif	0.0686	Healthy blood
4009_PD_TX_IpNi_N_0m_MNC_nv	RCC-associated motif	0.068740861389254	Melanoma tumor
HIP14024	RCC-associated motif	0.069025	Healthy blood
HIP01055	RCC-associated motif	0.069125	Healthy blood
HIP13774	RCC-associated motif	0.069425	Healthy blood
HIP13193	RCC-associated motif	0.069475	Healthy blood
HIP13919	RCC-associated motif	0.069475	Healthy blood
4091_PD_TX_IpNi_N_0m_MNC_nv	RCC-associated motif	0.0694777487940833	Melanoma tumor
HIP03194	RCC-associated motif	0.069675	Healthy blood
Pt34_PR_TX_iPD1_R_0m_MNC_nv	RCC-associated motif	0.0697724230254351	Melanoma tumor
pt190	RCC-associated motif	0.0697862795189732	RCC blood
HIP14071	RCC-associated motif	0.070475	Healthy blood
TU16_PR_TX_iPD1_R_3m_MNC_nv	RCC-associated motif	0.0705098608271222	Melanoma tumor
Pt09_PD_TX_iPD1_N_3m_MNC_pr	RCC-associated motif	0.0708569197735702	Melanoma tumor
4104_PD_TX_IpNi_N_0m_MNC_nv	RCC-associated motif	0.0711192871051465	Melanoma tumor
4107_PR_TX_NiIp_R_0m_MNC_nv	RCC-associated motif	0.0711334652912634	Melanoma tumor
HIP13810	RCC-associated motif	0.071925	Healthy blood
4024_PR_TX_NiIp_R_0m_MNC_nv	RCC-associated motif	0.0719995939197288	Melanoma tumor
HIP13812	RCC-associated motif	0.072075	Healthy blood
HIP03107	RCC-associated motif	0.0722	Healthy blood
4095_PR_TX_NiIp_R_3m_MNC_nv	RCC-associated motif	0.0725669924801359	Melanoma tumor
HIP14045	RCC-associated motif	0.072625	Healthy blood
4095_CR_TX_NiIp_R_0m_MNC_nv	RCC-associated motif	0.0728331996796959	Melanoma tumor
HIP05563	RCC-associated motif	0.072875	Healthy blood
HIP13809	RCC-associated motif	0.073	Healthy blood
4050_PD_TX_NiIp_N_0m_MNC_nv	RCC-associated motif	0.0731430326242203	Melanoma tumor
pt148	RCC-associated motif	0.0731537620514859	RCC blood
4102_PR_TX_IpNi_R_0m_MNC_nv	RCC-associated motif	0.0731973048160019	Melanoma tumor
HIP04498	RCC-associated motif	0.073275	Healthy blood
4079_CR_TX_IpNi_R_0m_MNC_nv	RCC-associated motif	0.0734055267932849	Melanoma tumor
HIP14187	RCC-associated motif	0.073475	Healthy blood
4107_PR_TX_NiIp_R_3m_MNC_nv	RCC-associated motif	0.073531642585457	Melanoma tumor
4033_PD_TX_IpNi_N_3m_MNC_nv	RCC-associated motif	0.0736302534342839	Melanoma tumor
HIP13992	RCC-associated motif	0.07405	Healthy blood
pt289	RCC-associated motif	0.0741532976827095	RCC blood
HIP09681	RCC-associated motif	0.074775	Healthy blood
HIP14236	RCC-associated motif	0.075025	Healthy blood
HIP10817	RCC-associated motif	0.075475	Healthy blood
4121_SD_TX_NiIp_R_0m_MNC_nv	RCC-associated motif	0.0756109669931514	Melanoma tumor
4132_PR_TX_IpNi_R_0m_MNC_nv	RCC-associated motif	0.0759089623485544	Melanoma tumor
pt287	RCC-associated motif	0.0760604698478791	RCC blood
Pt59_SD_TX_iPD1_R_3m_MNC_pr	RCC-associated motif	0.0764547021834236	Melanoma tumor
HIP08337	RCC-associated motif	0.076475	Healthy blood
pt500	RCC-associated motif	0.0770273645153234	RCC blood
HIP10815	RCC-associated motif	0.0771	Healthy blood
HIP08725	RCC-associated motif	0.07725	Healthy blood
TU16_PR_TX_iPD1_R_0m_MNC_nv	RCC-associated motif	0.0774281392035727	Melanoma tumor
HIP03630	RCC-associated motif	0.0776	Healthy blood
4112_PR_TX_IpNi_R_0m_MNC_nv	RCC-associated motif	0.0781756519872006	Melanoma tumor
HIP13610	RCC-associated motif	0.07865	Healthy blood
HIP13311	RCC-associated motif	0.07935	Healthy blood
HIP05311	RCC-associated motif	0.079475	Healthy blood
TU06_CR_TX_iPD1_R_0m_MNC_nv	RCC-associated motif	0.079837011341199	Melanoma tumor
HIP13961	RCC-associated motif	0.07995	Healthy blood
Keck0059_MC1	RCC-associated motif	0.08015	Healthy blood
4015_PR_TX_NiIp_R_0m_MNC_nv	RCC-associated motif	0.0804404446408005	Melanoma tumor
HIP13894	RCC-associated motif	0.080675	Healthy blood
4176_PD_TX_NiIp_N_0m_MNC_nv	RCC-associated motif	0.0813588546972526	Melanoma tumor
4092_PD_TX_IpNi_N_3m_MNC_nv	RCC-associated motif	0.0817557211294234	Melanoma tumor
TU21_PD_TX_iPD1_N_0m_MNC_pr	RCC-associated motif	0.0827154651831355	Melanoma tumor
HIP14096	RCC-associated motif	0.08275	Healthy blood
4156_PD_TX_NiIp_N_0m_MNC_nv	RCC-associated motif	0.0835049976354411	Melanoma tumor
Pt34_PR_TX_iPD1_R_3m_MNC_nv	RCC-associated motif	0.083809596544599	Melanoma tumor
TU24_PD_TX_iPD1_N_0m_MNC_nv	RCC-associated motif	0.0839263526488196	Melanoma tumor
Pt59_SD_TX_iPD1_R_0m_MNC_pr	RCC-associated motif	0.0845271898124247	Melanoma tumor
TU02_PD_TX_iPD1_N_0m_MNC_nv	RCC-associated motif	0.085792198699169	Melanoma tumor
HIP16515	RCC-associated motif	0.086125	Healthy blood
4152_PD_TX_IpNi_N_0m_MNC_nv	RCC-associated motif	0.0863847222549273	Melanoma tumor
pt413	RCC-associated motif	0.0868200836820084	RCC blood
Pt30_CR_TX_iPD1_R_3m_MNC_pr	RCC-associated motif	0.0869124439710899	Melanoma tumor
HIP01181	RCC-associated motif	0.08715	Healthy blood
pt240R	RCC-associated motif	0.0877505374476125	RCC blood
pt406	RCC-associated motif	0.0887821696835365	RCC blood
pt423	RCC-associated motif	0.0895953757225434	RCC healthy kidney
4052_PR_TX_NiIp_R_0m_MNC_nv	RCC-associated motif	0.0907972024055391	Melanoma tumor
TU11_PD_TX_iPD1_N_0m_MNC_pr	RCC-associated motif	0.0921870587979756	Melanoma tumor
4138_SD_TX_IpNi_R_0m_MNC_nv	RCC-associated motif	0.0925425380115446	Melanoma tumor
HIP13962	RCC-associated motif	0.0933	Healthy blood
pt279	RCC-associated motif	0.093582887700535	RCC healthy kidney
HIP03111	RCC-associated motif	0.0938	Healthy blood
4025_PD_TX_IpNi_N_0m_MNC_nv	RCC-associated motif	0.0950368457517163	Melanoma tumor
pt547	RCC-associated motif	0.0951506245407789	RCC healthy kidney
TU21_PD_TX_iPD1_N_3m_MNC_pr	RCC-associated motif	0.0959807991382695	Melanoma tumor
4109_PR_TX_NiIp_R_0m_MNC_nv	RCC-associated motif	0.0962900121927931	Melanoma tumor
TU05_PD_TX_iPD1_N_0m_MNC_nv	RCC-associated motif	0.0963805007322686	Melanoma tumor
pt178	RCC-associated motif	0.0973249464298058	RCC blood
4053_PD_TX_IpNi_N_3m_MNC_nv	RCC-associated motif	0.0975103855283476	Melanoma tumor
TU13_PR_TX_iPD1_R_0m_MNC_pr	RCC-associated motif	0.0975707883479324	Melanoma tumor
4086_SD_TX_NiIp_R_NA_MNC_nv	RCC-associated motif	0.0993091196210027	Melanoma tumor
HIP13753	RCC-associated motif	0.0998574001801261	Healthy blood
HIP14106	RCC-associated motif	0.100225	Healthy blood
4086_SD_TX_NiIp_R_3m_MNC_nv	RCC-associated motif	0.100731112916328	Melanoma tumor
HIP13956	RCC-associated motif	0.101475	Healthy blood
4137_PR_TX_IpNi_R_0m_MNC_nv	RCC-associated motif	0.102102102102102	Melanoma tumor
TU15_PR_TX_iPD1_R_0m_MNC_pr	RCC-associated motif	0.103664022475315	Melanoma tumor
TU19_PR_TX_iPD1_R_0m_MNC_pr	RCC-associated motif	0.103799737503978	Melanoma tumor
4175_PR_TX_IpNi_R_0m_MNC_nv	RCC-associated motif	0.104130292196695	Melanoma tumor
pt240L	RCC-associated motif	0.10561291088169	RCC blood
4147_PR_TX_NiIp_R_0m_MNC_nv	RCC-associated motif	0.105827930622675	Melanoma tumor
pt496	RCC-associated motif	0.106211232899991	RCC healthy kidney
pt499	RCC-associated motif	0.107689801238188	RCC healthy kidney
pt500	RCC-associated motif	0.107733664185277	RCC healthy kidney
TU03_PD_TX_iPD1_N_0m_MNC_pr	RCC-associated motif	0.10828601553966	Melanoma tumor
TU20_SD_TX_iPD1_R_3m_MNC_nv	RCC-associated motif	0.109172289851141	Melanoma tumor
pt240L	RCC-associated motif	0.110593567067414	RCC tumor
TU22_PR_TX_iPD1_R_3m_MNC_pr	RCC-associated motif	0.11072174505314	Melanoma tumor
TU10_PR_TX_iPD1_R_0m_MNC_nv	RCC-associated motif	0.110801156145086	Melanoma tumor
pt476	RCC-associated motif	0.110884006131835	RCC healthy kidney
pt318	RCC-associated motif	0.11180567958564	RCC healthy kidney
TU04_PD_TX_iPD1_N_0m_MNC_nv	RCC-associated motif	0.111810163177042	Melanoma tumor
4174_PD_TX_NiIp_N_3m_MNC_nv	RCC-associated motif	0.112903210467805	Melanoma tumor
TU17_PR_TX_iPD1_R_3m_MNC_nv	RCC-associated motif	0.113451236759076	Melanoma tumor
4010_PD_TX_IpNi_N_0m_MNC_nv	RCC-associated motif	0.113510560918004	Melanoma tumor
pt613	RCC-associated motif	0.11371237458194	RCC healthy kidney
TU18_CR_TX_iPD1_R_0m_MNC_nv	RCC-associated motif	0.114506652542322	Melanoma tumor
4110_PD_TX_NiIp_N_0m_MNC_nv	RCC-associated motif	0.1145650672193	Melanoma tumor
pt280	RCC-associated motif	0.115507819860561	RCC healthy kidney
pt635	RCC-associated motif	0.115706067513296	RCC healthy kidney
HIP05763	RCC-associated motif	0.11665	Healthy blood
4007_PD_TX_IpNi_N_0m_MNC_nv	RCC-associated motif	0.117159326762648	Melanoma tumor
HIP04464	RCC-associated motif	0.117825	Healthy blood
HIP03275	RCC-associated motif	0.12075	Healthy blood
TU20_SD_TX_iPD1_R_0m_MNC_nv	RCC-associated motif	0.120980124092965	Melanoma tumor
HIP14110	RCC-associated motif	0.12255	Healthy blood
TU24_PD_TX_iPD1_N_3m_MNC_nv	RCC-associated motif	0.123507278373979	Melanoma tumor
pt096	SARS-CoV2	0.12410121792	RCC yTIL
pt096	RCC-associated motif	0.1245584429371	RCC REP
TU07_PD_TX_iPD1_N_0m_MNC_pr	RCC-associated motif	0.124681646787752	Melanoma tumor
TU17_PR_TX_iPD1_R_0m_MNC_nv	RCC-associated motif	0.126447798340929	Melanoma tumor
pt497	RCC-associated motif	0.126474009125884	RCC blood
HIP02997	RCC-associated motif	0.126475	Healthy blood
TU09_PD_TX_iPD1_N_0m_MNC_nv	RCC-associated motif	0.126574089957446	Melanoma tumor
HIP08792	RCC-associated motif	0.127	Healthy blood
pt401	RCC-associated motif	0.127229839304143	RCC healthy kidney
TU01_PD_TX_iPD1_N_0m_MNC_nv	RCC-associated motif	0.127630451694223	Melanoma tumor
pt426	RCC-associated motif	0.129102844638949	RCC tumor
pt287	RCC-associated motif	0.129215611974233	RCC healthy kidney
TU14_PD_TX_iPD1_N_0m_MNC_pr	RCC-associated motif	0.129935797558053	Melanoma tumor
TU23_PR_TX_iPD1_R_0m_MNC_pr	RCC-associated motif	0.132299795736657	Melanoma tumor
TU23_PR_TX_iPD1_R_3m_MNC_pr	RCC-associated motif	0.132588358361386	Melanoma tumor
pt635	RCC-associated motif	0.133447026220422	RCC tumor
pt547	RCC-associated motif	0.134317668448019	RCC tumor
pt413	RCC-associated motif	0.135100193923723	RCC healthy kidney
HIP13782	RCC-associated motif	0.137175	Healthy blood
pt289	RCC-associated motif	0.137931034482759	RCC healthy kidney
pt288	RCC-associated motif	0.138656987295826	RCC tumor
pt468	RCC-associated motif	0.138827187916481	RCC healthy kidney
HIP01865	RCC-associated motif	0.139575	Healthy blood
HIP14152	RCC-associated motif	0.139625	Healthy blood
pt426	RCC-associated motif	0.140728344888039	RCC healthy kidney
TU22_PR_TX_iPD1_R_0m_MNC_pr	RCC-associated motif	0.141732838879635	Melanoma tumor
pt081	RCC-associated motif	0.145705117715278	RCC REP
pt616	RCC-associated motif	0.147001345043121	RCC REP
HIP15860	RCC-associated motif	0.147625	Healthy blood
HIP12743	RCC-associated motif	0.14805	Healthy blood
pt499	RCC-associated motif	0.148200423429781	RCC tumor
TU12_PR_TX_iPD1_R_0m_MNC_nv	RCC-associated motif	0.148829655236553	Melanoma tumor
pt292	RCC-associated motif	0.149773071104387	RCC healthy kidney
HIP08596	RCC-associated motif	0.150125	Healthy blood
HIP14183	RCC-associated motif	0.150375	Healthy blood
4043_PD_TX_IpNi_N_0m_MNC_nv	RCC-associated motif	0.15048625170701	Melanoma tumor
pt497	RCC-associated motif	0.15359828141783	RCC healthy kidney
pt476	RCC-associated motif	0.153967538322813	RCC tumor
pt310	RCC-associated motif	0.161843515541265	RCC healthy kidney
pt178	RCC-associated motif	0.162307176391683	RCC tumor
pt613	RCC-associated motif	0.163531754813012	RCC tumor
pt468	RCC-associated motif	0.165900383141762	RCC tumor
pt096	RCC-associated motif	0.166788789155523	RCC tumor
4148_SD_TX_NiIp_R_0m_MNC_nv	RCC-associated motif	0.1689453125	Melanoma tumor
pt280	RCC-associated motif	0.169585677387397	RCC blood
TU19_PR_TX_iPD1_R_3m_MNC_pr	RCC-associated motif	0.169876058813312	Melanoma tumor
pt497	RCC-associated motif	0.172772356422972	RCC tumor
4136_PR_TX_NiIp_R_0m_MNC_nv	RCC-associated motif	0.174596057251214	Melanoma tumor
pt159	RCC-associated motif	0.175608845759074	RCC blood
pt286	RCC-associated motif	0.175780131691955	RCC healthy kidney
HIP09051	RCC-associated motif	0.1768	Healthy blood
pt279	RCC-associated motif	0.177650429799427	RCC tumor
pt500	RCC-associated motif	0.178008958243029	RCC tumor
pt292	RCC-associated motif	0.18046802054155	RCC tumor
pt240L	RCC-associated motif	0.184873949579832	RCC healthy kidney
pt413	RCC-associated motif	0.185880250223414	RCC tumor
pt126	SARS-CoV2	0.1863354507	RCC tumor
pt159	RCC-associated motif	0.188559765543228	RCC tumor
TU18_CR_TX_iPD1_R_3m_MNC_nv	RCC-associated motif	0.190129987959656	Melanoma tumor
pt115	RCC-associated motif	0.190411109631165	RCC REP
TU25_PD_TX_iPD1_N_3m_MNC_nv	RCC-associated motif	0.19117904225461	Melanoma tumor
pt255	RCC-associated motif	0.193080724876442	RCC tumor
pt085	RCC-associated motif	0.197402756884536	RCC tumor
pt286	RCC-associated motif	0.197642595598505	RCC blood
pt346	RCC-associated motif	0.198282075925036	RCC healthy kidney
4043_PD_TX_IpNi_N_3m_MNC_nv	RCC-associated motif	0.200539134324493	Melanoma tumor
pt406	RCC-associated motif	0.206609972941631	RCC tumor
pt496	RCC-associated motif	0.207430340557275	RCC tumor
pt346	RCC-associated motif	0.208052156010523	RCC tumor
pt280	RCC-associated motif	0.208333333333333	RCC tumor
TU08_PD_TX_iPD1_N_0m_MNC_pr	RCC-associated motif	0.212241014542765	Melanoma tumor
pt041	RCC-associated motif	0.218150488225158	RCC tumor
pt616	RCC-associated motif	0.219115734720416	RCC healthy kidney
pt096	RCC-associated motif	0.220644596123663	RCC yTIL
pt426	RCC-associated motif	0.223661637822292	RCC yTIL
pt310	RCC-associated motif	0.227765321375187	RCC tumor
pt081	RCC-associated motif	0.229829783985955	RCC tumor
pt401	RCC-associated motif	0.235793598954931	RCC tumor
pt287	RCC-associated motif	0.237529962333067	RCC tumor
pt081	RCC-associated motif	0.238968765493307	RCC yTIL
4092_PD_TX_IpNi_N_0m_MNC_nv	RCC-associated motif	0.239837025614369	Melanoma tumor
pt229	RCC-associated motif	0.2409426987061	RCC blood
pt125	RCC-associated motif	0.247939048923512	RCC REP
pt616	RCC-associated motif	0.252685782025635	RCC tumor
pt289	RCC-associated motif	0.25615229840582	RCC tumor
pt177	RCC-associated motif	0.257340564802693	RCC tumor
pt078	RCC-associated motif	0.260209932080797	RCC tumor
pt426	RCC-associated motif	0.262443574901877	RCC REP
pt125	RCC-associated motif	0.263084046583416	RCC yTIL
pt240R	RCC-associated motif	0.265008828722778	RCC tumor
pt616	RCC-associated motif	0.268337022973508	RCC yTIL
4053_PD_TX_IpNi_N_0m_MNC_nv	RCC-associated motif	0.270751704906921	Melanoma tumor
pt115	RCC-associated motif	0.27834888084353	RCC tumor
pt166	RCC-associated motif	0.288065254722381	RCC tumor
pt131	RCC-associated motif	0.289457267623207	RCC tumor
pt318	RCC-associated motif	0.307066381156317	RCC tumor
pt125	RCC-associated motif	0.344046749452155	RCC tumor
pt423	RCC-associated motif	0.415025643033317	RCC tumor
pt229	RCC-associated motif	0.445844820795589	RCC tumor
pt126	RCC-associated motif	0.548872180451128	RCC tumor
pt286	RCC-associated motif	0.559376348061873	RCC tumor
TU15_PR_TX_iPD1_R_3m_MNC_pr	RCC-associated motif	0.612180429188543	Melanoma tumor
pt115	RCC-associated motif	0.621812409663431	RCC yTIL
pt426	EBV	1.8031989e-05	RCC REP
pt426	Influenza A	1.803199e-05	RCC REP
pt115	EBV	5.2119832e-05	RCC REP
pt423	SARS-CoV2	5.473753e-05	RCC yTIL
pt096	EBV	7.30007e-05	RCC yTIL
pt426	Influenza A	7.568495e-05	RCC yTIL
pt426	CMV	8.829911e-05	RCC yTIL

## Sheet: RCC-motifs in REP
Supplementary Table S3: Proportion of RCC-associated TCR motifs as determined with GLIPH2. where individual patterns are shown (related to Fig. 5E-F)
count	freq	cdr3nt	cdr3aa	v	d	j	name	pattern
28	9.96079714836607e-05	TGTGCCAGCAGTTACTCGGGGTTCGGCGGCTACACCTTC	CASSYSGFGGYTF	TRBV6-2/6-3	TRBD1	TRBJ1-2	pt081_reptil.txt	SYSG.GG
25	9.89002294485323e-05	TGCGCCAGCAGCTTGGGGGTCCAAGAGACCCAGTACTTC	CASSLGVQETQYF	TRBV5-1	TRBD1	TRBJ2-5	pt616_reptil.txt	SLG.QET
25	9.89002294485323e-05	TGCGCCAGCAGCTTGGGGGTCCAAGAGACCCAGTACTTC	CASSLGVQETQYF	TRBV5-1	TRBD1	TRBJ2-5	pt616_reptil.txt	SLGV.ET
25	9.89002294485323e-05	TGCGCCAGCAGCTTGGGGGTCCAAGAGACCCAGTACTTC	CASSLGVQETQYF	TRBV5-1	TRBD1	TRBJ2-5	pt616_reptil.txt	SL.VQET
25	9.89002294485323e-05	TGCGCCAGCAGCTTGGGGGTCCAAGAGACCCAGTACTTC	CASSLGVQETQYF	TRBV5-1	TRBD1	TRBJ2-5	pt616_reptil.txt	S.GVQET
25	9.89002294485323e-05	TGTGCCAGCAAAGACCCGACCGGGGAGCTGTTTTTT	CASKDPTGELFF	TRBV3-1/3-2	TRBD1	TRBJ2-2	pt616_reptil.txt	.DPTGE
25	9.89002294485323e-05	TGTGCCAGCAGGACTAGCGGCGGCACAGATACGCAGTATTTT	CASRTSGGTDTQYF	TRBV6-5	TRBD2-1	TRBJ2-3	pt616_reptil.txt	.TSGGTDT
25	9.89002294485323e-05	TGTGCCAGCAGGACTAGCGGCGGCACAGATACGCAGTATTTT	CASRTSGGTDTQYF	TRBV6-5	TRBD2-1	TRBJ2-3	pt616_reptil.txt	RTSG.TDT
25	9.89002294485323e-05	TGTGCCAGCGGGGGGACAGGGCATGGAATTGAGGTTACAATGAGCAGTTCTTCG	CASGGTGHGIEVTMSSSS	TRBV11-2	TRBD1-1	TRBJ2-1	pt616_reptil.txt	TMS
25	9.89002294485323e-05	TGCGCCAGCAGCCAAGAGGTGAGGTACAGGGTAACGAAAATCAGCCCCAGCATTTTG	CASSQEVRYRVTKISPSIL	TRBV4-1	TRBD1-1	TRBJ1-5	pt616_reptil.txt	ISP
25	9.89002294485323e-05	TGTGCCAGCGGGGGGACAGGGCATGGAATTGAGGTTACAATGAGCAGTTCTTCG	CASGGTGHGIEVTMSSSS	TRBV11-2	TRBD1-1	TRBJ2-1	pt616_reptil.txt	VTMS
27	9.88355705557854e-05	TGTGCCAGCAGGGCCAGGGGGCGCACCGGGGAGCTGTTTTTT	CASRARGRTGELFF	TRBV12	TRBD1-1	TRBJ2-2	pt096_reptil.txt	RARG.TGE
27	9.88355705557854e-05	TGTGCCAGCAGCTTCGACAGGGGAAGTACAGATACGCAGTATTTT	CASSFDRGSTDTQYF	TRBV7-7	TRBD1-1	TRBJ2-3	pt096_reptil.txt	S.DRGSTDT
27	9.88355705557854e-05	TGTGCCAGCAGTACCCCCGTGCTCTGCTTAAGGACACTGAAGCTTTCTTTG	CASSTPVLCLRTLKLSL	TRBV6-2/6-3	TRBD1	TRBJ1-1	pt096_reptil.txt	TLK
27	9.88355705557854e-05	TGTGCCAGCAGTACCCCCGTGCTCTGCTTAAGGACACTGAAGCTTTCTTTG	CASSTPVLCLRTLKLSL	TRBV6-2/6-3	TRBD1	TRBJ1-1	pt096_reptil.txt	RTLK
27	9.88355705557854e-05	TGTGCCAGCAGTTTATCGGGAGCACAGATACGCAGTATTTTG	CASSLSGAQIRSIL	TRBV27-1	TRBD1	TRBJ2-3	pt096_reptil.txt	AQIR
27	9.88355705557854e-05	TGTGCCAGCAGTACCCCCGTGCTCTGCTTAAGGACACTGAAGCTTTCTTTG	CASSTPVLCLRTLKLSL	TRBV6-2/6-3	TRBD1	TRBJ1-1	pt096_reptil.txt	CLR
27	9.60505439306728e-05	TGTGCCAGCAGCTCCATCCGAGAGCGGGGCGCTATAGCAATCAGCCCCAGCATTTTG	CASSSIRERGAIAISPSIL	TRBV5-5	TRBD2-1	TRBJ1-5	pt081_reptil.txt	ISP
19	9.53241019466185e-05	TGTGCCAGCAGTCAAGGGACTGCTAGCACAGATACGCAGTATTTT	CASSQGTASTDTQYF	TRBV2-1	TRBD2-1	TRBJ2-3	pt423_reptil.txt	SQG.ASTDT
19	9.53241019466185e-05	TGTGCCAGCCCGAAGCCGGGTCCCATATTAACTATGGCTACACCTTCG	CASPKPGPILTMATPS	TRBV6	TRBD2-1	TRBJ1-2	pt423_reptil.txt	LTMA
19	9.53241019466185e-05	TGTGCCAGCCCGAAGCCGGGTCCCATATTAACTATGGCTACACCTTCG	CASPKPGPILTMATPS	TRBV6	TRBD2-1	TRBJ1-2	pt423_reptil.txt	TMA
19	9.53241019466185e-05	TGTGCCAGCCCGAAGCCGGGTCCCATATTAACTATGGCTACACCTTCG	CASPKPGPILTMATPS	TRBV6	TRBD2-1	TRBJ1-2	pt423_reptil.txt	LTM
19	9.53241019466185e-05	TGCAGTGCTAGGAAATTCACCGACAGGAATTCGGGCGGCTCTGGCTACACCTTC	CSARKFTDRNSGGSGYTF	TRBV20	TRBD1-1	TRBJ1-2	pt423_reptil.txt	RKFT
19	9.53241019466185e-05	TGTGCCAGCCCGAAGCCGGGTCCCATATTAACTATGGCTACACCTTCG	CASPKPGPILTMATPS	TRBV6	TRBD2-1	TRBJ1-2	pt423_reptil.txt	ILTM
26	9.51749938685341e-05	TGTGCCAGCAGCTTAGGTGGCACAGATACGCAGTATTTT	CASSLGGTDTQYF	TRBV7-2	.	TRBJ2-3	pt096_reptil.txt	SLG.TDT
26	9.51749938685341e-05	TGCGCCAGCAGCTTGGGGCCGTCGAACACCGGGGAGCTGTTTTTT	CASSLGPSNTGELFF	TRBV5-1	TRBD1-1	TRBJ2-2	pt096_reptil.txt	SLG.SNTGE
26	9.51749938685341e-05	TGTGCCAGCAGCTTAGGTGGCACAGATACGCAGTATTTT	CASSLGGTDTQYF	TRBV7-2	.	TRBJ2-3	pt096_reptil.txt	.LGGTDT
26	9.51749938685341e-05	TGTGCCAGAAGCCCACAGCAACCTAGCGGGTCCTCTACAATGAGCAGTTCTTCG	CARSPQQPSGSSTMSSSS	TRBV7-5	TRBD2-1	TRBJ2-1	pt096_reptil.txt	TMS
26	9.51749938685341e-05	TGTGCCAGAAGCCCACAGCAACCTAGCGGGTCCTCTACAATGAGCAGTTCTTCG	CARSPQQPSGSSTMSSSS	TRBV7-5	TRBD2-1	TRBJ2-1	pt096_reptil.txt	STMS
24	9.4944220270591e-05	TGCGCCAGCAGCTTGGGGGGGGGAGGAGACCCAGTACTT	CASSLGGGGDPVL	TRBV5-1	TRBD2-1	TRBJ2-5	pt616_reptil.txt	SL.GGGD
24	9.4944220270591e-05	TGCGCCAGCAGCTTGGGGGGGGGAGGAGACCCAGTACTT	CASSLGGGGDPVL	TRBV5-1	TRBD2-1	TRBJ2-5	pt616_reptil.txt	SLGGGG.
24	9.4944220270591e-05	TGCGCCAGCAGCTTGGGGGGGGGAGGAGACCCAGTACTT	CASSLGGGGDPVL	TRBV5-1	TRBD2-1	TRBJ2-5	pt616_reptil.txt	SLGGG.D
24	9.4944220270591e-05	TGCGCCAGCAGCTTGGGGGGGGGAGGAGACCCAGTACTT	CASSLGGGGDPVL	TRBV5-1	TRBD2-1	TRBJ2-5	pt616_reptil.txt	SLGG.GD
24	9.4944220270591e-05	TGCGCCAGCAGCTTGGGGGGGGGAGGAGACCCAGTACTT	CASSLGGGGDPVL	TRBV5-1	TRBD2-1	TRBJ2-5	pt616_reptil.txt	S.GGGGD
24	9.4944220270591e-05	TGTGCCAGCAGCCCCCGGACAGGGGACGGCTACACCTTC	CASSPRTGDGYTF	TRBV14-1	TRBD1-1	TRBJ1-2	pt616_reptil.txt	SPRTGD.
24	9.4944220270591e-05	TGTGCCAGCAGCTTAGGGTCGCAAAACATTCAGTACTTC	CASSLGSQNIQYF	TRBV7-2	TRBD1	TRBJ2-4	pt616_reptil.txt	SLG.QNI
24	9.4944220270591e-05	TGTGCCAGCAGCCCCCGGACAGGGGACGGCTACACCTTC	CASSPRTGDGYTF	TRBV14-1	TRBD1-1	TRBJ1-2	pt616_reptil.txt	SP.TGDG
24	9.4944220270591e-05	TGTGCCAGCAGACGTACTAGCGGGCTCACAGATACGCAGTATTTT	CASRRTSGLTDTQYF	TRBV6-5	TRBD2-1	TRBJ2-3	pt616_reptil.txt	RRTSG.TDT
24	9.4944220270591e-05	TGTGCAAGTCGCCCCAGGACAGGGGGCGCTCAGATACGCAGTATTTTG	CASRPRTGGAQIRSIL	TRBV12-2	TRBD1-1	TRBJ2-3	pt616_reptil.txt	AQIR
11	9.41659889568977e-05	TGTGCCAGCAGCTTAGCTGTTGGGACGGATACGCAGTATTTT	CASSLAVGTDTQYF	TRBV11-2	TRBD1	TRBJ2-3	pt125_reptil.txt	SLA.GTDT
11	9.41659889568977e-05	TGTGCCAGCAGTTTCTTGCAGGGTGGCAATCAGCCCCAGCATTTT	CASSFLQGGNQPQHF	TRBV12	TRBD1-1	TRBJ1-5	pt125_reptil.txt	S.LQGGNQP
11	9.41659889568977e-05	TGTGCCAGCAGCCTAAGGGGGACTGAAGCTTTCTTT	CASSLRGTEAFF	TRBV5-6	TRBD1-1	TRBJ1-1	pt125_reptil.txt	.LRGTE
11	9.41659889568977e-05	TGTGCCACCAGTGAACCGACAGATTTTATAATTCACCCCTCCACTTTG	CATSEPTDFIIHPSTL	TRBV24-1	TRBD1-1	TRBJ1-6	pt125_reptil.txt	IIHP
11	9.41659889568977e-05	TGTGCCACCAGTGAACCGACAGATTTTATAATTCACCCCTCCACTTTG	CATSEPTDFIIHPSTL	TRBV24-1	TRBD1-1	TRBJ1-6	pt125_reptil.txt	IIH
11	9.41659889568977e-05	TGTGCCACCAGTGAACCGACAGATTTTATAATTCACCCCTCCACTTTG	CATSEPTDFIIHPSTL	TRBV24-1	TRBD1-1	TRBJ1-6	pt125_reptil.txt	IHP
32	9.26574742730732e-05	TGTGCCAGCAGCAAAAGGCCGATACAGGGGTCATCGCCTACGAGCAGTACTTCG	CASSKRPIQGSSPTSSTS	TRBV21-1	TRBD1-1	TRBJ2-7	pt115_reptil.txt	KRP
26	9.2493116377685e-05	TGTGCCAGACAAAAGGCGGGGACGGGGAGACCCGCCGTAATAGAACACCGGGGAGCTGTTTTT	CARQKAGTGRPAVIEHRGAVF	TRBV21-1	TRBD2-1	TRBJ2-2	pt081_reptil.txt	EHR
26	9.2493116377685e-05	TGTGCCAGCAGACGCCGGACTAGCGGCTCCAAGAGACCCAGTACTTCG	CASRRRTSGSKRPSTS	TRBV6	TRBD2-1	TRBJ2-5	pt081_reptil.txt	KRP
26	9.2493116377685e-05	TGTGCCAGACAAAAGGCGGGGACGGGGAGACCCGCCGTAATAGAACACCGGGGAGCTGTTTTT	CARQKAGTGRPAVIEHRGAVF	TRBV21-1	TRBD2-1	TRBJ2-2	pt081_reptil.txt	EHRG
25	9.15144171812827e-05	TGTGCCAGCAGCTTGTTGAATAACTATGGCTACACCTTC	CASSLLNNYGYTF	TRBV5-8	TRBD1	TRBJ1-2	pt096_reptil.txt	SLL.NYG
25	9.15144171812827e-05	TGTGCCAGTAGCCCGAGCGGGGAGACCCAGTACTTC	CASSPSGETQYF	TRBV19-1	TRBD2-1	TRBJ2-5	pt096_reptil.txt	SPS.ET
25	9.15144171812827e-05	TGTGCCAGCAGCTTGTTGAATAACTATGGCTACACCTTC	CASSLLNNYGYTF	TRBV5-8	TRBD1	TRBJ1-2	pt096_reptil.txt	SL.NNYG
25	9.15144171812827e-05	TGCAGCGTTGCAGGGGGCTACACAGATACGCAGTATTTT	CSVAGGYTDTQYF	TRBV29-1	TRBD1-1	TRBJ2-3	pt096_reptil.txt	AGG.TDT
25	9.15144171812827e-05	TGTGCCAGTAGCCCGAGCGGGGAGACCCAGTACTTC	CASSPSGETQYF	TRBV19-1	TRBD2-1	TRBJ2-5	pt096_reptil.txt	S.SGET
23	9.09882110926497e-05	TGTGCCAGCAGCTTGGGACAGGGGGTGAACACTGAAGCTTTCTTT	CASSLGQGVNTEAFF	TRBV5-8	TRBD1-1	TRBJ1-1	pt616_reptil.txt	SLG.GVNTE
23	9.09882110926497e-05	TGTGCCAGCAGCTTGGGACAGGGGGTGAACACTGAAGCTTTCTTT	CASSLGQGVNTEAFF	TRBV5-8	TRBD1-1	TRBJ1-1	pt616_reptil.txt	SL.QGVNTE
23	9.09882110926497e-05	TGCGCCAGCAGTCAATCGGGGCAGATTACAATGAGCAGTTCTTCG	CASSQSGQITMSSSS	TRBV23-1	TRBD1-1	TRBJ2-1	pt616_reptil.txt	TMS
23	9.09882110926497e-05	TGTGCCACCAGTGATTTACAACAGCCGTTTACACTGAAGCTTTCTTTG	CATSDLQQPFTLKLSL	TRBV24-1	TRBD1-1	TRBJ1-1	pt616_reptil.txt	TLK
23	9.09882110926497e-05	TGCGCCAGCACAAATACCGGAGCGGGAAGGCACAGATACGCAGTATTTTGG	CASTNTGAGRHRYAVFW	TRBV4-3	TRBD2-1	TRBJ2-3	pt616_reptil.txt	HRYA
18	9.03070439494281e-05	TGTGCCAGCTCAGCCGGGGCCAACAATGAGCAGTTCTTC	CASSAGANNEQFF	TRBV18-1	TRBD1	TRBJ2-1	pt423_reptil.txt	S.GANNE
18	9.03070439494281e-05	TGTGCCAGTAGCCTTTTTAGCACAGATACGCAGTATTTT	CASSLFSTDTQYF	TRBV19-1	TRBD2-1	TRBJ2-3	pt423_reptil.txt	SL.STDT
18	9.03070439494281e-05	TGCGCCAGCAGCCTTTCACAGGGAAACACCGGGGAGCTGTTTTTT	CASSLSQGNTGELFF	TRBV5-1	TRBD1-1	TRBJ2-2	pt423_reptil.txt	SL.QGNTGE
18	9.03070439494281e-05	TGTGCCAGCAGGGCGGACAGGGGGAGAATTCACCCCTCCACTTTG	CASRADRGRIHPSTL	TRBV9-1	TRBD1-1	TRBJ1-6	pt423_reptil.txt	IHP
31	8.97619282020396e-05	TGTGCCAGCAGCCGCCGACATGAGGTAGCGGGGATTCTCAAGAGACCCAGTACTTCG	CASSRRHEVAGILKRPSTS	TRBV21-1	TRBD2-1	TRBJ2-5	pt115_reptil.txt	KRP
31	8.97619282020396e-05	TGTGCCGGAGTGGGGGGGGCGGGACACAGATACGCAGTATTTTGG	CAGVGGAGHRYAVFW	TRBV7-2	TRBD2-1	TRBJ2-3	pt115_reptil.txt	HRYA
25	8.89356888246971e-05	TGTGCCAGCAGTCCCTCAGACAACAATGAGCAGTTCTTC	CASSPSDNNEQFF	TRBV2-1	TRBD1-1	TRBJ2-1	pt081_reptil.txt	SPS.NNE
25	8.89356888246971e-05	TGTGCCAGCAGCTTAGCTTCCGGGACAGGGGCGTGGGGAACACTGAAGCTTTCTTTG	CASSLASGTGAWGTLKLSL	TRBV7-2	TRBD1-1	TRBJ1-1	pt081_reptil.txt	TLK
25	8.89356888246971e-05	TGTGCCAGCAGCTTAGCTTCCGGGACAGGGGCGTGGGGAACACTGAAGCTTTCTTTG	CASSLASGTGAWGTLKLSL	TRBV7-2	TRBD1-1	TRBJ1-1	pt081_reptil.txt	GTLK
24	8.78538404940314e-05	TGCGCCAGCAGCCTTGGACCAGATACGCAGTATTTT	CASSLGPDTQYF	TRBV4-1	TRBD1	TRBJ2-3	pt096_reptil.txt	SLG.DT
24	8.78538404940314e-05	TGCGCCAGCAGCCTTGGACCAGATACGCAGTATTTT	CASSLGPDTQYF	TRBV4-1	TRBD1	TRBJ2-3	pt096_reptil.txt	SL.PDT
24	8.78538404940314e-05	TGCGCCAGCAGCCTTGGACCAGATACGCAGTATTTT	CASSLGPDTQYF	TRBV4-1	TRBD1	TRBJ2-3	pt096_reptil.txt	SLGP.T
24	8.78538404940314e-05	TGTGCCAGCAGCTTAACCCTAACCGGGGAGCTGTTTTTT	CASSLTLTGELFF	TRBV7-3	TRBD2-1	TRBJ2-2	pt096_reptil.txt	S.TLTGE
24	8.78538404940314e-05	TGTGCCAGCAGTTTACGCACTAGCGGGGTCTTATTACGAGCAGTACTTCGG	CASSLRTSGVLLRAVLR	TRBV12	TRBD2-1	TRBJ2-7	pt096_reptil.txt	LLRA
24	8.78538404940314e-05	TACAGTAGCGGTGGCCCAGGGAGTGGAGCACTAATGAAAAACTGTTTTTTG	YSSGGPGSGALMKNCFL	TRBV17-1	TRBD1	TRBJ1-4	pt096_reptil.txt	MKN
24	8.78538404940314e-05	TGTGCCAGCAGGATTCGGGGGGGAGCTCTGGAAACACCATATATTTTG	CASRIRGGALETPYIL	TRBV6-4	TRBD2-1	TRBJ1-3	pt096_reptil.txt	LETP
24	8.78538404940314e-05	TACAGTAGCGGTGGCCCAGGGAGTGGAGCACTAATGAAAAACTGTTTTTTG	YSSGGPGSGALMKNCFL	TRBV17-1	TRBD1	TRBJ1-4	pt096_reptil.txt	LMKN
24	8.78538404940314e-05	TACAGTAGCGGTGGCCCAGGGAGTGGAGCACTAATGAAAAACTGTTTTTTG	YSSGGPGSGALMKNCFL	TRBV17-1	TRBD1	TRBJ1-4	pt096_reptil.txt	LMK
22	8.70322019147084e-05	TGTGCCAGCAGTTTAGATCACGAGCAGTACTTC	CASSLDHEQYF	TRBV12-3/12-4	.	TRBJ2-7	pt616_reptil.txt	SLDH.
22	8.70322019147084e-05	TGTGCCAGCAGTTTAGCCCAGGGGAACACTGAAGCTTTCTTT	CASSLAQGNTEAFF	TRBV12	TRBD1-1	TRBJ1-1	pt616_reptil.txt	SLAQ.NTE
22	8.70322019147084e-05	TGCGCCAGCAGCCTCGGAGAGTCTACAATGAGCAGTTCTTCG	CASSLGESTMSSSS	TRBV5-1	TRBD2-1	TRBJ2-1	pt616_reptil.txt	TMS
22	8.70322019147084e-05	TGCGCCAGCAGCCTCGGAGAGTCTACAATGAGCAGTTCTTCG	CASSLGESTMSSSS	TRBV5-1	TRBD2-1	TRBJ2-1	pt616_reptil.txt	STMS
22	8.70322019147084e-05	TGTGCCAGCAGCCTTATCCGGGACAGGGAACACCGGGGAGCTGTTTTTTGG	CASSLIRDREHRGAVFW	TRBV7-2	TRBD1-1	TRBJ2-2	pt616_reptil.txt	EHR
22	8.70322019147084e-05	TGTGCCAGCAGCCCTCGGGAACAGGAACACCGGGGAGCTGTTTTT	CASSPREQEHRGAVF	TRBV7-6	TRBD2-1	TRBJ2-2	pt616_reptil.txt	EHR
22	8.70322019147084e-05	TGTGCCAGCAGGGGCGACAGAAATACACTGAAGCTTTCTTTG	CASRGDRNTLKLSL	TRBV7-6	TRBD1-1	TRBJ1-1	pt616_reptil.txt	TLK
22	8.70322019147084e-05	TGTGCCAGCAGCCTTATCCGGGACAGGGAACACCGGGGAGCTGTTTTTTGG	CASSLIRDREHRGAVFW	TRBV7-2	TRBD1-1	TRBJ2-2	pt616_reptil.txt	EHRG
22	8.70322019147084e-05	TGTGCCAGCAGCCCTCGGGAACAGGAACACCGGGGAGCTGTTTTT	CASSPREQEHRGAVF	TRBV7-6	TRBD2-1	TRBJ2-2	pt616_reptil.txt	EHRG
22	8.70322019147084e-05	TGTGCCAGCTGCACCGTGGCCATGGGAGATACGCAGTATTTT	CASCTVAMGDTQYF	TRBV18-1	TRBD1	TRBJ2-3	pt616_reptil.txt	CTV
3	8.68663821310061e-06	TGTGCCAGCAGCTCCACAGATACGCAGTATTTT	CASSSTDTQYF	TRBV7-9	.	TRBJ2-3	pt115_reptil.txt	S.TDT
3	8.68663821310061e-06	TGTGCCAGCAGCTTAACGGGGGGGGGAGATACGCAGTATTTT	CASSLTGGGDTQYF	TRBV7-2	TRBD2-1	TRBJ2-3	pt115_reptil.txt	SLTGGG.T
3	8.68663821310061e-06	TGTGCCAGCAGTTTATCGGGGGGGACCGGGGAGCTGTTTTTT	CASSLSGGTGELFF	TRBV12	TRBD2-1	TRBJ2-2	pt115_reptil.txt	.LSGGTGE
3	8.68663821310061e-06	TGTGCCAGCAGCTCCTGGGGCAGAGGCGATACGCAGTATTTT	CASSSWGRGDTQYF	TRBV7-8	TRBD1-1	TRBJ2-3	pt115_reptil.txt	SS.GRGDT
3	8.68663821310061e-06	TGTGCCAGCAGCTTAGCTGTTGGGACGGATACGCAGTATTTT	CASSLAVGTDTQYF	TRBV11-2	TRBD1	TRBJ2-3	pt115_reptil.txt	SLA.GTDT
3	8.68663821310061e-06	TGTGCCAGCAGGACAGGGTCAGATACGCAGTATTTT	CASRTGSDTQYF	TRBV6	TRBD1-1	TRBJ2-3	pt115_reptil.txt	.TGSDT
3	8.68663821310061e-06	TGTGCCAGCAGCTTAACGGGGGGGGGAGATACGCAGTATTTT	CASSLTGGGDTQYF	TRBV7-2	TRBD2-1	TRBJ2-3	pt115_reptil.txt	SL.GGGDT
3	8.68663821310061e-06	TGTGCCAGCAGTTTACTTGGGGACGGCGAGCAGTACTTC	CASSLLGDGEQYF	TRBV6-5	TRBD1	TRBJ2-7	pt115_reptil.txt	SL.GDGE
3	8.68663821310061e-06	TGTGCCTGGAGTGGGGGGACTAGCTTCTACAATGAGCAGTTCTTC	CAWSGGTSFYNEQFF	TRBV30-1	TRBD2-1	TRBJ2-1	pt115_reptil.txt	SGGTS.YNE
3	8.68663821310061e-06	TGTGCCAGCAGCTCGGAGACTACCAAGTTCTTC	CASSSETTKFF	TRBV7-2	TRBD2-1	TRBJ2-1	pt115_reptil.txt	SSE.T
3	8.68663821310061e-06	TGTGCCAGCGGCAGGAATACGCAGTATTTT	CASGRNTQYF	TRBV5-6	TRBD1-1	TRBJ2-3	pt115_reptil.txt	GR.T
3	8.68663821310061e-06	TGTGCCAGCAGCATAAGCTCCTACGAGCAGTACTTC	CASSISSYEQYF	TRBV6-2	TRBD1	TRBJ2-7	pt115_reptil.txt	.ISSYE
3	8.68663821310061e-06	TGTGCCAGCACCCGACAGGGTGGGACTGAAGCTTTCTTT	CASTRQGGTEAFF	TRBV6-5	TRBD1-1	TRBJ1-1	pt115_reptil.txt	T.QGGTE
3	8.68663821310061e-06	TGTGCCAGCAGTTTAGGAGGGGGGAATGGCTACACCTTC	CASSLGGGNGYTF	TRBV28-1	TRBD1	TRBJ1-2	pt115_reptil.txt	SLGGG.G
3	8.68663821310061e-06	TGCAGTGCTAGAGGGACAGGGGGACGGGAGACCCAGTACTTC	CSARGTGGRETQYF	TRBV20	TRBD1-1	TRBJ2-5	pt115_reptil.txt	R.TGGRET
3	8.68663821310061e-06	TGTGCCAGCGCTGGTGGGGGCAATGAGCAGTTCTTC	CASAGGGNEQFF	TRBV12-3/12-4	TRBD1	TRBJ2-1	pt115_reptil.txt	AG.GNE
3	8.68663821310061e-06	TGTGCCAGCAGCCTAAGGGGGACTGAAGCTTTCTTT	CASSLRGTEAFF	TRBV5-6	TRBD1-1	TRBJ1-1	pt115_reptil.txt	.LRGTE
3	8.68663821310061e-06	TGTGCCAGCAGGACAGGGTCAGATACGCAGTATTTT	CASRTGSDTQYF	TRBV6	TRBD1-1	TRBJ2-3	pt115_reptil.txt	RTG.DT
3	8.68663821310061e-06	TGCAGCGTTAGGACAGGCTACAATGAGCAGTTCTTC	CSVRTGYNEQFF	TRBV29-1	TRBD1-1	TRBJ2-1	pt115_reptil.txt	RTG.NE
3	8.68663821310061e-06	TGCGCCACAACCCCTAGCGGGGCTCACAAGAGACCCAGTACTTCG	CATTPSGAHKRPSTS	TRBV5-1	TRBD2-1	TRBJ2-5	pt115_reptil.txt	KRP
3	8.68663821310061e-06	TGTGCCAGCAGGAGGGGGGGGAGTCGGCTCTGGAAACACCATATATTTTGG	CASRRGGSRLWKHHIFW	TRBV2-1	TRBD2-1	TRBJ1-3	pt115_reptil.txt	LWK
3	8.68663821310061e-06	TGTGCCAGCAGGAGGGGGGGGAGTCGGCTCTGGAAACACCATATATTTTGG	CASRRGGSRLWKHHIFW	TRBV2-1	TRBD2-1	TRBJ1-3	pt115_reptil.txt	LWKH
3	8.68663821310061e-06	TGTGCCACCAGCACCCTCTTAGGGGGGATGAAAAACTGTTTTTTG	CATSTLLGGMKNCFL	TRBV15-1	TRBD1	TRBJ1-4	pt115_reptil.txt	MKN
3	8.68663821310061e-06	TGTGCCAGCAGGAGGGGGGGGAGTCGGCTCTGGAAACACCATATATTTTGG	CASRRGGSRLWKHHIFW	TRBV2-1	TRBD2-1	TRBJ1-3	pt115_reptil.txt	WKH
3	8.68663821310061e-06	TGTGCCAGCAGGAGGGGGGGGAGTCGGCTCTGGAAACACCATATATTTTGG	CASRRGGSRLWKHHIFW	TRBV2-1	TRBD2-1	TRBJ1-3	pt115_reptil.txt	KHH
3	8.68663821310061e-06	TGTGCCAGCAGCCAAGCACTACTAGCGAAAGGGGCACAGATACGCAGTATTTTG	CASSQALLAKGAQIRSIL	TRBV4-2	TRBD2-1	TRBJ2-3	pt115_reptil.txt	AQIR
3	8.68663821310061e-06	TGTGCCAGCAGTTTCCAGGGCTTTCTGGAAACACCATATATTTTG	CASSFQGFLETPYIL	TRBV12	TRBD1-1	TRBJ1-3	pt115_reptil.txt	LETP
3	8.68663821310061e-06	TGCGCCAGCAGCTTGGCCAGCGGGGGACCAAAAACATTCAGTACTTCG	CASSLASGGPKTFSTS	TRBV5-1	TRBD2-1	TRBJ2-4	pt115_reptil.txt	PKTF
3	8.68663821310061e-06	TGTGCCAGCAGCCAAGAACAGGAATTAATAGCAATCAGCCCCAGCATTTTG	CASSQEQELIAISPSIL	TRBV14-1	TRBD1-1	TRBJ1-5	pt115_reptil.txt	ISP
3	8.68663821310061e-06	TGTGCCAGCAGGAGGGGGGGGAGTCGGCTCTGGAAACACCATATATTTTGG	CASRRGGSRLWKHHIFW	TRBV2-1	TRBD2-1	TRBJ1-3	pt115_reptil.txt	WKHH
3	8.68663821310061e-06	TGCGCCAGCAGCTTGGCCAGCGGGGGACCAAAAACATTCAGTACTTCG	CASSLASGGPKTFSTS	TRBV5-1	TRBD2-1	TRBJ2-4	pt115_reptil.txt	KTF
1	8.56054445062706e-06	TGTGCCAGCAGTCGGGAGACCCAGTACTTC	CASSRETQYF	TRBV2-1	TRBD2-1	TRBJ2-5	pt125_reptil.txt	SRE.
1	8.56054445062706e-06	TGTGCCAGCAGTCGGGAGACCCAGTACTTC	CASSRETQYF	TRBV12-3/12-4	TRBD2-1	TRBJ2-5	pt125_reptil.txt	SRE.
1	8.56054445062706e-06	TGTGCCAGCAGTCGGGAGACCAGTACTTCG	CASSRETSTS	TRBV6-6	TRBD2-1	TRBJ2-5	pt125_reptil.txt	SRE.
1	8.56054445062706e-06	TGCGCCAGCAGCCAAGGAGGGTACGGAGAGACCCAGTACTTC	CASSQGGYGETQYF	TRBV4-1	TRBD2-1	TRBJ2-5	pt125_reptil.txt	S.GGYGET
1	8.56054445062706e-06	TGCGCCAGCAGCAAATCCGGGGCAACTAATGAAAAACTGTTTTTT	CASSKSGATNEKLFF	TRBV5-1	TRBD2-1	TRBJ1-4	pt125_reptil.txt	S.SGATNEK
1	8.56054445062706e-06	TGCAGCGTTTCCGGGTCTGGGGCCAACGTCCTGACTTTC	CSVSGSGANVLTF	TRBV29-1	TRBD2-1	TRBJ2-6	pt125_reptil.txt	S.SGANV
1	8.56054445062706e-06	TGCGCCAGCAGCTTACAGGGGGGGGAGACCCAGTACTTC	CASSLQGGETQYF	TRBV5-1	TRBD1-1	TRBJ2-5	pt125_reptil.txt	SL.GGET
1	8.56054445062706e-06	TGTGCCAGCAGTTACCAAAACACCGGGGAGCTGTTTTTT	CASSYQNTGELFF	TRBV6-5	TRBD1-1	TRBJ2-2	pt125_reptil.txt	SYQ.TGE
1	8.56054445062706e-06	TGTGCCATCAGCCAGTCCGATACGCAGTATTTT	CAISQSDTQYF	TRBV10-3	TRBD1-1	TRBJ2-3	pt125_reptil.txt	SQSD.
1	8.56054445062706e-06	TGTGCCAGCAGCTTGGAGGGAGGAGGCAAGCAGTACTTC	CASSLEGGGKQYF	TRBV5-6	TRBD2-1	TRBJ2-7	pt125_reptil.txt	SLEGG.K
1	8.56054445062706e-06	TGCGCCAGCAGCTTGCTAGGTTTGGAGACCCAGTACTTC	CASSLLGLETQYF	TRBV5-1	TRBD2-1	TRBJ2-5	pt125_reptil.txt	S.LGLET
1	8.56054445062706e-06	TGTGCCAGCAGCCCGGACAGGGCCGGGGCCAACGTCCTGACTTTC	CASSPDRAGANVLTF	TRBV21-1	TRBD1-1	TRBJ2-6	pt125_reptil.txt	SPD.AGANV
1	8.56054445062706e-06	TGTGCCAGCAGCCAAGGCTGGAACTCTGGAAACACCATATATTTT	CASSQGWNSGNTIYF	TRBV4-2	TRBD1	TRBJ1-3	pt125_reptil.txt	SQGW.SGNT
1	8.56054445062706e-06	TGTGCCAGCAGCTTGGGGACAGGGGGCGGCTACGAGCAGTACTTC	CASSLGTGGGYEQYF	TRBV7-2	TRBD1-1	TRBJ2-7	pt125_reptil.txt	SLG.GGGYE
1	8.56054445062706e-06	TGTGCCAGCAGGAATGGACAGGGGAACACCGGGGAGCTGTTTTTT	CASRNGQGNTGELFF	TRBV6	TRBD1-1	TRBJ2-2	pt125_reptil.txt	R.GQGNTGE
1	8.56054445062706e-06	TGTGCCAGCAGTAGACAGGGTTCCTACAATGAGCAGTTCTTC	CASSRQGSYNEQFF	TRBV6-5	TRBD1-1	TRBJ2-1	pt125_reptil.txt	S.QGSYNE
1	8.56054445062706e-06	TGTGCCAGCAGCTTCCAGGGCTCCTACAATGAGCAGTTCTTC	CASSFQGSYNEQFF	TRBV7-9	TRBD1-1	TRBJ2-1	pt125_reptil.txt	S.QGSYNE
1	8.56054445062706e-06	TGTGCCAGCAGCTTGCGGGGTCCGAACACCGGGGAGCTGTTTTTT	CASSLRGPNTGELFF	TRBV7-8	TRBD2-1	TRBJ2-2	pt125_reptil.txt	SLRG.NTGE
1	8.56054445062706e-06	TGTGCCAGCAGCTTGCTAGCGGGAGGGAGAGAGACCCAGTACTTC	CASSLLAGGRETQYF	TRBV5-6	TRBD2-1	TRBJ2-5	pt125_reptil.txt	SL.AGGRET
1	8.56054445062706e-06	TGTGCCAGCAGCACTACCGGGACAGATACGCAGTATTTT	CASSTTGTDTQYF	TRBV5-6	TRBD2-1	TRBJ2-3	pt125_reptil.txt	S.TGTDT
1	8.56054445062706e-06	TGTGCCAGCAGTCGGGACAGGGGCCGCTTGGAGACCCAGTACTTC	CASSRDRGRLETQYF	TRBV6-5	TRBD1-1	TRBJ2-5	pt125_reptil.txt	S.DRGRLET
1	8.56054445062706e-06	TGTGCCAGCAGCCTCGACAGGGGGCGGTTAGAGACCCAGTACTTC	CASSLDRGRLETQYF	TRBV7-6	TRBD1-1	TRBJ2-5	pt125_reptil.txt	S.DRGRLET
1	8.56054445062706e-06	TGTGCCAGCTCACGAGGACTAGAGTACGAGCAGTACTTC	CASSRGLEYEQYF	TRBV18-1	TRBD2-1	TRBJ2-7	pt125_reptil.txt	S.GLEYE
1	8.56054445062706e-06	TGTGCCAGCAGCTTAGTAGCGGGGGTTCAAGAGACCCAGTACTTC	CASSLVAGVQETQYF	TRBV7-8	TRBD2-1	TRBJ2-5	pt125_reptil.txt	SLVAGV.ET
1	8.56054445062706e-06	TGTGCCAGCAGCGGACAGGGGGCCCAGACCCAGTACTTC	CASSGQGAQTQYF	TRBV7-7	TRBD1-1	TRBJ2-5	pt125_reptil.txt	SGQGA.T
1	8.56054445062706e-06	TGTGCCAGCAGCCCCAGGGGGGCGGCAGATACGCAGTATTTT	CASSPRGAADTQYF	TRBV9-1	TRBD1-1	TRBJ2-3	pt125_reptil.txt	SPRG.ADT
1	8.56054445062706e-06	TGCGCCAGCAGCCTCGGGGCGAACACTGAAGCTTTCTTT	CASSLGANTEAFF	TRBV4-3	TRBD1	TRBJ1-1	pt125_reptil.txt	SLG.NTE
1	8.56054445062706e-06	TGTGCCAGCAGTACCTCCTACGAGCAGTACTTC	CASSTSYEQYF	TRBV6-2/6-3	TRBD1	TRBJ2-7	pt125_reptil.txt	S.SYE
1	8.56054445062706e-06	TGTGCCAGCAGTGACAGCTACGAGCAGTACTTC	CASSDSYEQYF	TRBV2-1	TRBD1-1	TRBJ2-7	pt125_reptil.txt	S.SYE
1	8.56054445062706e-06	TGCAGCGTAGCGGCATCTGGGGCCAACGTCCTGACTTTC	CSVAASGANVLTF	TRBV29-1	TRBD2-1	TRBJ2-6	pt125_reptil.txt	.ASGANV
1	8.56054445062706e-06	TGTGCCAGCAGCGACCAAGAGACCCAGTACTTC	CASSDQETQYF	TRBV7	.	TRBJ2-5	pt125_reptil.txt	S.QET
1	8.56054445062706e-06	TGTGCCAGCAGTTACCAAGAGACCCAGTACTTC	CASSYQETQYF	TRBV2-1	.	TRBJ2-5	pt125_reptil.txt	S.QET
1	8.56054445062706e-06	TGTGCCTGGAGTTTGGGTGGGGACACTGAAGCTTTCTTT	CAWSLGGDTEAFF	TRBV30-1	TRBD1	TRBJ1-1	pt125_reptil.txt	SLG.DTE
1	8.56054445062706e-06	TGTGCCAGCAGCGACGGTGGGCTAGCGGGCTACAATGAGCAGTTCTTC	CASSDGGLAGYNEQFF	TRBV5-4	TRBD2-1	TRBJ2-1	pt125_reptil.txt	S.GGLAGYNE
1	8.56054445062706e-06	TGTGCCAGCAGCAACAGTTACAATGAGCAGTTCTTC	CASSNSYNEQFF	TRBV7-3	TRBD1-1	TRBJ2-1	pt125_reptil.txt	SN.YNE
1	8.56054445062706e-06	TGTGCCAGCAGTTTAACAGGGGGCTCTGGAAACACCATATATTTT	CASSLTGGSGNTIYF	TRBV6-6	TRBD1-1	TRBJ1-3	pt125_reptil.txt	S.TGGSGNT
1	8.56054445062706e-06	TGTGCCAGCAGTGACAGGGGCGCTGGGGCCAACGTCCTGACTTTC	CASSDRGAGANVLTF	TRBV6-4	TRBD1-1	TRBJ2-6	pt125_reptil.txt	SDRG.GANV
1	8.56054445062706e-06	TGTGCCAGCAGTTATAGGTCTAATCAGCCCCAGCATTTT	CASSYRSNQPQHF	TRBV6-5	TRBD1	TRBJ1-5	pt125_reptil.txt	SYRS.QP
1	8.56054445062706e-06	TGTGCCAGCAGCTGGACAGGGGGAGAGACCCAGTACTTC	CASSWTGGETQYF	TRBV5-6	TRBD1-1	TRBJ2-5	pt125_reptil.txt	SW.GGET
1	8.56054445062706e-06	TGTGCCAGCAGCTTCGGAGGGGGATACACAGATACGCAGTATTTT	CASSFGGGYTDTQYF	TRBV5-6	TRBD1	TRBJ2-3	pt125_reptil.txt	S.GGGYTDT
1	8.56054445062706e-06	TGTGCCAGCAGCTTGGGGACAGGGGGCGGCTACGAGCAGTACTTC	CASSLGTGGGYEQYF	TRBV7-2	TRBD1-1	TRBJ2-7	pt125_reptil.txt	SLGTGGG.E
1	8.56054445062706e-06	TGTGCCAGCAGTTTGACAGCAACTAATGAAAAACTGTTTTTT	CASSLTATNEKLFF	TRBV28-1	TRBD1-1	TRBJ1-4	pt125_reptil.txt	SLT.TNEK
1	8.56054445062706e-06	TGTGCCAGCAGTCCGAGGGGGCACCCCTCCACTTTG	CASSPRGHPSTL	TRBV6-6	TRBD1-1	TRBJ1-6	pt125_reptil.txt	SPRG.P
1	8.56054445062706e-06	TGTGCCAGCAGTTTAGGTGGGACAGACAATGAGCAGTTCTTC	CASSLGGTDNEQFF	TRBV12	TRBD1-1	TRBJ2-1	pt125_reptil.txt	SLGGTD.E
1	8.56054445062706e-06	TGTGCCATCAGCCAGTCCGATACGCAGTATTTT	CAISQSDTQYF	TRBV10-3	TRBD1-1	TRBJ2-3	pt125_reptil.txt	.QSDT
1	8.56054445062706e-06	TGTGCCAGCAGCTTACTCTCCTACGAGCAGTACTTC	CASSLLSYEQYF	TRBV11-2	TRBD2-1	TRBJ2-7	pt125_reptil.txt	SL.SYE
1	8.56054445062706e-06	TGTGCCAGCAGCTTGCTAGCGGGAGGGAGAGAGACCCAGTACTTC	CASSLLAGGRETQYF	TRBV5-6	TRBD2-1	TRBJ2-5	pt125_reptil.txt	SLLAGG.ET
1	8.56054445062706e-06	TGTGCCAGCAGTTACCCGCCCACTGAAGCTTTCTTT	CASSYPPTEAFF	TRBV6-6	TRBD1	TRBJ1-1	pt125_reptil.txt	SYPP.E
1	8.56054445062706e-06	TGTGCCAGCAGCTACAGGGGGGGGGAGACCCAGTACTTC	CASSYRGGETQYF	TRBV7-9	TRBD1-1	TRBJ2-5	pt125_reptil.txt	S.RGGET
1	8.56054445062706e-06	TGTGCCAGCTCACTAACAAGCACAGATACGCAGTATTTT	CASSLTSTDTQYF	TRBV18-1	TRBD1-1	TRBJ2-3	pt125_reptil.txt	SL.STDT
1	8.56054445062706e-06	TGTGCCAGCAGCTTAGCTGGCCTCCAAGAGACCCAGTACTTC	CASSLAGLQETQYF	TRBV7-9	TRBD1-1	TRBJ2-5	pt125_reptil.txt	SL.GLQET
1	8.56054445062706e-06	TGTGCCAGCAGACTGGTAACTGAAGCTTTCTTT	CASRLVTEAFF	TRBV28-1	TRBD2-1	TRBJ1-1	pt125_reptil.txt	.LVTE
1	8.56054445062706e-06	TGTGCCAGCAGAGGACAGACCGGGGAGCTGTTTTTT	CASRGQTGELFF	TRBV2-1	TRBD1-1	TRBJ2-2	pt125_reptil.txt	RGQT.E
1	8.56054445062706e-06	TGTGCCAGCAGCTTAAGACAGGGGCACACCGGGGAGCTGTTTTTT	CASSLRQGHTGELFF	TRBV11-3	TRBD1-1	TRBJ2-2	pt125_reptil.txt	SL.QGHTGE
1	8.56054445062706e-06	TGTGCCAGCAGCCCCAGTGGGACAGTCTACGAGCAGTACTTC	CASSPSGTVYEQYF	TRBV7-8	TRBD1-1	TRBJ2-7	pt125_reptil.txt	SPSG.VYE
1	8.56054445062706e-06	TGTGCCAGCTCACGAGGACTAGAGTACGAGCAGTACTTC	CASSRGLEYEQYF	TRBV18-1	TRBD2-1	TRBJ2-7	pt125_reptil.txt	SRG.EYE
1	8.56054445062706e-06	TGCGCCAGCAGCTTACAGGGGGGGGAGACCCAGTACTTC	CASSLQGGETQYF	TRBV5-1	TRBD1-1	TRBJ2-5	pt125_reptil.txt	SLQ.GET
1	8.56054445062706e-06	TGTGCCAGCAGCTTGACTAGCGGGGGCACAGATACGCAGTATTTT	CASSLTSGGTDTQYF	TRBV5-6	TRBD2-1	TRBJ2-3	pt125_reptil.txt	.LTSGGTDT
1	8.56054445062706e-06	TGTGCCAGTCGACTAGCGGGAGTTACCGGGGAGCTGTTTTTT	CASRLAGVTGELFF	TRBV7-9	TRBD2-1	TRBJ2-2	pt125_reptil.txt	.LAGVTGE
1	8.56054445062706e-06	TGTGCCAGCAGTCTACAGGGGGCGAACTACGAGCAGTACTTC	CASSLQGANYEQYF	TRBV27-1	TRBD1-1	TRBJ2-7	pt125_reptil.txt	SL.GANYE
1	8.56054445062706e-06	TGCGCCAGCAGCTTGTACGGGGGTGGCACTGAAGCTTTCTTT	CASSLYGGGTEAFF	TRBV5-1	TRBD2-1	TRBJ1-1	pt125_reptil.txt	SLYG.GTE
1	8.56054445062706e-06	TGTGCCAGCAGCCTTCAGGGAGGCACCATATATTTT	CASSLQGGTIYF	TRBV4-2	TRBD2-1	TRBJ1-3	pt125_reptil.txt	SLQG.T
1	8.56054445062706e-06	TGTGCCAGCAGCTTGGGCGGGAGCGAGCAGTACTTC	CASSLGGSEQYF	TRBV5-4	TRBD2-1	TRBJ2-7	pt125_reptil.txt	.LGGSE
1	8.56054445062706e-06	TGTGCCAGCAGGTTGGACACCGGGGAGCTGTTTTTT	CASRLDTGELFF	TRBV7-2	TRBD1	TRBJ2-2	pt125_reptil.txt	.LDTGE
1	8.56054445062706e-06	TGTGCCAGCAGTTATAACTATGGCTACACCTTC	CASSYNYGYTF	TRBV6-5	.	TRBJ1-2	pt125_reptil.txt	S.NYG
1	8.56054445062706e-06	TGCGCCAGCAGCTTGCGAGAGACCCAGTACTTC	CASSLRETQYF	TRBV5-1	TRBD2-1	TRBJ2-5	pt125_reptil.txt	.LRET
1	8.56054445062706e-06	TGTGCCAGCAGGGTCAACACAGATACGCAGTATTTT	CASRVNTDTQYF	TRBV2-1	TRBD1	TRBJ2-3	pt125_reptil.txt	RV.TDT
1	8.56054445062706e-06	TGTGCCAGCAGCCCCTTCTACAATGAGCAGTTCTTC	CASSPFYNEQFF	TRBV11-1	TRBD2-1	TRBJ2-1	pt125_reptil.txt	S.FYNE
1	8.56054445062706e-06	TGTGCCTGGAGTGTTCGGGGGGCGTACAATGAGCAGTTCTTC	CAWSVRGAYNEQFF	TRBV30-1	TRBD2-1	TRBJ2-1	pt125_reptil.txt	S.RGAYNE
1	8.56054445062706e-06	TGTGCCAGCTCTTTGGGACAGGGTTCGAATGAGCAGTTCTTC	CASSLGQGSNEQFF	TRBV18-1	TRBD1-1	TRBJ2-1	pt125_reptil.txt	SL.QGSNE
1	8.56054445062706e-06	TGTGCCAGCAGAGGACAGACCGGGGAGCTGTTTTTT	CASRGQTGELFF	TRBV2-1	TRBD1-1	TRBJ2-2	pt125_reptil.txt	.GQTGE
1	8.56054445062706e-06	TGTGCCAGCAGTCTTGGTGCGGCTGGGGCCAACGTCCTGACTTTC	CASSLGAAGANVLTF	TRBV6-5	TRBD2-1	TRBJ2-6	pt125_reptil.txt	SLGA.GANV
1	8.56054445062706e-06	TGTGCCAGCAGCCCCAGTGGGACAGTCTACGAGCAGTACTTC	CASSPSGTVYEQYF	TRBV7-8	TRBD1-1	TRBJ2-7	pt125_reptil.txt	SP.GTVYE
1	8.56054445062706e-06	TGTGCCAGCAGCTTGGGGACAGGGGGCGGCTACGAGCAGTACTTC	CASSLGTGGGYEQYF	TRBV7-2	TRBD1-1	TRBJ2-7	pt125_reptil.txt	SL.TGGGYE
1	8.56054445062706e-06	TGTGCCAGCAGTCTCAGGGGGAATGAGCAGTTCTTC	CASSLRGNEQFF	TRBV5-6	TRBD1-1	TRBJ2-1	pt125_reptil.txt	SL.GNE
1	8.56054445062706e-06	TGTGCCAGCAGCCTACGGGGGAATGAGCAGTTCTTC	CASSLRGNEQFF	TRBV5-6	TRBD2-1	TRBJ2-1	pt125_reptil.txt	SL.GNE
1	8.56054445062706e-06	TGTGCCAGCAGTTACGGAGGGGGGTCTGAAGCTTTCTTT	CASSYGGGSEAFF	TRBV6-5	TRBD1	TRBJ1-1	pt125_reptil.txt	S.GGGSE
1	8.56054445062706e-06	TGCGCCAGCAGCTTGGGAGGCGGGAGTCCCTATTTCTTC	CASSLGGGSPYFF	TRBV5-1	TRBD2-1	TRBJ2-1	pt125_reptil.txt	SLGGG.P
1	8.56054445062706e-06	TGTGCCAGCAGTGAATCCACAGATACGCAGTATTTT	CASSESTDTQYF	TRBV25-1	.	TRBJ2-3	pt125_reptil.txt	S.STDT
1	8.56054445062706e-06	TGTGCCAGCAGCCCCAGTGGGACAGTCTACGAGCAGTACTTC	CASSPSGTVYEQYF	TRBV7-8	TRBD1-1	TRBJ2-7	pt125_reptil.txt	S.SGTVYE
1	8.56054445062706e-06	TGTGCCAGCAGCTTTGGACTAGCGGGACCAGATACGCAGTATTTT	CASSFGLAGPDTQYF	TRBV7-6	TRBD2-1	TRBJ2-3	pt125_reptil.txt	SFGLAG.DT
1	8.56054445062706e-06	TGTGCCAGCAGTAGGTGGGGACAAGAGACCCAGTACTTC	CASSRWGQETQYF	TRBV27-1	TRBD1	TRBJ2-5	pt125_reptil.txt	S.WGQET
1	8.56054445062706e-06	TGTGCCAGCAGTTTTGGGACAGCTAGCACAGATACGCAGTATTTT	CASSFGTASTDTQYF	TRBV12	TRBD1-1	TRBJ2-3	pt125_reptil.txt	SFGT.STDT
1	8.56054445062706e-06	TGTGCCAGCTCACACGGGACATACACCGGGGAGCTGTTTTTT	CASSHGTYTGELFF	TRBV18-1	TRBD1-1	TRBJ2-2	pt125_reptil.txt	S.GTYTGE
1	8.56054445062706e-06	TGTGCCAGCAGCCCAAGGCAGGGGAGCACTGAAGCTTTCTTT	CASSPRQGSTEAFF	TRBV7-3	TRBD1-1	TRBJ1-1	pt125_reptil.txt	SP.QGSTE
1	8.56054445062706e-06	TGTGCCAGCAGTCCCTGGGCCAATCAGCCCCAGCATTTT	CASSPWANQPQHF	TRBV27-1	TRBD1-1	TRBJ1-5	pt125_reptil.txt	SP.ANQP
1	8.56054445062706e-06	TGCAGCGTCGCCGACCCCTACGAGCAGTACTTC	CSVADPYEQYF	TRBV29-1	TRBD1	TRBJ2-7	pt125_reptil.txt	.DPYE
1	8.56054445062706e-06	TGTGCCAGCAGCTTCGGGACAGGGGTTGGCTACACCTTC	CASSFGTGVGYTF	TRBV5-6	TRBD1-1	TRBJ1-2	pt125_reptil.txt	SFGTG.G
1	8.56054445062706e-06	TGTGCCAGCTCACTAACAAGCACAGATACGCAGTATTTT	CASSLTSTDTQYF	TRBV18-1	TRBD1-1	TRBJ2-3	pt125_reptil.txt	SLTS.DT
1	8.56054445062706e-06	TGTGCCAGCAGCTTACTCTCCTACGAGCAGTACTTC	CASSLLSYEQYF	TRBV11-2	TRBD2-1	TRBJ2-7	pt125_reptil.txt	SLL.YE
1	8.56054445062706e-06	TGTGCCAGCAGTTACTCCGGGACGTCTGGTGCCAACGTCCTGACTTTC	CASSYSGTSGANVLTF	TRBV6-6	TRBD1	TRBJ2-6	pt125_reptil.txt	SYSG.SGANV
1	8.56054445062706e-06	TGTGCCAGCAGTTTACTGCAGGGAGCTAACTATGGCTACACCTTC	CASSLLQGANYGYTF	TRBV27-1	TRBD1	TRBJ1-2	pt125_reptil.txt	SL.QGANYG
1	8.56054445062706e-06	TGCGCCAGCAGCCGACTAGCGGGGGGCCAGGAGACCCAGTACTTC	CASSRLAGGQETQYF	TRBV4-1	TRBD2-1	TRBJ2-5	pt125_reptil.txt	SR.AGGQET
1	8.56054445062706e-06	TGTGCCAGCAGTGCCACAGGGGGCTTGGAGACCCAGTACTTC	CASSATGGLETQYF	TRBV6	TRBD1-1	TRBJ2-5	pt125_reptil.txt	SATGG.ET
1	8.56054445062706e-06	TGTGCCAGCAGTTTAGGTGGGACAGACAATGAGCAGTTCTTC	CASSLGGTDNEQFF	TRBV12	TRBD1-1	TRBJ2-1	pt125_reptil.txt	SLGG.DNE
1	8.56054445062706e-06	TGTGCCAGCAGTCGACAGGGGAATGGCTACACCTTC	CASSRQGNGYTF	TRBV28-1	TRBD1-1	TRBJ1-2	pt125_reptil.txt	SRQGN.
1	8.56054445062706e-06	TGTGCCAGCAGCTTAGCGGCGGGAGCCAATGAGCAGTTCTTC	CASSLAAGANEQFF	TRBV7-2	TRBD2-1	TRBJ2-1	pt125_reptil.txt	SLAAG.NE
1	8.56054445062706e-06	TGTGCCAGCAGCTTGACTAGCGGGGGCACAGATACGCAGTATTTT	CASSLTSGGTDTQYF	TRBV5-6	TRBD2-1	TRBJ2-3	pt125_reptil.txt	SL.SGGTDT
1	8.56054445062706e-06	TGTGCCAGCACCAACACAGATACGCAGTATTTT	CASTNTDTQYF	TRBV6	TRBD1-1	TRBJ2-3	pt125_reptil.txt	.NTDT
1	8.56054445062706e-06	TGTGCCAGCAGTTACAGTAGCGGGCCCTACGAGCAGTACTTC	CASSYSSGPYEQYF	TRBV6-2/6-3	TRBD2-1	TRBJ2-7	pt125_reptil.txt	S.SSGPYE
1	8.56054445062706e-06	TGCGCCAGCAGCCGTGAGGGCCCCACAGATACGCAGTATTTT	CASSREGPTDTQYF	TRBV4-1	TRBD2-1	TRBJ2-3	pt125_reptil.txt	SREG.TDT
1	8.56054445062706e-06	TGTGCCAGCAGTGGACTAGCGGGGTTGGAGACCCAGTACTTC	CASSGLAGLETQYF	TRBV28-1	TRBD2-1	TRBJ2-5	pt125_reptil.txt	SGLAG.ET
1	8.56054445062706e-06	TGTGCCAGCTCACTCGAGACTGGGAATTCACCCCTCCACTTT	CASSLETGNSPLHF	TRBV18-1	TRBD2-1	TRBJ1-6	pt125_reptil.txt	SL.TGNSP
1	8.56054445062706e-06	TGTGCCAGCAGCCTCGGGGGTGGCACGCAGTATTTT	CASSLGGGTQYF	TRBV7-3	TRBD2-1	TRBJ2-3	pt125_reptil.txt	S.GGGT
1	8.56054445062706e-06	TGTGCCAGCAGCTTAGGGCCCTACGAGCAGTACTTC	CASSLGPYEQYF	TRBV7-2	TRBD1-1	TRBJ2-7	pt125_reptil.txt	.LGPYE
1	8.56054445062706e-06	TGTGCCAGCAGCTTACAGGGAATACAAGAGACCCAGTACTTC	CASSLQGIQETQYF	TRBV7-6	TRBD1-1	TRBJ2-5	pt125_reptil.txt	SL.GIQET
1	8.56054445062706e-06	TGTGCCAGCAGTTTAGCTGCCGGGGAGCTGTTTTTT	CASSLAAGELFF	TRBV12-3/12-4	.	TRBJ2-2	pt125_reptil.txt	SLAA.E
1	8.56054445062706e-06	TGTGCCAGCAGTTCCACAGGGTCCTACGAGCAGTACTTC	CASSSTGSYEQYF	TRBV28-1	TRBD1-1	TRBJ2-7	pt125_reptil.txt	SSTGS.E
1	8.56054445062706e-06	TGTGCCAGCATTGGGGTTAGCAATCAGCCCCAGCATTTT	CASIGVSNQPQHF	TRBV28-1	TRBD1	TRBJ1-5	pt125_reptil.txt	.GVSNQP
1	8.56054445062706e-06	TGTGCCAGCAGTTTAGGTGGGACAGACAATGAGCAGTTCTTC	CASSLGGTDNEQFF	TRBV12	TRBD1-1	TRBJ2-1	pt125_reptil.txt	SLGGT.NE
1	8.56054445062706e-06	TGTGCCTGGAGCCCGACAGGGGGCCACACTGAAGCTTTCTTT	CAWSPTGGHTEAFF	TRBV30-1	TRBD1-1	TRBJ1-1	pt125_reptil.txt	S.TGGHTE
1	8.56054445062706e-06	TGCGCCAGCAGCCACAACCTCTACGAGCAGTACTTC	CASSHNLYEQYF	TRBV4-1	TRBD1	TRBJ2-7	pt125_reptil.txt	S.NLYE
1	8.56054445062706e-06	TGTGCCAGCAGTTATGGGGGAGATGGCTACACCTTC	CASSYGGDGYTF	TRBV6-5	TRBD1	TRBJ1-2	pt125_reptil.txt	SYG.DG
1	8.56054445062706e-06	TGTGCCTGGAGTGTTCGGGGGGCGTACAATGAGCAGTTCTTC	CAWSVRGAYNEQFF	TRBV30-1	TRBD2-1	TRBJ2-1	pt125_reptil.txt	SV.GAYNE
1	8.56054445062706e-06	TGTGCCAGCAGCCCTTACGGGGGGACCCAGTACTTC	CASSPYGGTQYF	TRBV11-2	TRBD2-1	TRBJ2-5	pt125_reptil.txt	SP.GGT
1	8.56054445062706e-06	TGTGCCAGCAGCTTGGGCGGGAGCGAGCAGTACTTC	CASSLGGSEQYF	TRBV5-4	TRBD2-1	TRBJ2-7	pt125_reptil.txt	SLG.SE
1	8.56054445062706e-06	TGTGCCACCAGCAGGGACAGGATGAACACTGAAGCTTTCTTT	CATSRDRMNTEAFF	TRBV15-1	TRBD1-1	TRBJ1-1	pt125_reptil.txt	SR.RMNTE
1	8.56054445062706e-06	TGCGCCAGCAGCCTGGGACCCAGCGGGAATGAGCAGTTCTTC	CASSLGPSGNEQFF	TRBV5-1	TRBD2-1	TRBJ2-1	pt125_reptil.txt	SLGP.GNE
1	8.56054445062706e-06	TGTGCCAGCAGTTTAACAGGGAGTGGCTACACCTTC	CASSLTGSGYTF	TRBV28-1	TRBD1-1	TRBJ1-2	pt125_reptil.txt	S.TGSG
1	8.56054445062706e-06	TGTGCCAGCAGTTTAGGACGGGCAGATACGCAGTATTTT	CASSLGRADTQYF	TRBV12-3/12-4	TRBD2-1	TRBJ2-3	pt125_reptil.txt	SL.RADT
1	8.56054445062706e-06	TGTGCCAGCAGCTTAGGCGGGGGAGATACGCAGTATTTT	CASSLGGGDTQYF	TRBV11-3	TRBD2-1	TRBJ2-3	pt125_reptil.txt	SLG.GDT
1	8.56054445062706e-06	TGCAGTCAACCGACTAGCGGCACAGATACGCAGTATTTT	CSQPTSGTDTQYF	TRBV20	TRBD2-1	TRBJ2-3	pt125_reptil.txt	.TSGTDT
1	8.56054445062706e-06	TGTGCCAGCAGTTTTGACAGTAGCACAGATACGCAGTATTTT	CASSFDSSTDTQYF	TRBV12	TRBD1-1	TRBJ2-3	pt125_reptil.txt	S.DSSTDT
1	8.56054445062706e-06	TGTGCCAGCAGCCGCGCGGACACAGATACGCAGTATTTT	CASSRADTDTQYF	TRBV3-1/3-2	TRBD2-1	TRBJ2-3	pt125_reptil.txt	SR.DTDT
1	8.56054445062706e-06	TGTGCCAGCAGTGATCGACCCAACTATGGCTACACCTTC	CASSDRPNYGYTF	TRBV2-1	TRBD1	TRBJ1-2	pt125_reptil.txt	SDR.NYG
1	8.56054445062706e-06	TGTGCCAGCAGGGACAGGGGCTCAGGAAACACCATATATTTT	CASRDRGSGNTIYF	TRBV6-5	TRBD1-1	TRBJ1-3	pt125_reptil.txt	R.RGSGNT
1	8.56054445062706e-06	TGCGCCAGCAGCTTGGGTGCTAGCGGGGACAATGAGCAGTTCTTC	CASSLGASGDNEQFF	TRBV5-1	TRBD2-1	TRBJ2-1	pt125_reptil.txt	SLGASG.NE
1	8.56054445062706e-06	TGTGCCAGTAGTCCAAGGGGGACAGTGAACACTGAAGCTTTCTTT	CASSPRGTVNTEAFF	TRBV19-1	TRBD1-1	TRBJ1-1	pt125_reptil.txt	SP.GTVNTE
1	8.56054445062706e-06	TGTGCCAGCAGCTTAGGGACAGGGACCGGGGAGCTGTTTTTT	CASSLGTGTGELFF	TRBV7-2	TRBD1-1	TRBJ2-2	pt125_reptil.txt	SLGTG.GE
1	8.56054445062706e-06	TGCGCCAGCAGCCAAGATCGAGGGGGCTATGGCTACACCTTC	CASSQDRGGYGYTF	TRBV4-1	TRBD1-1	TRBJ1-2	pt125_reptil.txt	SQDR.GYG
1	8.56054445062706e-06	TGTGCCAGCAGTGTGGATCGGGGGAGCACAGATACGCAGTATTTT	CASSVDRGSTDTQYF	TRBV6-4	TRBD2-1	TRBJ2-3	pt125_reptil.txt	S.DRGSTDT
1	8.56054445062706e-06	TGTGCCAGCAGCAGACAGGGGGCCGGAGAGACCCAGTACTTC	CASSRQGAGETQYF	TRBV12	TRBD1-1	TRBJ2-5	pt125_reptil.txt	S.QGAGET
1	8.56054445062706e-06	TGTGCCAGCAGTGACGGGACAGGGGGAAACACCATATATTTT	CASSDGTGGNTIYF	TRBV6-1	TRBD1-1	TRBJ1-3	pt125_reptil.txt	S.GTGGNT
1	8.56054445062706e-06	TGTGCCAGCAGCTTGGGGACAGGTGGCTCCTACGAGCAGTACTTC	CASSLGTGGSYEQYF	TRBV28-1	TRBD1-1	TRBJ2-7	pt125_reptil.txt	SLGTG.SYE
1	8.56054445062706e-06	TGTGCCAGCAGCTTAGCGGTGGCCGGGGAGCTGTTTTTT	CASSLAVAGELFF	TRBV7-8	TRBD1	TRBJ2-2	pt125_reptil.txt	SL.VAGE
1	8.56054445062706e-06	TGTGCCAGCAGTGCCGGGACTAGCGGGGGAAATGAGCAGTTCTTC	CASSAGTSGGNEQFF	TRBV2-1	TRBD2-1	TRBJ2-1	pt125_reptil.txt	SAGTSG.NE
1	8.56054445062706e-06	TGTGCCAGCAGCTCCCCCCCCACAGATACGCAGTATTTT	CASSSPPTDTQYF	TRBV5-4	.	TRBJ2-3	pt125_reptil.txt	SSP.TDT
1	8.56054445062706e-06	TGTGCCAGCAGAACCGGGACACCCAACACTGAAGCTTTCTTT	CASRTGTPNTEAFF	TRBV28-1	TRBD1-1	TRBJ1-1	pt125_reptil.txt	RTGT.NTE
1	8.56054445062706e-06	TGTGCCAGCAGCCGGGACAGGGTGGGCGAGCAGTACTTC	CASSRDRVGEQYF	TRBV13-1	TRBD1-1	TRBJ2-7	pt125_reptil.txt	S.DRVGE
1	8.56054445062706e-06	TGCAGTGCGGGAGGAAGCTCCTACAATGAGCAGTTCTTC	CSAGGSSYNEQFF	TRBV20	TRBD2-1	TRBJ2-1	pt125_reptil.txt	GGS.YNE
1	8.56054445062706e-06	TGTGCCAGCAGCCCAGCGGGAGCAGATACGCAGTATTTT	CASSPAGADTQYF	TRBV11-3	TRBD2-1	TRBJ2-3	pt125_reptil.txt	S.AGADT
1	8.56054445062706e-06	TGTGCCAGCAGCCGGCCGGGGACGAACACTGAAGCTTTCTTT	CASSRPGTNTEAFF	TRBV5-4	TRBD1	TRBJ1-1	pt125_reptil.txt	SRPG.NTE
1	8.56054445062706e-06	TGTGCCAGCTCACCAGGGGGGGACTACGAGCAGTACTTC	CASSPGGDYEQYF	TRBV18-1	TRBD2-1	TRBJ2-7	pt125_reptil.txt	SP.GDYE
1	8.56054445062706e-06	TGCAGTGCCCGGACAGGGTCCGAGCAGTACTTC	CSARTGSEQYF	TRBV20-1	TRBD1-1	TRBJ2-7	pt125_reptil.txt	.TGSE
1	8.56054445062706e-06	TGCAGCGTTAGGACAGGCTACAATGAGCAGTTCTTC	CSVRTGYNEQFF	TRBV29-1	TRBD1-1	TRBJ2-1	pt125_reptil.txt	RTG.NE
1	8.56054445062706e-06	TGCAGTGCTGGACAGGGCTCTGGAAACACCATATATTTT	CSAGQGSGNTIYF	TRBV20	TRBD1-1	TRBJ1-3	pt125_reptil.txt	G.GSGNT
1	8.56054445062706e-06	TGTGCCAGCAGCTTGACTAGCGGGGGCACAGATACGCAGTATTTT	CASSLTSGGTDTQYF	TRBV5-6	TRBD2-1	TRBJ2-3	pt125_reptil.txt	SLTSG.TDT
1	8.56054445062706e-06	TGTGCCAGCAGTGGACTAGCGGGGAGCACAGATACGCAGTATTTT	CASSGLAGSTDTQYF	TRBV6-4	TRBD2-1	TRBJ2-3	pt125_reptil.txt	SGLAG.TDT
1	8.56054445062706e-06	TGTGCCAGCAGCGACCAAGAGACCCAGTACTTC	CASSDQETQYF	TRBV7	.	TRBJ2-5	pt125_reptil.txt	.DQET
1	8.56054445062706e-06	TGTGCCAGCAGCTTCCGCGACAGTTCCTACAATGAGCAGTTCTTC	CASSFRDSSYNEQFF	TRBV7-9	TRBD1-1	TRBJ2-1	pt125_reptil.txt	S.RDSSYNE
1	8.56054445062706e-06	TGTGCCAGCAGCTTAGGGACAGGGACCGGGGAGCTGTTTTTT	CASSLGTGTGELFF	TRBV7-2	TRBD1-1	TRBJ2-2	pt125_reptil.txt	S.GTGTGE
1	8.56054445062706e-06	TGTGCCAGCAGTTCCCGGACCACAGATACGCAGTATTTT	CASSSRTTDTQYF	TRBV28-1	TRBD1	TRBJ2-3	pt125_reptil.txt	SSR.TDT
1	8.56054445062706e-06	TGTGCCAGCAGCCAAGGATCCACCTACGAGCAGTACTTC	CASSQGSTYEQYF	TRBV3-1/3-2	TRBD1	TRBJ2-7	pt125_reptil.txt	S.GSTYE
1	8.56054445062706e-06	TGTGCCAGCAGCTTAGCGGGAGGGGATACGCAGTATTTT	CASSLAGGDTQYF	TRBV7-9	TRBD2-1	TRBJ2-3	pt125_reptil.txt	SLA.GDT
1	8.56054445062706e-06	TGTGCCTGGAGTGTGGTCGGGGAGCTGTTTTTT	CAWSVVGELFF	TRBV30-1	TRBD1	TRBJ2-2	pt125_reptil.txt	S.VGE
1	8.56054445062706e-06	TGTGCCAGCAAGGGCCAGGGGAGCTACGAGCAGTACTTC	CASKGQGSYEQYF	TRBV6-5	TRBD1-1	TRBJ2-7	pt125_reptil.txt	KGQG.YE
1	8.56054445062706e-06	TGCAGTGCTGGACAGGGCTCTGGAAACACCATATATTTT	CSAGQGSGNTIYF	TRBV20	TRBD1-1	TRBJ1-3	pt125_reptil.txt	.QGSGNT
1	8.56054445062706e-06	TGTGCCAGCAGCTTAGCCTACGAGCAGTACTTC	CASSLAYEQYF	TRBV11-2	.	TRBJ2-7	pt125_reptil.txt	.LAYE
1	8.56054445062706e-06	TGTGCCAGCAGTGGACTAGCGGGGAGCACAGATACGCAGTATTTT	CASSGLAGSTDTQYF	TRBV6-4	TRBD2-1	TRBJ2-3	pt125_reptil.txt	.GLAGSTDT
1	8.56054445062706e-06	TGTGCCAGCACTCAGGGGGGATCCTACGAGCAGTACTTC	CASTQGGSYEQYF	TRBV6	TRBD1-1	TRBJ2-7	pt125_reptil.txt	.QGGSYE
1	8.56054445062706e-06	TGTGCCAGCAAGGGCCAGGGGAGCTACGAGCAGTACTTC	CASKGQGSYEQYF	TRBV6-5	TRBD1-1	TRBJ2-7	pt125_reptil.txt	.GQGSYE
1	8.56054445062706e-06	TGCAGCGTTTCCGGGTCTGGGGCCAACGTCCTGACTTTC	CSVSGSGANVLTF	TRBV29-1	TRBD2-1	TRBJ2-6	pt125_reptil.txt	.GSGANV
1	8.56054445062706e-06	TGCGGCCGCAGGGCGGCAGATACGCAGTATTTT	CGRRAADTQYF	TRBV20-1	TRBD1-1	TRBJ2-3	pt125_reptil.txt	R.ADT
1	8.56054445062706e-06	TGTGCCAGCAGACGGAACCAAGAGACCCAGTACTTC	CASRRNQETQYF	TRBV12-3/12-4	TRBD1	TRBJ2-5	pt125_reptil.txt	RR.QET
1	8.56054445062706e-06	TGTGCCAGCACCAACACAGATACGCAGTATTTT	CASTNTDTQYF	TRBV6	TRBD1-1	TRBJ2-3	pt125_reptil.txt	T.TDT
1	8.56054445062706e-06	TGTGCCAGCAGTTCCGGGACTACAAAGAGACCCAGTACTTCG	CASSSGTTKRPSTS	TRBV12	TRBD2-1	TRBJ2-5	pt125_reptil.txt	TKRP
1	8.56054445062706e-06	TGCAGTGCTAAGCGCGGGGAACCTGCGGCCGCCCCGGGCCGCGAGGACAGGGACCTCCTACGAGCAGTACTTCGG	CSAKRGEPAAAPGREDRDLLRAVLR	TRBV20	TRBD1-1	TRBJ2-7	pt125_reptil.txt	LLRA
1	8.56054445062706e-06	TGTGCCAGCAGCTTAGGGTTTGGTCGGCTAGCGGAACTCCTACGAGCAGTACTTCGG	CASSLGFGRLAELLRAVLR	TRBV7-2	TRBD2-1	TRBJ2-7	pt125_reptil.txt	LLRA
1	8.56054445062706e-06	TGTGCTAGTGGTTTGGGGGCTAGCGGGGGTACAATGAGCAGTTCTTCG	CASGLGASGGTMSSSS	TRBV12-5	TRBD2-1	TRBJ2-1	pt125_reptil.txt	TMS
1	8.56054445062706e-06	TGTGCCAGCAGTCCACTAGTTTGTCCTCCTACAATGAGCAGTTCTTCG	CASSPLVCPPTMSSSS	TRBV28-1	TRBD2-1	TRBJ2-1	pt125_reptil.txt	TMS
1	8.56054445062706e-06	TGTGCCAGCAGCTTGGTCCCCGTTGCTCCTACAATGAGCAGTTCTTCG	CASSLVPVAPTMSSSS	TRBV5-6	TRBD2-1	TRBJ2-1	pt125_reptil.txt	TMS
1	8.56054445062706e-06	TGTGCCAGCAGTTTAAAGCGACGTTTTTGTGACGGTTTTCCCAGAAACACTCAGGGGGATACAATGAGCAGTTCTTCG	CASSLKRRFCDGFPRNTQGDTMSSSS	TRBV28-1	TRBD1-1	TRBJ2-1	pt125_reptil.txt	TMS
1	8.56054445062706e-06	TGCGCCAGCACGGGGCCTAGCGGGGGGCCCTATCCTACAATGAGCAGTTCTTCG	CASTGPSGGPYPTMSSSS	TRBV5-1	TRBD2-1	TRBJ2-1	pt125_reptil.txt	TMS
1	8.56054445062706e-06	TGTGCCAGCAGCCCCCGGACGCGTCCTACAATGAGCAGTTCTTCG	CASSPRTRPTMSSSS	TRBV7-9	TRBD1	TRBJ2-1	pt125_reptil.txt	TMS
1	8.56054445062706e-06	TGTGCAAGTCGCTTAGCGACGACACCTACAATGAGCAGTTCTTCG	CASRLATTPTMSSSS	TRBV12-2	TRBD1-1	TRBJ2-1	pt125_reptil.txt	TMS
1	8.56054445062706e-06	TGTGCCAGCAGCGTAGGTCTAGCGGGGGCCTATACAATGAGCAGTTCTTCG	CASSVGLAGAYTMSSSS	TRBV9-1	TRBD2-1	TRBJ2-1	pt125_reptil.txt	TMS
1	8.56054445062706e-06	CGAGCTCCTACAATGAGCAGTTCTTCG	RAPTMSSSS	TRBV7	TRBD2-1	TRBJ2-1	pt125_reptil.txt	TMS
1	8.56054445062706e-06	TGTGCCAGCAGCCAGAGGGAAAAATCCCCTACAATGAGCAGTTCTTCG	CASSQREKSPTMSSSS	TRBV27-1	TRBD2-1	TRBJ2-1	pt125_reptil.txt	TMS
1	8.56054445062706e-06	CGAGCTCCTACAATGAGCAGTTCTTCG	RAPTMSSSS	TRBV7-2	TRBD2-1	TRBJ2-1	pt125_reptil.txt	TMS
1	8.56054445062706e-06	TGTGCCAGTAGAACGGGACTAGCGGGAGTACGATGTCCTACAATGAGCAGTTCTTCG	CASRTGLAGVRCPTMSSSS	TRBV19-1	TRBD2-1	TRBJ2-1	pt125_reptil.txt	TMS
1	8.56054445062706e-06	TGCAGCGTTGAAACGGCCCCTACAATGAGCAGTTCTTCG	CSVETAPTMSSSS	TRBV29-1	TRBD1	TRBJ2-1	pt125_reptil.txt	TMS
1	8.56054445062706e-06	TGCGCCAGCAGGCCACGGGAGCTAACTATGGCTACACCTTCG	CASRPRELTMATPS	TRBV5-1	TRBD2-1	TRBJ1-2	pt125_reptil.txt	LTMA
1	8.56054445062706e-06	TGTGCCCCGGGACAGGGACTAACTATGGCTACACCTTCG	CAPGQGLTMATPS	TRBV28-1	TRBD1-1	TRBJ1-2	pt125_reptil.txt	LTMA
1	8.56054445062706e-06	TGTGCCAGCAGCCTTCCGACAGGGGGCACGATGCTAACTATGGCTACACCTTCG	CASSLPTGGTMLTMATPS	TRBV7-3	TRBD1-1	TRBJ1-2	pt125_reptil.txt	LTMA
1	8.56054445062706e-06	TGTGCCAGCAGTATGGCGGCAGGGGGTTCACTAACTATGGCTACACCTTCG	CASSMAAGGSLTMATPS	TRBV6	TRBD1-1	TRBJ1-2	pt125_reptil.txt	LTMA
1	8.56054445062706e-06	TGTGCCAGCAGTCTCGGAGACAGGTCCAATGAGCACAGATACGCAGTATTT	CASSLGDRSNEHRYAVF	TRBV6-2/6-3	TRBD1-1	TRBJ2-3	pt125_reptil.txt	EHR
1	8.56054445062706e-06	TGCGCCAGCAGGCGACCCGACGGTGCTGAACACCGGGGAGCTGTTTTTTGG	CASRRPDGAEHRGAVFW	TRBV23-1	TRBD1	TRBJ2-2	pt125_reptil.txt	EHR
1	8.56054445062706e-06	TGTGCCAGCAGCCATCCCCGAGCGGAACCAGAACACCGGGGAGCTGTTTTT	CASSHPRAEPEHRGAVF	TRBV4-2	TRBD2-1	TRBJ2-2	pt125_reptil.txt	EHR
1	8.56054445062706e-06	TGTGCCAGCAGTTACAACCCCTGGACCCCCGAACACCGGGGAGCTGTTTTT	CASSYNPWTPEHRGAVF	TRBV6-2/6-3	TRBD1	TRBJ2-2	pt125_reptil.txt	EHR
1	8.56054445062706e-06	TGTGCCAGCAGCCCCGTAACGGGGGGCGAACACCGGGGAGCTGTTTTTTGG	CASSPVTGGEHRGAVFW	TRBV7-2	TRBD2-1	TRBJ2-2	pt125_reptil.txt	EHR
1	8.56054445062706e-06	TGTGCAAGTCGACCTAAGACTAGCGGGGAGCACAGATACGCAGTATTTTGG	CASRPKTSGEHRYAVFW	TRBV12-2	TRBD2-1	TRBJ2-3	pt125_reptil.txt	EHR
1	8.56054445062706e-06	TGCAGTGCTAGGTGGGGTAGGGAGCACAGATACGCAGTATTTTGG	CSARWGREHRYAVFW	TRBV20	TRBD1	TRBJ2-3	pt125_reptil.txt	EHR
1	8.56054445062706e-06	TGCAGTGCGAGTAGGGAGCACAGATACGCAGTATTTTGG	CSASREHRYAVFW	TRBV20-1	TRBD1	TRBJ2-3	pt125_reptil.txt	EHR
1	8.56054445062706e-06	TGCGCCAGCAGTACTACAGGGAAGAGGCCTATGGCTACACCTTCG	CASSTTGKRPMATPS	TRBV23-1	TRBD1-1	TRBJ1-2	pt125_reptil.txt	KRP
1	8.56054445062706e-06	TGTGCCAGCAACCACCGTGGGACTAGTTTTCACAAGAGACCCAGTACTTCG	CASNHRGTSFHKRPSTS	TRBV21-1	TRBD2-1	TRBJ2-5	pt125_reptil.txt	KRP
1	8.56054445062706e-06	TGTGCCAGCAGCACAGGACAAGACGTAGCTTCGCCAAAGAGACCCAGTACTTCG	CASSTGQDVASPKRPSTS	TRBV11-3	TRBD1-1	TRBJ2-5	pt125_reptil.txt	KRP
1	8.56054445062706e-06	TGTGCCAGCAGCTGCTACAGGGTTTGGAATTCCAAGAGACCCAGTACTTCG	CASSCYRVWNSKRPSTS	TRBV11-2	TRBD1-1	TRBJ2-5	pt125_reptil.txt	KRP
1	8.56054445062706e-06	TGTGCCAGCAGACCGACTGTACGCAAGAGACCCAGTACTTCG	CASRPTVRKRPSTS	TRBV27-1	TRBD2-1	TRBJ2-5	pt125_reptil.txt	KRP
1	8.56054445062706e-06	TGTGCCAGCAGCTTAGGACAAGAGGCCAAGAGACCCAGTACTTCG	CASSLGQEAKRPSTS	TRBV5-6	TRBD1-1	TRBJ2-5	pt125_reptil.txt	KRP
1	8.56054445062706e-06	TGTGCCAGCAGTTCCGGGACTACAAAGAGACCCAGTACTTCG	CASSSGTTKRPSTS	TRBV12	TRBD2-1	TRBJ2-5	pt125_reptil.txt	KRP
1	8.56054445062706e-06	TGTGCAGCTCACGAAGCCAAGAGACCCAGTACTTCG	CAAHEAKRPSTS	TRBV18-1	TRBD2-1	TRBJ2-5	pt125_reptil.txt	KRP
1	8.56054445062706e-06	TGTGCCAGCAGTTCCGGACTACACAAGAGACCCAGTACTTCG	CASSSGLHKRPSTS	TRBV12	TRBD2-1	TRBJ2-5	pt125_reptil.txt	KRP
1	8.56054445062706e-06	TGTGCCAGCAGCAAACGGCCCTGGCTGGGTCCTACGAGCAGTACTTCG	CASSKRPWLGPTSSTS	TRBV21-1	TRBD1	TRBJ2-7	pt125_reptil.txt	KRP
1	8.56054445062706e-06	CCAATACCCAAGAGACCCAGTACTTCG	PIPKRPSTS	TRBV4-2	TRBD2-1	TRBJ2-5	pt125_reptil.txt	KRP
1	8.56054445062706e-06	TGCACCAGCAGCCGCGGACTAGCGAGGGCCAAGAGACCCAGTACTTCG	CTSSRGLARAKRPSTS	TRBV1-1	TRBD2-1	TRBJ2-5	pt125_reptil.txt	KRP
1	8.56054445062706e-06	TGCGCCAGCAGCTTGTACAAGAGACCCAGTACTTCG	CASSLYKRPSTS	TRBV5-1	TRBD2-1	TRBJ2-5	pt125_reptil.txt	KRP
1	8.56054445062706e-06	TGTGCCAGCAGCAAAGATCTTTCTCCGACAACTATGGCTACACCTTCG	CASSKDLSPTTMATPS	TRBV21-1	TRBD1	TRBJ1-2	pt125_reptil.txt	TMA
1	8.56054445062706e-06	TGCGCCAGCAGGCCACGGGAGCTAACTATGGCTACACCTTCG	CASRPRELTMATPS	TRBV5-1	TRBD2-1	TRBJ1-2	pt125_reptil.txt	TMA
1	8.56054445062706e-06	TGTGCCCCGGGACAGGGACTAACTATGGCTACACCTTCG	CAPGQGLTMATPS	TRBV28-1	TRBD1-1	TRBJ1-2	pt125_reptil.txt	TMA
1	8.56054445062706e-06	TGTGCCAGCAGCCCGGGGGAAGGAACTATGGCTACACCTTCG	CASSPGEGTMATPS	TRBV7-9	TRBD2-1	TRBJ1-2	pt125_reptil.txt	TMA
1	8.56054445062706e-06	TGTGCCACACTTCCTAAACAGGGGGCGCGGACTATGGCTACACCTTCG	CATLPKQGARTMATPS	TRBV24-1	TRBD1-1	TRBJ1-2	pt125_reptil.txt	TMA
1	8.56054445062706e-06	TGTGCCAGCAGCCCCGACTCGACAGGGGAATATACTATGGCTACACCTTCG	CASSPDSTGEYTMATPS	TRBV3-1/3-2	TRBD1-1	TRBJ1-2	pt125_reptil.txt	TMA
1	8.56054445062706e-06	TGTGCCAGCAGCCTTCCGACAGGGGGCACGATGCTAACTATGGCTACACCTTCG	CASSLPTGGTMLTMATPS	TRBV7-3	TRBD1-1	TRBJ1-2	pt125_reptil.txt	TMA
1	8.56054445062706e-06	TGTGCAGACAGGGGGGGTGTGACTATGGCTACACCTTCG	CADRGGVTMATPS	TRBV21-1	TRBD1-1	TRBJ1-2	pt125_reptil.txt	TMA
1	8.56054445062706e-06	TGTGCCAGCAGTATGGCGGCAGGGGGTTCACTAACTATGGCTACACCTTCG	CASSMAAGGSLTMATPS	TRBV6	TRBD1-1	TRBJ1-2	pt125_reptil.txt	TMA
1	8.56054445062706e-06	TGCGCCAGCAGTCAGCAAACCAACGACAGGGGCGTTCTCTGGAAACACCATATATTT	CASSQQTNDRGVLWKHHIF	TRBV23-1	TRBD1-1	TRBJ1-3	pt125_reptil.txt	LWK
1	8.56054445062706e-06	TGCGCCAGCAGCAGGGGGACAGGCGAGCTCTGGAAACACCATATATTTTGG	CASSRGTGELWKHHIFW	TRBV5-1	TRBD1-1	TRBJ1-3	pt125_reptil.txt	LWK
1	8.56054445062706e-06	TGTGCCTGGAGTCCGGGAGTCCCTCTCTGGAAACACCATATATTT	CAWSPGVPLWKHHIF	TRBV30-1	TRBD2-1	TRBJ1-3	pt125_reptil.txt	LWK
1	8.56054445062706e-06	TGTGCCAGCTCACCCCCGGGACAGGGACCCGAACTATGGCTACACCTTCGG	CASSPPGQGPELWLHLR	TRBV18-1	TRBD1-1	TRBJ1-2	pt125_reptil.txt	LWL
1	8.56054445062706e-06	TGTGCCAGCAGCTTACTGTGGCTAGCGGGTGGGGATGAGCAGTTCTTC	CASSLLWLAGGDEQFF	TRBV7-9	TRBD2-1	TRBJ2-1	pt125_reptil.txt	LWL
1	8.56054445062706e-06	TGTGCCAGCAGCCTCCCACGGTATATTCAGGGGCGGCTACTATGGCTACACCTTCGG	CASSLPRYIQGRLLWLHLR	TRBV5-5	TRBD1-1	TRBJ1-2	pt125_reptil.txt	LWL
1	8.56054445062706e-06	TGTGCCAGCAGTTTATGGCTCAGCTACAGCAATCAGCCCCAGCATTTT	CASSLWLSYSNQPQHF	TRBV28-1	TRBD1	TRBJ1-5	pt125_reptil.txt	LWL
1	8.56054445062706e-06	TGTGCCAGCAGTTTATGGCTCCCCGGCATGAACACTGAAGCTTTCTTT	CASSLWLPGMNTEAFF	TRBV27-1	TRBD1	TRBJ1-1	pt125_reptil.txt	LWL
1	8.56054445062706e-06	TGTGCCAGCAGCACGCTATGGCTACACCTTCGG	CASSTLWLHLR	TRBV27-1	TRBD1	TRBJ1-2	pt125_reptil.txt	LWL
1	8.56054445062706e-06	TGTGCCACCAGCCTACTATGGCTACACCTTCGG	CATSLLWLHLR	TRBV15-1	TRBD2-1	TRBJ1-2	pt125_reptil.txt	LWL
1	8.56054445062706e-06	TGCAGTGCTAGTCGTAGAGCTCCTATAATTCACCCCTCCACTTTG	CSASRRAPIIHPSTL	TRBV20-1	TRBD2-1	TRBJ1-6	pt125_reptil.txt	PIIH
1	8.56054445062706e-06	TGTGCCAGCAGCGTAAACAGGGAAACACTGAAGCTTTCTTTG	CASSVNRETLKLSL	TRBV21-1	TRBD1-1	TRBJ1-1	pt125_reptil.txt	TLK
1	8.56054445062706e-06	TGTGCCAGCAGTGCCTTTTCCCAGGGGGGGCATACACTGAAGCTTTCTTTG	CASSAFSQGGHTLKLSL	TRBV6-1	TRBD1	TRBJ1-1	pt125_reptil.txt	TLK
1	8.56054445062706e-06	TGCGCCATAAGTCAGGGGCGAACACTGAAGCTTTCTTTG	CAISQGRTLKLSL	TRBV5-1	TRBD1-1	TRBJ1-1	pt125_reptil.txt	TLK
1	8.56054445062706e-06	TGCGCCAGCAGCCGCTGGACCAGAACACTGAAGCTTTCTTTG	CASSRWTRTLKLSL	TRBV4-3	TRBD1	TRBJ1-1	pt125_reptil.txt	TLK
1	8.56054445062706e-06	TGTGCCAGCAGTTGGACCTTGAAGGACACCGGGGAGCTGTTTTTT	CASSWTLKDTGELFF	TRBV27-1	TRBD1	TRBJ2-2	pt125_reptil.txt	TLK
1	8.56054445062706e-06	TGCGCCAGCAGCCGGTGCGCAAGAACACTGAAGCTTTCTTTG	CASSRCARTLKLSL	TRBV4-1	TRBD2-1	TRBJ1-1	pt125_reptil.txt	TLK
1	8.56054445062706e-06	TGCAGCGTCCAACCCCTCCCGGGACGGAAAAGAACACTGAAGCTTTCTTTG	CSVQPLPGRKRTLKLSL	TRBV29-1	TRBD1	TRBJ1-1	pt125_reptil.txt	TLK
1	8.56054445062706e-06	TGTGCCAGCAGCCCCGTAACGGGGGGCGAACACCGGGGAGCTGTTTTTTGG	CASSPVTGGEHRGAVFW	TRBV7-2	TRBD2-1	TRBJ2-2	pt125_reptil.txt	GEHR
1	8.56054445062706e-06	TGTGCAAGTCGACCTAAGACTAGCGGGGAGCACAGATACGCAGTATTTTGG	CASRPKTSGEHRYAVFW	TRBV12-2	TRBD2-1	TRBJ2-3	pt125_reptil.txt	GEHR
1	8.56054445062706e-06	TGCGCCAGCAGTCAGCAAACCAACGACAGGGGCGTTCTCTGGAAACACCATATATTT	CASSQQTNDRGVLWKHHIF	TRBV23-1	TRBD1-1	TRBJ1-3	pt125_reptil.txt	LWKH
1	8.56054445062706e-06	TGCGCCAGCAGCAGGGGGACAGGCGAGCTCTGGAAACACCATATATTTTGG	CASSRGTGELWKHHIFW	TRBV5-1	TRBD1-1	TRBJ1-3	pt125_reptil.txt	LWKH
1	8.56054445062706e-06	TGTGCCTGGAGTCCGGGAGTCCCTCTCTGGAAACACCATATATTT	CAWSPGVPLWKHHIF	TRBV30-1	TRBD2-1	TRBJ1-3	pt125_reptil.txt	LWKH
1	8.56054445062706e-06	TGTGCCAGCAGCTTAGGACAAGAGGCCAAGAGACCCAGTACTTCG	CASSLGQEAKRPSTS	TRBV5-6	TRBD1-1	TRBJ2-5	pt125_reptil.txt	AKRP
1	8.56054445062706e-06	TGTGCAGCTCACGAAGCCAAGAGACCCAGTACTTCG	CAAHEAKRPSTS	TRBV18-1	TRBD2-1	TRBJ2-5	pt125_reptil.txt	AKRP
1	8.56054445062706e-06	TGCACCAGCAGCCGCGGACTAGCGAGGGCCAAGAGACCCAGTACTTCG	CTSSRGLARAKRPSTS	TRBV1-1	TRBD2-1	TRBJ2-5	pt125_reptil.txt	AKRP
1	8.56054445062706e-06	TGTGCCAGCAGTGAAGCGTCAGGGAGACTAATGAAAAACTGTTTTTTG	CASSEASGRLMKNCFL	TRBV6-1	TRBD1	TRBJ1-4	pt125_reptil.txt	MKN
1	8.56054445062706e-06	TGTGCCAGCAGCCGGGACGGACGGGGTGTAATGAAAAACTGTTTTTTG	CASSRDGRGVMKNCFL	TRBV7-9	TRBD1	TRBJ1-4	pt125_reptil.txt	MKN
1	8.56054445062706e-06	TGTGCCAGCAGCTCTGGACCCCCGTATATGAAAAACTGTTTTTTG	CASSSGPPYMKNCFL	TRBV9-1	TRBD1	TRBJ1-4	pt125_reptil.txt	MKN
1	8.56054445062706e-06	TGCGCCAGCAGTCAGCAAACCAACGACAGGGGCGTTCTCTGGAAACACCATATATTT	CASSQQTNDRGVLWKHHIF	TRBV23-1	TRBD1-1	TRBJ1-3	pt125_reptil.txt	WKH
1	8.56054445062706e-06	TGTGCCATCAGGGGGCGTTGGAAACACCATATATTTTGG	CAIRGRWKHHIFW	TRBV10-3	TRBD1-1	TRBJ1-3	pt125_reptil.txt	WKH
1	8.56054445062706e-06	TGCGCCAGCAGCAGGGGGACAGGCGAGCTCTGGAAACACCATATATTTTGG	CASSRGTGELWKHHIFW	TRBV5-1	TRBD1-1	TRBJ1-3	pt125_reptil.txt	WKH
1	8.56054445062706e-06	TGTGCCAGCAGCTTAAAGAGACACTGGAAACACCATATATTTTGG	CASSLKRHWKHHIFW	TRBV11-2	TRBD1-1	TRBJ1-3	pt125_reptil.txt	WKH
1	8.56054445062706e-06	TGTCAACGCGCCTCGACGGCACGGACCTGGAAACACCATATATTT	CQRASTARTWKHHIF	TRBV7-9	TRBD1	TRBJ1-3	pt125_reptil.txt	WKH
1	8.56054445062706e-06	TGTGCCTGGAGTCCGGGAGTCCCTCTCTGGAAACACCATATATTT	CAWSPGVPLWKHHIF	TRBV30-1	TRBD2-1	TRBJ1-3	pt125_reptil.txt	WKH
1	8.56054445062706e-06	TGCAGTGCTAGACTTCACAAAACACGGGAAGCCAACCCCATGGCTGAGACCCAGTACTTC	CSARLHKTREANPMAETQYF	TRBV20	TRBD2-1	TRBJ2-5	pt125_reptil.txt	PMA
1	8.56054445062706e-06	TGTGCCAGCTCACCAATGGCAGGGGGCGCGGGTCAGCCCCAGCATTTT	CASSPMAGGAGQPQHF	TRBV18-1	TRBD1-1	TRBJ1-5	pt125_reptil.txt	PMA
1	8.56054445062706e-06	TGCGCCAGCAGTACTACAGGGAAGAGGCCTATGGCTACACCTTCG	CASSTTGKRPMATPS	TRBV23-1	TRBD1-1	TRBJ1-2	pt125_reptil.txt	PMA
1	8.56054445062706e-06	TGTGCCAGCAGCCCCATGGCCGGGAGCAATCAGCCCCAGCATTTT	CASSPMAGSNQPQHF	TRBV6-5	TRBD2-1	TRBJ1-5	pt125_reptil.txt	PMA
1	8.56054445062706e-06	TGTGCCAGCAGCTTTCACCCCGTCAGCCAAAAACATTCAGTACTT	CASSFHPVSQKHSVL	TRBV7-6	TRBD1	TRBJ2-4	pt125_reptil.txt	SQKH
1	8.56054445062706e-06	TGTGCCAGCTCACTAAGGACAGTCTCTAGCCAAAAACATTCAGTACTTCGG	CASSLRTVSSQKHSVLR	TRBV18-1	TRBD1-1	TRBJ2-4	pt125_reptil.txt	SQKH
1	8.56054445062706e-06	TGTGCCATCAGGGGGCGTTGGAAACACCATATATTTTGG	CAIRGRWKHHIFW	TRBV10-3	TRBD1-1	TRBJ1-3	pt125_reptil.txt	KHH
1	8.56054445062706e-06	TGCGCCAGCAGCGTGGGACGGACAGGGGTTCGGAAACACCATATATTTTGG	CASSVGRTGVRKHHIFW	TRBV5-1	TRBD1-1	TRBJ1-3	pt125_reptil.txt	KHH
1	8.56054445062706e-06	TGTGCCAGCGGGACAGGGGGGAAACACCATATATTTTGG	CASGTGGKHHIFW	TRBV9-1	TRBD1-1	TRBJ1-3	pt125_reptil.txt	KHH
1	8.56054445062706e-06	TGCGCCAGCAGCAGGGGGACAGGCGAGCTCTGGAAACACCATATATTTTGG	CASSRGTGELWKHHIFW	TRBV5-1	TRBD1-1	TRBJ1-3	pt125_reptil.txt	KHH
1	8.56054445062706e-06	TGTGCCAGCAGCTTAAAGAGACACTGGAAACACCATATATTTTGG	CASSLKRHWKHHIFW	TRBV11-2	TRBD1-1	TRBJ1-3	pt125_reptil.txt	KHH
1	8.56054445062706e-06	TGCGCCAGCAGTACTACAGGGAAGAGGCCTATGGCTACACCTTCG	CASSTTGKRPMATPS	TRBV23-1	TRBD1-1	TRBJ1-2	pt125_reptil.txt	RPMA
1	8.56054445062706e-06	TGCGCCATAAGTCAGGGGCGAACACTGAAGCTTTCTTTG	CAISQGRTLKLSL	TRBV5-1	TRBD1-1	TRBJ1-1	pt125_reptil.txt	RTLK
1	8.56054445062706e-06	TGCGCCAGCAGCCGCTGGACCAGAACACTGAAGCTTTCTTTG	CASSRWTRTLKLSL	TRBV4-3	TRBD1	TRBJ1-1	pt125_reptil.txt	RTLK
1	8.56054445062706e-06	TGCGCCAGCAGCCGGTGCGCAAGAACACTGAAGCTTTCTTTG	CASSRCARTLKLSL	TRBV4-1	TRBD2-1	TRBJ1-1	pt125_reptil.txt	RTLK
1	8.56054445062706e-06	TGCAGCGTCCAACCCCTCCCGGGACGGAAAAGAACACTGAAGCTTTCTTTG	CSVQPLPGRKRTLKLSL	TRBV29-1	TRBD1	TRBJ1-1	pt125_reptil.txt	RTLK
1	8.56054445062706e-06	TGTGCCAGCAGCAGGTGGGGTAGGGCACAGATACGCAGTATTTTG	CASSRWGRAQIRSIL	TRBV14-1	TRBD1	TRBJ2-3	pt125_reptil.txt	AQIR
1	8.56054445062706e-06	TGTGCCAGCAGCCCAACACCGCGAGCACAGATACGCAGTATTTTG	CASSPTPRAQIRSIL	TRBV3-1/3-2	TRBD1	TRBJ2-3	pt125_reptil.txt	AQIR
1	8.56054445062706e-06	TGTGCCAATCCCATTACAGGAGCACAGATACGCAGTATTTTG	CANPITGAQIRSIL	TRBV3-1/3-2	TRBD1-1	TRBJ2-3	pt125_reptil.txt	AQIR
1	8.56054445062706e-06	TGTGCCAGCAGCCCCCGGGGGCTAGCGGAAAGTGGGGCACAGATACGCAGTATTTTG	CASSPRGLAESGAQIRSIL	TRBV3-1/3-2	TRBD2-1	TRBJ2-3	pt125_reptil.txt	AQIR
1	8.56054445062706e-06	TGTGCCTGGATAGGGGGGTGGGCACAGATACGCAGTATTTTG	CAWIGGWAQIRSIL	TRBV30-1	TRBD1	TRBJ2-3	pt125_reptil.txt	AQIR
1	8.56054445062706e-06	TGTGCCAGAACACGGGAGGGTGGAGCACAGATACGCAGTATTTTG	CARTREGGAQIRSIL	TRBV5-3	TRBD2-1	TRBJ2-3	pt125_reptil.txt	AQIR
1	8.56054445062706e-06	GTGCCAGCAGGCCTAGCGGCACAGATACGCAGTATTTTG	VPAGLAAQIRSIL	TRBV5-4	TRBD2-1	TRBJ2-3	pt125_reptil.txt	AQIR
1	8.56054445062706e-06	TGTGCCAGCAGCCTAGAGACCCCGAGGAGATCAGCCCCAGCATTT	CASSLETPRRSAPAF	TRBV13-1	TRBD2-1	TRBJ1-5	pt125_reptil.txt	LETP
1	8.56054445062706e-06	TGTGCCAGCAGTGAAGTGGGGGCTCTGGAAACACCATATATTTTG	CASSEVGALETPYIL	TRBV6-1	TRBD1	TRBJ1-3	pt125_reptil.txt	LETP
1	8.56054445062706e-06	TGTGCCACTCAGGCTCTGGAAACACCATATATTTTG	CATQALETPYIL	TRBV6	TRBD1-1	TRBJ1-3	pt125_reptil.txt	LETP
1	8.56054445062706e-06	TGTGCCAGCAGTGAAGCGTCAGGGAGACTAATGAAAAACTGTTTTTTG	CASSEASGRLMKNCFL	TRBV6-1	TRBD1	TRBJ1-4	pt125_reptil.txt	LMKN
1	8.56054445062706e-06	TGTGCCAGCAGTCCACTAGTTTGTCCTCCTACAATGAGCAGTTCTTCG	CASSPLVCPPTMSSSS	TRBV28-1	TRBD2-1	TRBJ2-1	pt125_reptil.txt	PTMS
1	8.56054445062706e-06	TGTGCCAGCAGCTTGGTCCCCGTTGCTCCTACAATGAGCAGTTCTTCG	CASSLVPVAPTMSSSS	TRBV5-6	TRBD2-1	TRBJ2-1	pt125_reptil.txt	PTMS
1	8.56054445062706e-06	TGCGCCAGCACGGGGCCTAGCGGGGGGCCCTATCCTACAATGAGCAGTTCTTCG	CASTGPSGGPYPTMSSSS	TRBV5-1	TRBD2-1	TRBJ2-1	pt125_reptil.txt	PTMS
1	8.56054445062706e-06	TGTGCCAGCAGCCCCCGGACGCGTCCTACAATGAGCAGTTCTTCG	CASSPRTRPTMSSSS	TRBV7-9	TRBD1	TRBJ2-1	pt125_reptil.txt	PTMS
1	8.56054445062706e-06	TGTGCAAGTCGCTTAGCGACGACACCTACAATGAGCAGTTCTTCG	CASRLATTPTMSSSS	TRBV12-2	TRBD1-1	TRBJ2-1	pt125_reptil.txt	PTMS
1	8.56054445062706e-06	TGTGCCAGCAGCCAGAGGGAAAAATCCCCTACAATGAGCAGTTCTTCG	CASSQREKSPTMSSSS	TRBV27-1	TRBD2-1	TRBJ2-1	pt125_reptil.txt	PTMS
1	8.56054445062706e-06	TGTGCCAGTAGAACGGGACTAGCGGGAGTACGATGTCCTACAATGAGCAGTTCTTCG	CASRTGLAGVRCPTMSSSS	TRBV19-1	TRBD2-1	TRBJ2-1	pt125_reptil.txt	PTMS
1	8.56054445062706e-06	TGCAGCGTTGAAACGGCCCCTACAATGAGCAGTTCTTCG	CSVETAPTMSSSS	TRBV29-1	TRBD1	TRBJ2-1	pt125_reptil.txt	PTMS
1	8.56054445062706e-06	TGTGCCAGCAGCTCCCGACAGGGTATAATTCACCCCTCCACTTTG	CASSSRQGIIHPSTL	TRBV7-6	TRBD1-1	TRBJ1-6	pt125_reptil.txt	IIHP
1	8.56054445062706e-06	TGTGCCACCAGCACGAGGCCCCCGAACATAATAATTCACCCCTCCACTTTG	CATSTRPPNIIIHPSTL	TRBV15-1	TRBD2-1	TRBJ1-6	pt125_reptil.txt	IIHP
1	8.56054445062706e-06	TGTGCCAGCAGTTACTCGGCGACAGGGAGAGGATTTATAATTCACCCCTCCACTTTG	CASSYSATGRGFIIHPSTL	TRBV6-2/6-3	TRBD1-1	TRBJ1-6	pt125_reptil.txt	IIHP
1	8.56054445062706e-06	TGCAGTGCTAGTCGTAGAGCTCCTATAATTCACCCCTCCACTTTG	CSASRRAPIIHPSTL	TRBV20-1	TRBD2-1	TRBJ1-6	pt125_reptil.txt	IIHP
1	8.56054445062706e-06	TGTGCCAGCAGCGCAAGGGGGACAATCAGCCCCAGCATTTTG	CASSARGTISPSIL	TRBV3-1/3-2	TRBD1-1	TRBJ1-5	pt125_reptil.txt	ISP
1	8.56054445062706e-06	TGTGCCAGCAGACAAAGGATGAAAACAGGGGGCGGAATCAGCCCCAGCATTTTG	CASRQRMKTGGGISPSIL	TRBV6-4	TRBD1-1	TRBJ1-5	pt125_reptil.txt	ISP
1	8.56054445062706e-06	TGTGCCAGCAGCAAAGTTGGTTTTTTAGGGCCAATCAGCCCCAGCATTTTG	CASSKVGFLGPISPSIL	TRBV21-1	TRBD1	TRBJ1-5	pt125_reptil.txt	ISP
1	8.56054445062706e-06	TGCGCCAGACAGGGGGTAGCAATCAGCCCCAGCATTTTG	CARQGVAISPSIL	TRBV10-1	TRBD1-1	TRBJ1-5	pt125_reptil.txt	ISP
1	8.56054445062706e-06	TGTGCCAGGAAAGGGGGGTCCCTCCATTCAATCAGCCCCAGCATTTTG	CARKGGSLHSISPSIL	TRBV6	TRBD1	TRBJ1-5	pt125_reptil.txt	ISP
1	8.56054445062706e-06	TGTGCCCCCCGAGAGAGGGGAATCAGCCCCAGCATTTTG	CAPRERGISPSIL	TRBV21-1	TRBD1	TRBJ1-5	pt125_reptil.txt	ISP
1	8.56054445062706e-06	TGTGCCAGCAGCTTACTTCCACAGGAGGCAATCAGCCCCAGCATTTTG	CASSLLPQEAISPSIL	TRBV7-2	TRBD1-1	TRBJ1-5	pt125_reptil.txt	ISP
1	8.56054445062706e-06	TGTGCCAGCAGCCCGATGGTCTTCGGACAGGGGGCTCGGATCAGCCCCAGCATTTTG	CASSPMVFGQGARISPSIL	TRBV6-4	TRBD1-1	TRBJ1-5	pt125_reptil.txt	ISP
1	8.56054445062706e-06	TGTGCCAGCAGCAAAGATTACGGCCGAATAGCAATCAGCCCCAGCATTTTG	CASSKDYGRIAISPSIL	TRBV21-1	TRBD1	TRBJ1-5	pt125_reptil.txt	ISP
1	8.56054445062706e-06	TGTCCCAGGGACAGGGAGAGAAGAGCAATCAGCCCCAGCATTTTG	CPRDRERRAISPSIL	TRBV6	TRBD1-1	TRBJ1-5	pt125_reptil.txt	ISP
1	8.56054445062706e-06	TGTGCCAGCAAACATCAGGACCCAATCAGCCCCAGCATTTTG	CASKHQDPISPSIL	TRBV4-2	TRBD1	TRBJ1-5	pt125_reptil.txt	ISP
1	8.56054445062706e-06	TGTGCCAGCAGTTTATCGGGGGGCGAAATATCACCCCTCCACTTT	CASSLSGGEISPLHF	TRBV28-1	TRBD2-1	TRBJ1-6	pt125_reptil.txt	ISP
1	8.56054445062706e-06	TGTGCCAGCAGTGTGGACGGGGCAATCAGCCCCAGCATTTTG	CASSVDGAISPSIL	TRBV2-1	TRBD1	TRBJ1-5	pt125_reptil.txt	ISP
1	8.56054445062706e-06	TGTGCCAGCAGTCCACTAGTTTGTCCTCCTACAATGAGCAGTTCTTCG	CASSPLVCPPTMSSSS	TRBV28-1	TRBD2-1	TRBJ2-1	pt125_reptil.txt	PTM
1	8.56054445062706e-06	TGTGCCAGCAGCTTGGTCCCCGTTGCTCCTACAATGAGCAGTTCTTCG	CASSLVPVAPTMSSSS	TRBV5-6	TRBD2-1	TRBJ2-1	pt125_reptil.txt	PTM
1	8.56054445062706e-06	TGCGCCAGCACGGGGCCTAGCGGGGGGCCCTATCCTACAATGAGCAGTTCTTCG	CASTGPSGGPYPTMSSSS	TRBV5-1	TRBD2-1	TRBJ2-1	pt125_reptil.txt	PTM
1	8.56054445062706e-06	TGTGCCAGCAGCCCCCGGACGCGTCCTACAATGAGCAGTTCTTCG	CASSPRTRPTMSSSS	TRBV7-9	TRBD1	TRBJ2-1	pt125_reptil.txt	PTM
1	8.56054445062706e-06	TGTGCAAGTCGCTTAGCGACGACACCTACAATGAGCAGTTCTTCG	CASRLATTPTMSSSS	TRBV12-2	TRBD1-1	TRBJ2-1	pt125_reptil.txt	PTM
1	8.56054445062706e-06	TGTGCCAGCAGCCAGAGGGAAAAATCCCCTACAATGAGCAGTTCTTCG	CASSQREKSPTMSSSS	TRBV27-1	TRBD2-1	TRBJ2-1	pt125_reptil.txt	PTM
1	8.56054445062706e-06	TGTGCCAGTAGAACGGGACTAGCGGGAGTACGATGTCCTACAATGAGCAGTTCTTCG	CASRTGLAGVRCPTMSSSS	TRBV19-1	TRBD2-1	TRBJ2-1	pt125_reptil.txt	PTM
1	8.56054445062706e-06	TGCAGCGTTGAAACGGCCCCTACAATGAGCAGTTCTTCG	CSVETAPTMSSSS	TRBV29-1	TRBD1	TRBJ2-1	pt125_reptil.txt	PTM
1	8.56054445062706e-06	TGTGCCATCAGTGAGTCGAAATGGCCAGACCAGGTTGCCCGCTGCGGCCAAAAACATTCAGTACTTCGG	CAISESKWPDQVARCGQKHSVLR	TRBV10-3	TRBD1-1	TRBJ2-4	pt125_reptil.txt	QKHS
1	8.56054445062706e-06	TGTGCCAGCTCACTAAGGACAGTCTCTAGCCAAAAACATTCAGTACTTCGG	CASSLRTVSSQKHSVLR	TRBV18-1	TRBD1-1	TRBJ2-4	pt125_reptil.txt	QKHS
1	8.56054445062706e-06	TGCGCCAGCAGCCAGGCTTTAGACGAAGGCCAAAAACATTCAGTACTTCGG	CASSQALDEGQKHSVLR	TRBV4-1	TRBD1	TRBJ2-4	pt125_reptil.txt	QKHS
1	8.56054445062706e-06	TGTGCCATCAGGGGGCGTTGGAAACACCATATATTTTGG	CAIRGRWKHHIFW	TRBV10-3	TRBD1-1	TRBJ1-3	pt125_reptil.txt	WKHH
1	8.56054445062706e-06	TGCGCCAGCAGCAGGGGGACAGGCGAGCTCTGGAAACACCATATATTTTGG	CASSRGTGELWKHHIFW	TRBV5-1	TRBD1-1	TRBJ1-3	pt125_reptil.txt	WKHH
1	8.56054445062706e-06	TGTGCCAGCAGCTTAAAGAGACACTGGAAACACCATATATTTTGG	CASSLKRHWKHHIFW	TRBV11-2	TRBD1-1	TRBJ1-3	pt125_reptil.txt	WKHH
1	8.56054445062706e-06	TGTGCCAGCAGCGAGATAAGTTGGTGCGGGAGGGCCGTACAAAAACATTCAGTACTT	CASSEISWCGRAVQKHSVL	TRBV21-1	TRBD2-1	TRBJ2-4	pt125_reptil.txt	QKH
1	8.56054445062706e-06	TGTGCCATCAGTGAGTCGAAATGGCCAGACCAGGTTGCCCGCTGCGGCCAAAAACATTCAGTACTTCGG	CAISESKWPDQVARCGQKHSVLR	TRBV10-3	TRBD1-1	TRBJ2-4	pt125_reptil.txt	QKH
1	8.56054445062706e-06	TGTGCCAGCAGCTTTCACCCCGTCAGCCAAAAACATTCAGTACTT	CASSFHPVSQKHSVL	TRBV7-6	TRBD1	TRBJ2-4	pt125_reptil.txt	QKH
1	8.56054445062706e-06	TGTGCCAGCTCACTAAGGACAGTCTCTAGCCAAAAACATTCAGTACTTCGG	CASSLRTVSSQKHSVLR	TRBV18-1	TRBD1-1	TRBJ2-4	pt125_reptil.txt	QKH
1	8.56054445062706e-06	TGCGCCAGCAGCCAGGCTTTAGACGAAGGCCAAAAACATTCAGTACTTCGG	CASSQALDEGQKHSVLR	TRBV4-1	TRBD1	TRBJ2-4	pt125_reptil.txt	QKH
1	8.56054445062706e-06	TGCAGTGCTATATTACAGGGGGCAAACCAAAAACATTCAGTACTT	CSAILQGANQKHSVL	TRBV20	TRBD1-1	TRBJ2-4	pt125_reptil.txt	QKH
1	8.56054445062706e-06	TGTGCCAGCAGCTCCCGACAGGGTATAATTCACCCCTCCACTTTG	CASSSRQGIIHPSTL	TRBV7-6	TRBD1-1	TRBJ1-6	pt125_reptil.txt	IIH
1	8.56054445062706e-06	TGTGCCACCAGCACGAGGCCCCCGAACATAATAATTCACCCCTCCACTTTG	CATSTRPPNIIIHPSTL	TRBV15-1	TRBD2-1	TRBJ1-6	pt125_reptil.txt	IIH
1	8.56054445062706e-06	TGTGCCAGCAGTTACTCGGCGACAGGGAGAGGATTTATAATTCACCCCTCCACTTTG	CASSYSATGRGFIIHPSTL	TRBV6-2/6-3	TRBD1-1	TRBJ1-6	pt125_reptil.txt	IIH
1	8.56054445062706e-06	TGCAGTGCTAGTCGTAGAGCTCCTATAATTCACCCCTCCACTTTG	CSASRRAPIIHPSTL	TRBV20-1	TRBD2-1	TRBJ1-6	pt125_reptil.txt	IIH
1	8.56054445062706e-06	TGTGCCAGCAGCACAGGACAAGACGTAGCTTCGCCAAAGAGACCCAGTACTTCG	CASSTGQDVASPKRPSTS	TRBV11-3	TRBD1-1	TRBJ2-5	pt125_reptil.txt	PKRP
1	8.56054445062706e-06	TGCGCCAGCAGGCGACCCGACGGTGCTGAACACCGGGGAGCTGTTTTTTGG	CASRRPDGAEHRGAVFW	TRBV23-1	TRBD1	TRBJ2-2	pt125_reptil.txt	EHRG
1	8.56054445062706e-06	TGTGCCAGCAGCCATCCCCGAGCGGAACCAGAACACCGGGGAGCTGTTTTT	CASSHPRAEPEHRGAVF	TRBV4-2	TRBD2-1	TRBJ2-2	pt125_reptil.txt	EHRG
1	8.56054445062706e-06	TGTGCCAGCAGTTACAACCCCTGGACCCCCGAACACCGGGGAGCTGTTTTT	CASSYNPWTPEHRGAVF	TRBV6-2/6-3	TRBD1	TRBJ2-2	pt125_reptil.txt	EHRG
1	8.56054445062706e-06	TGTGCCAGCAGCCCCGTAACGGGGGGCGAACACCGGGGAGCTGTTTTTTGG	CASSPVTGGEHRGAVFW	TRBV7-2	TRBD2-1	TRBJ2-2	pt125_reptil.txt	EHRG
1	8.56054445062706e-06	TGTGCCAGCAGCTTGGTCCCCGTTGCTCCTACAATGAGCAGTTCTTCG	CASSLVPVAPTMSSSS	TRBV5-6	TRBD2-1	TRBJ2-1	pt125_reptil.txt	APTM
1	8.56054445062706e-06	TGCAGCGTTGAAACGGCCCCTACAATGAGCAGTTCTTCG	CSVETAPTMSSSS	TRBV29-1	TRBD1	TRBJ2-1	pt125_reptil.txt	APTM
1	8.56054445062706e-06	TGCGCCAGCAGTCAAATCGGACCTCAGGACAGGAATCCACAGATACGCAGTATTTTG	CASSQIGPQDRNPQIRSIL	TRBV23-1	TRBD1-1	TRBJ2-3	pt125_reptil.txt	PQIR
1	8.56054445062706e-06	TGTGCCAGCAGTGAAGCGTCAGGGAGACTAATGAAAAACTGTTTTTTG	CASSEASGRLMKNCFL	TRBV6-1	TRBD1	TRBJ1-4	pt125_reptil.txt	LMK
1	8.56054445062706e-06	TGTGCCAGCAGCTTAATGAAGGTCTCCTACAATGAGCAGTTCTTC	CASSLMKVSYNEQFF	TRBV7-3	TRBD1	TRBJ2-1	pt125_reptil.txt	LMK
1	8.56054445062706e-06	TGTGCCAGAGACCTATGGAGTTATGCAAAAACATTCAGTACTTCG	CARDLWSYAKTFSTS	TRBV21-1	TRBD2-1	TRBJ2-4	pt125_reptil.txt	KTF
1	8.56054445062706e-06	TGTGCCAGCAGGTTCAGGGACAGGGGTTCAACGGCACCTACGAGCAGTACTTCG	CASRFRDRGSTAPTSSTS	TRBV12	TRBD1-1	TRBJ2-7	pt125_reptil.txt	APTS
1	8.56054445062706e-06	TGTGCCAGCAGCCGCCGGGGTAGTGCTCCTACGAGCAGTACTTCG	CASSRRGSAPTSSTS	TRBV6-4	TRBD2-1	TRBJ2-7	pt125_reptil.txt	APTS
1	8.56054445062706e-06	TGCGCCAGCAGCCCGGACAGGGGGATGAAGCACAGATACGCAGTATTTTGG	CASSPDRGMKHRYAVFW	TRBV4-1	TRBD1-1	TRBJ2-3	pt125_reptil.txt	HRYA
1	8.56054445062706e-06	TGTGCAAGTCGCTTTGGACAGCGACACAGATACGCAGTATTTTGG	CASRFGQRHRYAVFW	TRBV12-2	TRBD1-1	TRBJ2-3	pt125_reptil.txt	HRYA
1	8.56054445062706e-06	TGTGCCAGCAGCGTAGAGTTCCCGGTGGGGGAACAACACAGATACGCAGTATTTTGG	CASSVEFPVGEQHRYAVFW	TRBV9-1	TRBD1	TRBJ2-3	pt125_reptil.txt	HRYA
1	8.56054445062706e-06	TGTGCAAGTCGACCTAAGACTAGCGGGGAGCACAGATACGCAGTATTTTGG	CASRPKTSGEHRYAVFW	TRBV12-2	TRBD2-1	TRBJ2-3	pt125_reptil.txt	HRYA
1	8.56054445062706e-06	TGCAGTGCTAGGTGGGGTAGGGAGCACAGATACGCAGTATTTTGG	CSARWGREHRYAVFW	TRBV20	TRBD1	TRBJ2-3	pt125_reptil.txt	HRYA
1	8.56054445062706e-06	TGCAGTGCGAGTAGGGAGCACAGATACGCAGTATTTTGG	CSASREHRYAVFW	TRBV20-1	TRBD1	TRBJ2-3	pt125_reptil.txt	HRYA
1	8.56054445062706e-06	TGTGCCAGCAGCTCTATTCACCCAGGGGGCGTCAACTATGGCTACACCTTC	CASSSIHPGGVNYGYTF	TRBV3-1/3-2	TRBD1-1	TRBJ1-2	pt125_reptil.txt	IHP
1	8.56054445062706e-06	TGTGCCACCAGTGATTATCGCTCCCGGGTGGAAATTCACCCCTCCACTTTG	CATSDYRSRVEIHPSTL	TRBV24-1	TRBD2-1	TRBJ1-6	pt125_reptil.txt	IHP
1	8.56054445062706e-06	TGTGCCAGCAGTTATCGATGGACAGGGCGTAAGATTCACCCCTCCACTTTG	CASSYRWTGRKIHPSTL	TRBV6-7	TRBD1-1	TRBJ1-6	pt125_reptil.txt	IHP
1	8.56054445062706e-06	TGTGCCAGCAGCAAATTGGGGACAGGGACCACCCTAATTCACCCCTCCACTTTG	CASSKLGTGTTLIHPSTL	TRBV21-1	TRBD1-1	TRBJ1-6	pt125_reptil.txt	IHP
1	8.56054445062706e-06	TGTGCCAGCAGCTCCCGACAGGGTATAATTCACCCCTCCACTTTG	CASSSRQGIIHPSTL	TRBV7-6	TRBD1-1	TRBJ1-6	pt125_reptil.txt	IHP
1	8.56054445062706e-06	TGTGCCACCAGCACGAGGCCCCCGAACATAATAATTCACCCCTCCACTTTG	CATSTRPPNIIIHPSTL	TRBV15-1	TRBD2-1	TRBJ1-6	pt125_reptil.txt	IHP
1	8.56054445062706e-06	TGTGCCAGCAGTTACTCGGCGACAGGGAGAGGATTTATAATTCACCCCTCCACTTTG	CASSYSATGRGFIIHPSTL	TRBV6-2/6-3	TRBD1-1	TRBJ1-6	pt125_reptil.txt	IHP
1	8.56054445062706e-06	TGCAGTGCTAGTCGTAGAGCTCCTATAATTCACCCCTCCACTTTG	CSASRRAPIIHPSTL	TRBV20-1	TRBD2-1	TRBJ1-6	pt125_reptil.txt	IHP
1	8.56054445062706e-06	TGCGCCAGCAGTCAATCAGGGGGCATTCACCCCTCCACTTTG	CASSQSGGIHPSTL	TRBV23-1	TRBD1-1	TRBJ1-6	pt125_reptil.txt	IHP
1	8.56054445062706e-06	TGTGCCAGTGGACCGGCAGTCCTAATTCACCCCTCCACTTTG	CASGPAVLIHPSTL	TRBV19-1	TRBD1	TRBJ1-6	pt125_reptil.txt	IHP
1	8.56054445062706e-06	TGTGCCATCACAGGGGACCCATATATTCACCCCTCCACTTTG	CAITGDPYIHPSTL	TRBV10-3	TRBD1-1	TRBJ1-6	pt125_reptil.txt	IHP
1	8.56054445062706e-06	TGCGCCAGCAGGCCACGGGAGCTAACTATGGCTACACCTTCG	CASRPRELTMATPS	TRBV5-1	TRBD2-1	TRBJ1-2	pt125_reptil.txt	LTM
1	8.56054445062706e-06	TGTGCCCCGGGACAGGGACTAACTATGGCTACACCTTCG	CAPGQGLTMATPS	TRBV28-1	TRBD1-1	TRBJ1-2	pt125_reptil.txt	LTM
1	8.56054445062706e-06	TGTGCCAGCAGTCCGATAAAGACGGTGTATTTAACGATGACTTTCCCCTACAGATACGCAGTATTTTGG	CASSPIKTVYLTMTFPYRYAVFW	TRBV27-1	TRBD2-1	TRBJ2-3	pt125_reptil.txt	LTM
1	8.56054445062706e-06	TGTGCCAGCAGCCTTCCGACAGGGGGCACGATGCTAACTATGGCTACACCTTCG	CASSLPTGGTMLTMATPS	TRBV7-3	TRBD1-1	TRBJ1-2	pt125_reptil.txt	LTM
1	8.56054445062706e-06	TGTGCCAGCAGTATGGCGGCAGGGGGTTCACTAACTATGGCTACACCTTCG	CASSMAAGGSLTMATPS	TRBV6	TRBD1-1	TRBJ1-2	pt125_reptil.txt	LTM
1	8.56054445062706e-06	TGTGCCAGCAGCTTAGGGTTTGGTCGGCTAGCGGAACTCCTACGAGCAGTACTTCGG	CASSLGFGRLAELLRAVLR	TRBV7-2	TRBD2-1	TRBJ2-7	pt125_reptil.txt	ELLR
1	8.56054445062706e-06	TGCGCCAGCAGCCCGGACAGGGGGATGAAGCACAGATACGCAGTATTTTGG	CASSPDRGMKHRYAVFW	TRBV4-1	TRBD1-1	TRBJ2-3	pt125_reptil.txt	KHRY
1	8.56054445062706e-06	TGTGCCAGCAGTCTCGGAGACAGGTCCAATGAGCACAGATACGCAGTATTT	CASSLGDRSNEHRYAVF	TRBV6-2/6-3	TRBD1-1	TRBJ2-3	pt125_reptil.txt	EHRY
1	8.56054445062706e-06	TGTGCAAGTCGACCTAAGACTAGCGGGGAGCACAGATACGCAGTATTTTGG	CASRPKTSGEHRYAVFW	TRBV12-2	TRBD2-1	TRBJ2-3	pt125_reptil.txt	EHRY
1	8.56054445062706e-06	TGCAGTGCTAGGTGGGGTAGGGAGCACAGATACGCAGTATTTTGG	CSARWGREHRYAVFW	TRBV20	TRBD1	TRBJ2-3	pt125_reptil.txt	EHRY
1	8.56054445062706e-06	TGCAGTGCGAGTAGGGAGCACAGATACGCAGTATTTTGG	CSASREHRYAVFW	TRBV20-1	TRBD1	TRBJ2-3	pt125_reptil.txt	EHRY
1	8.56054445062706e-06	TGTGCCAGCAGCGCAAGGGGGACAATCAGCCCCAGCATTTTG	CASSARGTISPSIL	TRBV3-1/3-2	TRBD1-1	TRBJ1-5	pt125_reptil.txt	TISP
1	8.56054445062706e-06	TGTGCCAGCAGTCCACTAGTTTGTCCTCCTACAATGAGCAGTTCTTCG	CASSPLVCPPTMSSSS	TRBV28-1	TRBD2-1	TRBJ2-1	pt125_reptil.txt	PPTM
1	8.56054445062706e-06	TGTGCAAGTCGCTTAGCGACGACACCTACAATGAGCAGTTCTTCG	CASRLATTPTMSSSS	TRBV12-2	TRBD1-1	TRBJ2-1	pt125_reptil.txt	TPTM
1	8.56054445062706e-06	TGTGCAGACAGGGGGGGTGTGACTATGGCTACACCTTCG	CADRGGVTMATPS	TRBV21-1	TRBD1-1	TRBJ1-2	pt125_reptil.txt	VTMA
1	8.56054445062706e-06	TGTGCCATCAGTGAGTCGAAATGGCCAGACCAGGTTGCCCGCTGCGGCCAAAAACATTCAGTACTTCGG	CAISESKWPDQVARCGQKHSVLR	TRBV10-3	TRBD1-1	TRBJ2-4	pt125_reptil.txt	GQKH
1	8.56054445062706e-06	TGCGCCAGCAGCCAGGCTTTAGACGAAGGCCAAAAACATTCAGTACTTCGG	CASSQALDEGQKHSVLR	TRBV4-1	TRBD1	TRBJ2-4	pt125_reptil.txt	GQKH
1	8.56054445062706e-06	TGTGCCAGCAGCAAAGTTTCCGGGGCTAGCGGGGGGCCCCACAGATACGCAGTATTT	CASSKVSGASGGPHRYAVF	TRBV21-1	TRBD2-1	TRBJ2-3	pt125_reptil.txt	PHRY
1	8.56054445062706e-06	TGTGCCAGCAGTTTTTCTAGCGGGCAGCACAGATACGCAGTATTT	CASSFSSGQHRYAVF	TRBV12	TRBD2-1	TRBJ2-3	pt125_reptil.txt	QHRY
1	8.56054445062706e-06	TGTGCCAGCAGCGTAGAGTTCCCGGTGGGGGAACAACACAGATACGCAGTATTTTGG	CASSVEFPVGEQHRYAVFW	TRBV9-1	TRBD1	TRBJ2-3	pt125_reptil.txt	QHRY
1	8.56054445062706e-06	TGCGCCAGCAGCAGGGGGACAGGCGAGCTCTGGAAACACCATATATTTTGG	CASSRGTGELWKHHIFW	TRBV5-1	TRBD1-1	TRBJ1-3	pt125_reptil.txt	GELW
1	8.56054445062706e-06	TGTGCCACCCCTCCGGGGAGATCCGAATCAGCCCCAGCATTTTGG	CATPPGRSESAPAFW	TRBV10-3	TRBD2-1	TRBJ1-5	pt125_reptil.txt	ESAP
1	8.56054445062706e-06	TGTGCCCCGGGACAGGGACTAACTATGGCTACACCTTCG	CAPGQGLTMATPS	TRBV28-1	TRBD1-1	TRBJ1-2	pt125_reptil.txt	GLTM
1	8.56054445062706e-06	TGTGCCAGCAGCCGGGACGGACGGGGTGTAATGAAAAACTGTTTTTTG	CASSRDGRGVMKNCFL	TRBV7-9	TRBD1	TRBJ1-4	pt125_reptil.txt	VMK
1	8.56054445062706e-06	TGTGCCAGCAGTCCGATAAAGACGGTGTATTTAACGATGACTTTCCCCTACAGATACGCAGTATTTTGG	CASSPIKTVYLTMTFPYRYAVFW	TRBV27-1	TRBD2-1	TRBJ2-3	pt125_reptil.txt	YRYA
1	8.56054445062706e-06	TGTGCCAGCAGCCATCCCCGAGCGGAACCAGAACACCGGGGAGCTGTTTTT	CASSHPRAEPEHRGAVF	TRBV4-2	TRBD2-1	TRBJ2-2	pt125_reptil.txt	PEHR
1	8.56054445062706e-06	TGTGCCAGCAGTTACAACCCCTGGACCCCCGAACACCGGGGAGCTGTTTTT	CASSYNPWTPEHRGAVF	TRBV6-2/6-3	TRBD1	TRBJ2-2	pt125_reptil.txt	PEHR
1	8.56054445062706e-06	TGCGCCAGCAGTCAGCAAACCAACGACAGGGGCGTTCTCTGGAAACACCATATATTT	CASSQQTNDRGVLWKHHIF	TRBV23-1	TRBD1-1	TRBJ1-3	pt125_reptil.txt	GVLW
1	8.56054445062706e-06	TGTGCCAGCAGCTCGCATTCGGGACTAGCGGGAGGGCCTAGATACGCAGTATTTTGG	CASSSHSGLAGGPRYAVFW	TRBV28-1	TRBD2-1	TRBJ2-3	pt125_reptil.txt	PRYA
1	8.56054445062706e-06	TGTGCCAGCGGAAATCTAAGGCACAGGGTCTGGGGCCAACGTCCTGACTTT	CASGNLRHRVWGQRPDF	TRBV6	TRBD1-1	TRBJ2-6	pt125_reptil.txt	LRHR
1	8.56054445062706e-06	TGTGCCAGCAGTCTCGGAGACAGGTCCAATGAGCACAGATACGCAGTATTT	CASSLGDRSNEHRYAVF	TRBV6-2/6-3	TRBD1-1	TRBJ2-3	pt125_reptil.txt	NEHR
1	8.56054445062706e-06	TGCGCCAGCACGGGGCCTAGCGGGGGGCCCTATCCTACAATGAGCAGTTCTTCG	CASTGPSGGPYPTMSSSS	TRBV5-1	TRBD2-1	TRBJ2-1	pt125_reptil.txt	YPTM
1	8.56054445062706e-06	TGTGCCACACTTCCTAAACAGGGGGCGCGGACTATGGCTACACCTTCG	CATLPKQGARTMATPS	TRBV24-1	TRBD1-1	TRBJ1-2	pt125_reptil.txt	ARTM
1	8.56054445062706e-06	TGTGCCAGCAGTCCGATAAAGACGGTGTATTTAACGATGACTTTCCCCTACAGATACGCAGTATTTTGG	CASSPIKTVYLTMTFPYRYAVFW	TRBV27-1	TRBD2-1	TRBJ2-3	pt125_reptil.txt	PYRY
1	8.56054445062706e-06	TGTCAACGCGCCTCGACGGCACGGACCTGGAAACACCATATATTT	CQRASTARTWKHHIF	TRBV7-9	TRBD1	TRBJ1-3	pt125_reptil.txt	TWKH
1	8.56054445062706e-06	TGTGCCAGCAGCTTAAAGAGACACTGGAAACACCATATATTTTGG	CASSLKRHWKHHIFW	TRBV11-2	TRBD1-1	TRBJ1-3	pt125_reptil.txt	HWKH
1	8.56054445062706e-06	TGTGCCACCAGCAGAGGCGAACTACCCCAAATCGGGGGCTACACCTTC	CATSRGELPQIGGYTF	TRBV15-1	TRBD2-1	TRBJ1-2	pt125_reptil.txt	LPQI
1	8.56054445062706e-06	TGTGCCAGCAGTTTACCTCGAAGCAGGAAATTCACCCCTCCACTT	CASSLPRSRKFTPPL	TRBV27-1	TRBD1-1	TRBJ1-6	pt125_reptil.txt	RKFT
1	8.56054445062706e-06	TGCAGTGCTAGAGATTGGGACAGAAAATTCACCCCTCCACTTTGG	CSARDWDRKFTPPLW	TRBV20	TRBD1-1	TRBJ1-6	pt125_reptil.txt	RKFT
1	8.56054445062706e-06	TGTGCCAGCTCACCCCCGGGACAGGGACCCGAACTATGGCTACACCTTCGG	CASSPPGQGPELWLHLR	TRBV18-1	TRBD1-1	TRBJ1-2	pt125_reptil.txt	PELW
1	8.56054445062706e-06	TGTGCCAGCAGCTCTCCGGAGGAACTGAAGCTTTCTTTG	CASSSPEELKLSL	TRBV11-3	TRBD2-1	TRBJ1-1	pt125_reptil.txt	EELK
1	8.56054445062706e-06	TGTGCCAGCAGCTTAAAGAGACACTGGAAACACCATATATTTTGG	CASSLKRHWKHHIFW	TRBV11-2	TRBD1-1	TRBJ1-3	pt125_reptil.txt	HWK
24	8.53782612717092e-05	TGTGCCAGCAGCTTGGACAGGGGCTACGGCTACACCTTC	CASSLDRGYGYTF	TRBV7-2	TRBD1-1	TRBJ1-2	pt081_reptil.txt	SLDRGY.
17	8.52899859522376e-05	TGTGCCACCAGCCAGGGAGGGACAGATACGCAGTATTTT	CATSQGGTDTQYF	TRBV24-1	TRBD2-1	TRBJ2-3	pt423_reptil.txt	SQ.GTDT
23	8.41932638067801e-05	TGTGCCAGCAGCCAAGATTGGGACAGAGAAGCTTTCTTT	CASSQDWDREAFF	TRBV3-1/3-2	TRBD1-1	TRBJ1-1	pt096_reptil.txt	SQDW.RE
23	8.41932638067801e-05	TGCGCCAGCAGCTTCTCCTACGAGCAGTACTTC	CASSFSYEQYF	TRBV5-1	.	TRBJ2-7	pt096_reptil.txt	S.SYE
23	8.41932638067801e-05	TGTGCCAGCAGCTTAAACGGCGTCACCATATATTTT	CASSLNGVTIYF	TRBV7-9	TRBD1	TRBJ1-3	pt096_reptil.txt	SLNG.T
14	8.41492808241821e-05	TGCGCCAGCAGCCCCGGGACAGGGGTCTACGAGCAGTACTTC	CASSPGTGVYEQYF	TRBV4-3	TRBD1-1	TRBJ2-7	pt426_reptil.txt	SPG.GVYE
21	8.30761927367672e-05	TGTGCCAGCAGTCTAACAGGGTACCAAGAGACCCAGTACTTC	CASSLTGYQETQYF	TRBV6-5	TRBD1-1	TRBJ2-5	pt616_reptil.txt	SL.GYQET
21	8.30761927367672e-05	TGTGCCAGCAGCGGGGAGGCAGATACGCAGTATTTT	CASSGEADTQYF	TRBV7-9	TRBD2-1	TRBJ2-3	pt616_reptil.txt	S.EADT
21	8.30761927367672e-05	TGCAGCGTTGATCTAGGCACAGATACGCAGTATTTT	CSVDLGTDTQYF	TRBV29-1	TRBD2-1	TRBJ2-3	pt616_reptil.txt	D.GTDT
21	8.30761927367672e-05	TGTGCCAGCAGTCTAACAGGGTACCAAGAGACCCAGTACTTC	CASSLTGYQETQYF	TRBV6-5	TRBD1-1	TRBJ2-5	pt616_reptil.txt	S.TGYQET
21	8.30761927367672e-05	TGTGCCAGCAGCGGGGAGGCAGATACGCAGTATTTT	CASSGEADTQYF	TRBV7-9	TRBD2-1	TRBJ2-3	pt616_reptil.txt	SG.ADT
21	8.30761927367672e-05	TGTGCCAGCAGCTTGGGACCTACCAAGAGACCCAGTACTTCG	CASSLGPTKRPSTS	TRBV7-3	TRBD1	TRBJ2-5	pt616_reptil.txt	TKRP
21	8.30761927367672e-05	TGTGCCAGCAGCCACGGGACTAGCGGGAGGACAATGAGCAGTTCTTCG	CASSHGTSGRTMSSSS	TRBV6	TRBD2-1	TRBJ2-1	pt616_reptil.txt	TMS
21	8.30761927367672e-05	TGTGCCAGCAGCTTGGGACCTACCAAGAGACCCAGTACTTCG	CASSLGPTKRPSTS	TRBV7-3	TRBD1	TRBJ2-5	pt616_reptil.txt	KRP
21	8.30761927367672e-05	TGTGCCAGCAGCCACGGGACTAGCGGGAGGACAATGAGCAGTTCTTCG	CASSHGTSGRTMSSSS	TRBV6	TRBD2-1	TRBJ2-1	pt616_reptil.txt	RTMS
23	8.18208337187213e-05	TGTGCCATCAGTGTGGTAGATAACACCGGGGAGCTGTTTTTT	CAISVVDNTGELFF	TRBV10-3	TRBD2-1	TRBJ2-2	pt081_reptil.txt	SVV.NTGE
23	8.18208337187213e-05	TGTGCCAGCAGCTTAGGACAGGGTACTGAGCAGTACTTC	CASSLGQGTEQYF	TRBV7	TRBD1-1	TRBJ2-7	pt081_reptil.txt	SLGQGT.
23	8.18208337187213e-05	TGTGCCAGCAGCTTAGGACAGGGTACTGAGCAGTACTTC	CASSLGQGTEQYF	TRBV7	TRBD1-1	TRBJ2-7	pt081_reptil.txt	.LGQGTE
23	8.18208337187213e-05	TGTGCCAGCAGCTTAGGACAGGGTACTGAGCAGTACTTC	CASSLGQGTEQYF	TRBV7	TRBD1-1	TRBJ2-7	pt081_reptil.txt	S.GQGTE
23	8.18208337187213e-05	TGCGCCAGCAGTGGGGGACTAGCGGGAGGCCCACCAAAAACATTCAGTACTTCG	CASSGGLAGGPPKTFSTS	TRBV10-2	TRBD2-1	TRBJ2-4	pt081_reptil.txt	PKTF
23	8.18208337187213e-05	TGCGCCAGCAGTGGGGGACTAGCGGGAGGCCCACCAAAAACATTCAGTACTTCG	CASSGGLAGGPPKTFSTS	TRBV10-2	TRBD2-1	TRBJ2-4	pt081_reptil.txt	KTF
28	8.1075289988939e-05	TGTGCCAGCAGCCAGGACAGTGTCAATCAGCCCCAGCATTTT	CASSQDSVNQPQHF	TRBV12	TRBD1-1	TRBJ1-5	pt115_reptil.txt	SQDS.NQP
22	8.05326871195288e-05	TGTGCCAGCAGTGGGACAGGCACAGATACGCAGTATTTT	CASSGTGTDTQYF	TRBV6-2/6-3	TRBD1-1	TRBJ2-3	pt096_reptil.txt	S.TGTDT
22	8.05326871195288e-05	TGTGCCAGCAGCTTAGGGTCGGGCACAGATACGCAGTATTTT	CASSLGSGTDTQYF	TRBV13-1	TRBD2-1	TRBJ2-3	pt096_reptil.txt	SL.SGTDT
22	8.05326871195288e-05	TGTGCCAGCAGCTTAGGGTCGGGCACAGATACGCAGTATTTT	CASSLGSGTDTQYF	TRBV13-1	TRBD2-1	TRBJ2-3	pt096_reptil.txt	SLGS.TDT
22	8.05326871195288e-05	TGTGCCAGAAGCTTAGCGGGGGGATCCCTAACTATGGCTACACCTTCG	CARSLAGGSLTMATPS	TRBV7-5	TRBD2-1	TRBJ1-2	pt096_reptil.txt	LTMA
22	8.05326871195288e-05	TGTGCCAGAAGCTTAGCGGGGGGATCCCTAACTATGGCTACACCTTCG	CARSLAGGSLTMATPS	TRBV7-5	TRBD2-1	TRBJ1-2	pt096_reptil.txt	TMA
22	8.05326871195288e-05	TGTGCCAGAAGCTTAGCGGGGGGATCCCTAACTATGGCTACACCTTCG	CARSLAGGSLTMATPS	TRBV7-5	TRBD2-1	TRBJ1-2	pt096_reptil.txt	LTM
22	8.05326871195288e-05	TGTGCCAGCAGCAAATCTACTAGCGGGGGGGCCTCTCGCAAGGCAAGATACGCAGTATTTTGG	CASSKSTSGGASRKARYAVFW	TRBV21-1	TRBD2-1	TRBJ2-3	pt096_reptil.txt	ARYA
16	8.02729279550472e-05	TGTGCCACCCGACAGGGGGGCACTGAAGCTTTCTTT	CATRQGGTEAFF	TRBV11-1	TRBD1-1	TRBJ1-1	pt423_reptil.txt	RQ.GTE
16	8.02729279550472e-05	TGTGCCAGCAGTGGACTAGCGGGCACAGATACGCAGTATTTT	CASSGLAGTDTQYF	TRBV7-3	TRBD2-1	TRBJ2-3	pt423_reptil.txt	.GLAGTDT
16	8.02729279550472e-05	TGTGCCAGCAGTGGACTAGCGGGCACAGATACGCAGTATTTT	CASSGLAGTDTQYF	TRBV7-3	TRBD2-1	TRBJ2-3	pt423_reptil.txt	SG.AGTDT
16	8.02729279550472e-05	TGTGCCAGCAGCTTGGATCGGGTTACTGAAGCTTTCTTT	CASSLDRVTEAFF	TRBV5-4	TRBD2-1	TRBJ1-1	pt423_reptil.txt	SLDRV.E
2	7.91201835588259e-06	TGTGCCAGCAGCTTGGGGGGGGGCTCAACCTTC	CASSLGGGSTF	TRBV5-6	TRBD2-1	TRBJ2	pt616_reptil.txt	SLG.G
2	7.91201835588259e-06	TGTGCCAGCAGCCGGGGGGGGGCCCAGATACGCAGTATTTTG	CASSRGGAQIRSIL	TRBV9-1	TRBD2-1	TRBJ2-3	pt616_reptil.txt	S.GGAQIR
2	7.91201835588259e-06	TGTGCCAGCAGCCTCGGACAGGGAATTTTACGAGCAGTACTTCGG	CASSLGQGILRAVLR	TRBV21-1	TRBD1-1	TRBJ2-7	pt616_reptil.txt	SLGQG.LRA
2	7.91201835588259e-06	TGTGCCAGCAGCTACAGTAATGAGCAGTTCTTC	CASSYSNEQFF	TRBV5-6	TRBD1-1	TRBJ2-1	pt616_reptil.txt	S.SNE
2	7.91201835588259e-06	TGTGCCAGCAGTCAGGGAAACGAGCAGTACTTC	CASSQGNEQYF	TRBV6-5	TRBD1-1	TRBJ2-7	pt616_reptil.txt	SQ.NE
2	7.91201835588259e-06	TGTGCCAGCAGCCAAGATTCTGTTGAGCAGTTCTTC	CASSQDSVEQFF	TRBV14-1	TRBD2-1	TRBJ2-1	pt616_reptil.txt	SQD.VE
2	7.91201835588259e-06	TGTGCCAGCAGCTCGACAGATACGCAGTATTTT	CASSSTDTQYF	TRBV7	TRBD2-1	TRBJ2-3	pt616_reptil.txt	S.TDT
2	7.91201835588259e-06	TGTGCCAGCAGCCGGGGGGGGGCCCAGATACGCAGTATTTTG	CASSRGGAQIRSIL	TRBV9-1	TRBD2-1	TRBJ2-3	pt616_reptil.txt	SRGG.QIR
2	7.91201835588259e-06	TGTGCCAGTAGGGTAGCGGAGAACACCGGGGAGCTGTTTTTG	CASRVAENTGELFL	TRBV19-1	TRBD2-1	TRBJ2-2	pt616_reptil.txt	.VAENTGE
2	7.91201835588259e-06	TGTGCCAGCACTAGACCGGGGAGCTGTTTTTGG	CASTRPGSCFW	TRBV6-5	TRBD2-1	TRBJ2-2	pt616_reptil.txt	.RPGS
2	7.91201835588259e-06	TGTGCCAGCAGTTACTCGTTGGACACCGGGGAGCTGTTTTTT	CASSYSLDTGELFF	TRBV6-5	TRBD1	TRBJ2-2	pt616_reptil.txt	S.SLDTGE
2	7.91201835588259e-06	TGTGCCAGCAGTTTATGGGGGGGAGAGACCCAGTACTTC	CASSLWGGETQYF	TRBV27-1	TRBD2-1	TRBJ2-5	pt616_reptil.txt	SL.GGET
2	7.91201835588259e-06	TGTGCCAGCAGCTTATGGGGGGGCGAGACCCAGTACTTC	CASSLWGGETQYF	TRBV7-7	TRBD2-1	TRBJ2-5	pt616_reptil.txt	SL.GGET
2	7.91201835588259e-06	TGCAGCGCCCGGACGGGGTTAGGGGCCAACGTCCTGACTTTC	CSARTGLGANVLTF	TRBV29-1	TRBD2-1	TRBJ2-6	pt616_reptil.txt	RTG.GANV
2	7.91201835588259e-06	TGTGCCAGCAGTCCGGGGGCGGGGAATTACAATGAGCAGTTCTTC	CASSPGAGNYNEQFF	TRBV12	TRBD1	TRBJ2-1	pt616_reptil.txt	S.GAGNYNE
2	7.91201835588259e-06	TGTGCCATCAGGGGACAGGGAGGGACCGGGGAGCTGTTTTTG	CAIRGQGGTGELFL	TRBV10-3	TRBD1-1	TRBJ2-2	pt616_reptil.txt	RG.GGTGE
2	7.91201835588259e-06	TGTGCCAGCAGCACCAGGGGTACCGGGGAGCTGTTTTTT	CASSTRGTGELFF	TRBV7-2	TRBD1-1	TRBJ2-2	pt616_reptil.txt	STRG.GE
2	7.91201835588259e-06	TGCGCCAGCAGCTTGGTCCCCGGCGGAGACTATGGCTACACCTTC	CASSLVPGGDYGYTF	TRBV5-1	TRBD2-1	TRBJ1-2	pt616_reptil.txt	SL.PGGDYG
2	7.91201835588259e-06	TGTGCCAGCAGTGAAGCGGGACCTACCGGGGAGCTGTTTTTT	CASSEAGPTGELFF	TRBV2-1	TRBD1	TRBJ2-2	pt616_reptil.txt	SE.GPTGE
2	7.91201835588259e-06	TGTGCCAGTAGGGTAGCGGAGAACACCGGGGAGCTGTTTTTG	CASRVAENTGELFL	TRBV19-1	TRBD2-1	TRBJ2-2	pt616_reptil.txt	R.AENTGE
2	7.91201835588259e-06	TGTGCCAGCAGCCCGCGGACACAACAAGAGACCCAGTACTTC	CASSPRTQQETQYF	TRBV7-2	TRBD1-1	TRBJ2-5	pt616_reptil.txt	SPRT.QET
2	7.91201835588259e-06	TGTGCCAGCAGCAGTAGGACAGGGGGGACCTACGAGCAGTACTTC	CASSSRTGGTYEQYF	TRBV7-2	TRBD1-1	TRBJ2-7	pt616_reptil.txt	SSRTGG.YE
2	7.91201835588259e-06	TGTGCCAGCAGCTTAGGGGTCGACACCATATATTTT	CASSLGVDTIYF	TRBV7-9	TRBD1	TRBJ1-3	pt616_reptil.txt	SLG.DT
2	7.91201835588259e-06	TGTGCCAGCAGAGGTGGAGGGAACACCGGGGAGCTGTTTTTG	CASRGGGNTGELFL	TRBV6-5	TRBD2-1	TRBJ2-2	pt616_reptil.txt	RGGG.TGE
2	7.91201835588259e-06	TGTGCCACCAGCAGGGACAGGGCCTACGAGCAGTACTTC	CATSRDRAYEQYF	TRBV15-1	TRBD1-1	TRBJ2-7	pt616_reptil.txt	SRDR.YE
2	7.91201835588259e-06	TGTGCCACCAGCAGAGATCGGGGGTACGAGCAGTACTTC	CATSRDRGYEQYF	TRBV15-1	TRBD2-1	TRBJ2-7	pt616_reptil.txt	SRDR.YE
2	7.91201835588259e-06	TGTGCCAGCACCTTTGGAGGGGCGAACACCGGGGAGCTGTTTTTG	CASTFGGANTGELFL	TRBV27-1	TRBD2-1	TRBJ2-2	pt616_reptil.txt	T.GGANTGE
2	7.91201835588259e-06	TGTGCCAGCAGTGAATTAAGGGCGAACACTGAAGCTTTCTTT	CASSELRANTEAFF	TRBV6-1	TRBD1	TRBJ1-1	pt616_reptil.txt	SE.RANTE
2	7.91201835588259e-06	TGCAGCGTGGGGGGGGGAGGAGGCGAGACCCAGTACTTC	CSVGGGGGETQYF	TRBV29-1	TRBD2-1	TRBJ2-5	pt616_reptil.txt	G.GGGET
2	7.91201835588259e-06	TGTGCCAGCAGCTTAGGGGTCGACACCATATATTTT	CASSLGVDTIYF	TRBV7-9	TRBD1	TRBJ1-3	pt616_reptil.txt	SLGVD.
2	7.91201835588259e-06	TGTGCCAGCAGTGAAGGGCTAGCGGACTACAATGAGCAGTTCTTC	CASSEGLADYNEQFF	TRBV6-1	TRBD2-1	TRBJ2-1	pt616_reptil.txt	S.GLADYNE
2	7.91201835588259e-06	TGTGCCAGTAGTAGGGGGACAGGGGGCAATCAGCCCCAGCATTTT	CASSRGTGGNQPQHF	TRBV19-1	TRBD1-1	TRBJ1-5	pt616_reptil.txt	SRGTG.NQP
2	7.91201835588259e-06	TGTGCCAGCAGCTTGGGGGCAGGGGAGACCCAGTACTTC	CASSLGAGETQYF	TRBV7	TRBD1-1	TRBJ2-5	pt616_reptil.txt	SL.AGET
2	7.91201835588259e-06	TGTGCCAGCTCCCGGGGACAGGGCGGCACCGGGGAGCTGTTTTTT	CASSRGQGGTGELFF	TRBV18-1	TRBD1-1	TRBJ2-2	pt616_reptil.txt	S.GQGGTGE
2	7.91201835588259e-06	TGTGCCAGTAGTATATTAGGGGCCGGGGAGCTGTTTTTG	CASSILGAGELFL	TRBV19-1	TRBD1	TRBJ2-2	pt616_reptil.txt	SILG.GE
2	7.91201835588259e-06	TGTGCCAGCAGCCTTTCGGGGGGGCCTTCCAATGAGCAGTTCTTC	CASSLSGGPSNEQFF	TRBV11-2	TRBD2-1	TRBJ2-1	pt616_reptil.txt	SLSGGP.NE
2	7.91201835588259e-06	TGCGCCAGCAGCTTGACTAGCGGGGGGACAGATACGCAGTATTTT	CASSLTSGGTDTQYF	TRBV5-1	TRBD2-1	TRBJ2-3	pt616_reptil.txt	.LTSGGTDT
2	7.91201835588259e-06	TGTGCCAGCAGCTTACAGGGGGAGACCCAGTACTTC	CASSLQGETQYF	TRBV11-1	TRBD1-1	TRBJ2-5	pt616_reptil.txt	SLQG.T
2	7.91201835588259e-06	TGTGCCAGCAGCTTAGGGGTCGACACCATATATTTT	CASSLGVDTIYF	TRBV7-9	TRBD1	TRBJ1-3	pt616_reptil.txt	SL.VDT
2	7.91201835588259e-06	TGTGCCAGCAGTTTATGGGGGGGAGAGACCCAGTACTTC	CASSLWGGETQYF	TRBV27-1	TRBD2-1	TRBJ2-5	pt616_reptil.txt	SLWG.ET
2	7.91201835588259e-06	TGTGCCAGCAGCTTATGGGGGGGCGAGACCCAGTACTTC	CASSLWGGETQYF	TRBV7-7	TRBD2-1	TRBJ2-5	pt616_reptil.txt	SLWG.ET
2	7.91201835588259e-06	TGTGCCAGCAGCCCGAGGACAGGGGACACCGGGGAGCTGTTTTTT	CASSPRTGDTGELFF	TRBV5-4	TRBD1-1	TRBJ2-2	pt616_reptil.txt	S.RTGDTGE
2	7.91201835588259e-06	TGTGCCAGCAGCGTAGTGAGTAACACCGGGGAGCTGTTTTTG	CASSVVSNTGELFL	TRBV9-1	TRBD2-1	TRBJ2-2	pt616_reptil.txt	SVV.NTGE
2	7.91201835588259e-06	TGTGCCAGCAGCCCTAGCGGGAGGACAGATACGCAGTATTTT	CASSPSGRTDTQYF	TRBV7-2	TRBD2-1	TRBJ2-3	pt616_reptil.txt	SPSGR.DT
2	7.91201835588259e-06	TGTGCCAGCAGTTACGGGGCGGGCGGCGGAGAGACCCAGTACTTC	CASSYGAGGGETQYF	TRBV6-5	TRBD1	TRBJ2-5	pt616_reptil.txt	S.GAGGGET
2	7.91201835588259e-06	TGCGCCAGCAGCCCGTCGGGCAACAATGAGCAGTTCTTC	CASSPSGNNEQFF	TRBV4-1	TRBD1	TRBJ2-1	pt616_reptil.txt	SPS.NNE
2	7.91201835588259e-06	TGTGCCAGCAGGGTGGATTCGAACACCGGGGAGCTGTTTTTT	CASRVDSNTGELFF	TRBV2-1	TRBD1	TRBJ2-2	pt616_reptil.txt	R.DSNTGE
2	7.91201835588259e-06	TGTGCCAGCAGTCAACAGGGAGATACGCAGTATTTT	CASSQQGDTQYF	TRBV6-5	TRBD1-1	TRBJ2-3	pt616_reptil.txt	SQQG.T
2	7.91201835588259e-06	TGTGCCAGCAGTTTAGATGGCAATGAGCAGTTCTTC	CASSLDGNEQFF	TRBV27-1	TRBD1	TRBJ2-1	pt616_reptil.txt	SL.GNE
2	7.91201835588259e-06	TGTGCCAGCAGAGGTGGAGGGAACACCGGGGAGCTGTTTTTG	CASRGGGNTGELFL	TRBV6-5	TRBD2-1	TRBJ2-2	pt616_reptil.txt	RG.GNTGE
2	7.91201835588259e-06	TGTGCCAGCAGCTTGGGGGCAGGGGAGACCCAGTACTTC	CASSLGAGETQYF	TRBV7	TRBD1-1	TRBJ2-5	pt616_reptil.txt	SLGA.ET
2	7.91201835588259e-06	TGTGCCACCAGCAGGGACAGGGCCTACGAGCAGTACTTC	CATSRDRAYEQYF	TRBV15-1	TRBD1-1	TRBJ2-7	pt616_reptil.txt	SR.RAYE
2	7.91201835588259e-06	TGTGCCAGCAGTCAACAGGGAGATACGCAGTATTTT	CASSQQGDTQYF	TRBV6-5	TRBD1-1	TRBJ2-3	pt616_reptil.txt	S.QGDT
2	7.91201835588259e-06	TGTGCTAGCAGCTTTGACCGGTACAATGAGCAGTTCTTC	CASSFDRYNEQFF	TRBV7-7	TRBD1	TRBJ2-1	pt616_reptil.txt	SFD.YNE
2	7.91201835588259e-06	TGCAGTGCTAGTAGGGGGCGCGTCGGGGAGCTGTTTTTT	CSASRGRVGELFF	TRBV20-1	TRBD1-1	TRBJ2-2	pt616_reptil.txt	S.GRVGE
2	7.91201835588259e-06	TGCGCCAGCAGCCCGTCGGGCAACAATGAGCAGTTCTTC	CASSPSGNNEQFF	TRBV4-1	TRBD1	TRBJ2-1	pt616_reptil.txt	SP.GNNE
2	7.91201835588259e-06	TGTGCCAGCAGCCTTACTACCTACAATGAGCAGTTCTTC	CASSLTTYNEQFF	TRBV12-3/12-4	TRBD2-1	TRBJ2-1	pt616_reptil.txt	SLT.YNE
2	7.91201835588259e-06	TGTGCCAGCAGCCCGGGGGGCCGGGGAGCTGTTTTT	CASSPGGRGAVF	TRBV11-3	TRBD2-1	TRBJ2-2	pt616_reptil.txt	SPG.RG
2	7.91201835588259e-06	TGTGCCAGCAGCTTGGGAATTGAGCAGTTCTTC	CASSLGIEQFF	TRBV5-6	TRBD1	TRBJ2-1	pt616_reptil.txt	SL.IE
2	7.91201835588259e-06	TGTGCCAGCAGTGGACAGGGAAGCAATCAGCCCCAGCATTTT	CASSGQGSNQPQHF	TRBV27-1	TRBD1-1	TRBJ1-5	pt616_reptil.txt	SGQGS.QP
2	7.91201835588259e-06	TGTGCCAGCACAGTGGGTACCGGGGAGCTGTTTTTT	CASTVGTGELFF	TRBV7-9	TRBD1	TRBJ2-2	pt616_reptil.txt	T.GTGE
2	7.91201835588259e-06	TGCGCCAGCAGCTTGACTAGCGGGGGGACAGATACGCAGTATTTT	CASSLTSGGTDTQYF	TRBV5-1	TRBD2-1	TRBJ2-3	pt616_reptil.txt	SL.SGGTDT
2	7.91201835588259e-06	TGTGCCAGCAGCGAACAGGGTCAGCCCCAGCATTTT	CASSEQGQPQHF	TRBV27-1	TRBD1-1	TRBJ1-5	pt616_reptil.txt	S.QGQP
2	7.91201835588259e-06	TGTGCCATCAGTCCAAATGGACAACAAGAGACCCAGTACTTC	CAISPNGQQETQYF	TRBV10-3	TRBD1-1	TRBJ2-5	pt616_reptil.txt	SP.GQQET
2	7.91201835588259e-06	TGTGCCAGCAGCTTATCGGGGAGGGAGACCCAGTACTTC	CASSLSGRETQYF	TRBV11-1	TRBD2-1	TRBJ2-5	pt616_reptil.txt	SLS.RET
2	7.91201835588259e-06	TGTGCCAGCAGCAGCCCAACTAATGAAAAACTGTTTTTG	CASSSPTNEKLFL	TRBV5-4	TRBD2-1	TRBJ1-4	pt616_reptil.txt	SS.TNEK
2	7.91201835588259e-06	TGTGCCAGCAGTTTATGGGGGGGAGAGACCCAGTACTTC	CASSLWGGETQYF	TRBV27-1	TRBD2-1	TRBJ2-5	pt616_reptil.txt	S.WGGET
2	7.91201835588259e-06	TGTGCCAGCAGCTTATGGGGGGGCGAGACCCAGTACTTC	CASSLWGGETQYF	TRBV7-7	TRBD2-1	TRBJ2-5	pt616_reptil.txt	S.WGGET
2	7.91201835588259e-06	TGCAGTGCTAGAGATCTGGAAGAGACCCAGTACTTC	CSARDLEETQYF	TRBV20	TRBD1	TRBJ2-5	pt616_reptil.txt	RDL.ET
2	7.91201835588259e-06	TGTGCCAGCAGCTTGGGAATTGAGCAGTTCTTC	CASSLGIEQFF	TRBV5-6	TRBD1	TRBJ2-1	pt616_reptil.txt	SLGI.
2	7.91201835588259e-06	TGTGCCAGCAGCTTATCGGGGAGGGAGACCCAGTACTTC	CASSLSGRETQYF	TRBV11-1	TRBD2-1	TRBJ2-5	pt616_reptil.txt	S.SGRET
2	7.91201835588259e-06	TGTGCCAGCAGAACTGGCGCGAACACCGGGGAGCTGTTTTTG	CASRTGANTGELFL	TRBV2-1	TRBD2-1	TRBJ2-2	pt616_reptil.txt	RT.ANTGE
2	7.91201835588259e-06	TGTGCCAGCAGCTTAGTGGCCTCGAACACTGAAGCTTTCTTT	CASSLVASNTEAFF	TRBV7-8	TRBD1-1	TRBJ1-1	pt616_reptil.txt	SL.ASNTE
2	7.91201835588259e-06	TGTGCCAGCAGCGTAGCAAGGACAGATACGCAGTATTTT	CASSVARTDTQYF	TRBV9-1	TRBD1	TRBJ2-3	pt616_reptil.txt	SV.RTDT
2	7.91201835588259e-06	TGTGCCAGCAGCTTAGTGGCCTCGAACACTGAAGCTTTCTTT	CASSLVASNTEAFF	TRBV7-8	TRBD1-1	TRBJ1-1	pt616_reptil.txt	SLV.SNTE
2	7.91201835588259e-06	TGTGCCACCAGCAGCAGGGGTTTCACTGAAGCTTTCTTT	CATSSRGFTEAFF	TRBV15-1	TRBD1-1	TRBJ1-1	pt616_reptil.txt	SSRG.TE
2	7.91201835588259e-06	TGTGCCAGCAGTCCAGGTCCGAGCTCCTACAATGAGCAGTTCTTC	CASSPGPSSYNEQFF	TRBV7-3	TRBD1-1	TRBJ2-1	pt616_reptil.txt	SP.PSSYNE
2	7.91201835588259e-06	TGCAGCGTCGGTGGGACAGGGTATGGCTACACCTTC	CSVGGTGYGYTF	TRBV29-1	TRBD1-1	TRBJ1-2	pt616_reptil.txt	GG.GYG
2	7.91201835588259e-06	TGTGCCAGCAGCCTTACTACCTACAATGAGCAGTTCTTC	CASSLTTYNEQFF	TRBV12-3/12-4	TRBD2-1	TRBJ2-1	pt616_reptil.txt	S.TTYNE
2	7.91201835588259e-06	TGTGCCAGCAGCTTAGTGGGTAACACCTACGAGCAGTACTTC	CASSLVGNTYEQYF	TRBV7-9	TRBD1	TRBJ2-7	pt616_reptil.txt	SLVG.TYE
2	7.91201835588259e-06	TGTGCCAGCGGGACTAGCGGGGGCAATGAGCAGTTCTTC	CASGTSGGNEQFF	TRBV6-5	TRBD2-1	TRBJ2-1	pt616_reptil.txt	.TSGGNE
2	7.91201835588259e-06	TGTGCCAGCAGCTTAGGGCAGGGGACCTACGAGCAGTACTTC	CASSLGQGTYEQYF	TRBV7-2	TRBD1-1	TRBJ2-7	pt616_reptil.txt	SLGQGT.E
2	7.91201835588259e-06	TGTGCCAGCAGCCAAGGCGGACTAGAAGCTTTCTTT	CASSQGGLEAFF	TRBV3-1/3-2	TRBD2-1	TRBJ1-1	pt616_reptil.txt	S.GGLE
2	7.91201835588259e-06	TGTGCCAGCAGCCCTAGCGGGAGGACAGATACGCAGTATTTT	CASSPSGRTDTQYF	TRBV7-2	TRBD2-1	TRBJ2-3	pt616_reptil.txt	SPSG.TDT
2	7.91201835588259e-06	TGTGCCAGCTCACCACAGGGTTCCACAGATACGCAGTATTTT	CASSPQGSTDTQYF	TRBV18-1	TRBD1	TRBJ2-3	pt616_reptil.txt	SPQG.TDT
2	7.91201835588259e-06	TGTGCCAGCAGCCGACTAGCGGGGAACAATGAGCAGTTCTTC	CASSRLAGNNEQFF	TRBV11-2	TRBD2-1	TRBJ2-1	pt616_reptil.txt	SRLAG.NE
2	7.91201835588259e-06	TGCGCCAGCAGCCGACAGGGGGTCTACGAGCAGTACTTC	CASSRQGVYEQYF	TRBV5-1	TRBD1-1	TRBJ2-7	pt616_reptil.txt	SR.GVYE
2	7.91201835588259e-06	TGTGCCAGTAGCAAAGACAGGGGCGGGGAGACCCAGTACTTC	CASSKDRGGETQYF	TRBV19-1	TRBD1-1	TRBJ2-5	pt616_reptil.txt	S.DRGGET
2	7.91201835588259e-06	TGTGCCAGTAGTAGGGGGACAGGGGGCAATCAGCCCCAGCATTTT	CASSRGTGGNQPQHF	TRBV19-1	TRBD1-1	TRBJ1-5	pt616_reptil.txt	SRG.GGNQP
2	7.91201835588259e-06	TGTGCCAGCAGACGGGGGGGGCCAGATACGCAGTATTTT	CASRRGGPDTQYF	TRBV3-1/3-2	TRBD2-1	TRBJ2-3	pt616_reptil.txt	R.GGPDT
2	7.91201835588259e-06	TGTGCCAGCAGCTTACAGGGGGAGACCCAGTACTTC	CASSLQGETQYF	TRBV11-1	TRBD1-1	TRBJ2-5	pt616_reptil.txt	S.QGET
2	7.91201835588259e-06	TGTGCCTGGAGTCGGGAGAACACTGAAGCTTTCTTT	CAWSRENTEAFF	TRBV30-1	TRBD2-1	TRBJ1-1	pt616_reptil.txt	S.ENTE
2	7.91201835588259e-06	TGTGCCAGCAGTCGGGATTGGGCCGGGGAGCTGTTTTTG	CASSRDWAGELFL	TRBV6-4	TRBD2-1	TRBJ2-2	pt616_reptil.txt	SRD.AGE
2	7.91201835588259e-06	TGCGCCAGCAGCTTGACTAGCGGGGGGACAGATACGCAGTATTTT	CASSLTSGGTDTQYF	TRBV5-1	TRBD2-1	TRBJ2-3	pt616_reptil.txt	SLTSG.TDT
2	7.91201835588259e-06	TGTGCCAGCAGGGCCGGGACAGGGAAGTTCTTC	CASRAGTGKFF	TRBV6-5	TRBD1-1	TRBJ2-1	pt616_reptil.txt	RAG.G
2	7.91201835588259e-06	TGTGCCAGCAGTACAGGGTTCAATGAGCAGTTCTTC	CASSTGFNEQFF	TRBV6-5	TRBD1-1	TRBJ2-1	pt616_reptil.txt	STG.NE
2	7.91201835588259e-06	TGTGCCAGCAGAGGGACAGGGTGGAATGAGCAGTTCTTC	CASRGTGWNEQFF	TRBV7-2	TRBD1-1	TRBJ2-1	pt616_reptil.txt	RGTG.NE
2	7.91201835588259e-06	TGTGCCAGCAGTAGCGGGACTAGCGGAAACAATGAGCAGTTCTTC	CASSSGTSGNNEQFF	TRBV27-1	TRBD2-1	TRBJ2-1	pt616_reptil.txt	S.GTSGNNE
2	7.91201835588259e-06	TGTGCCAGCAGTGAGTACAATGAGCAGTTCTTC	CASSEYNEQFF	TRBV12-3/12-4	TRBD2-1	TRBJ2-1	pt616_reptil.txt	.EYNE
2	7.91201835588259e-06	TGTGCCTGGGCACTAGCGGGGGCCACCAAGAGACCCAGTACTTCG	CAWALAGATKRPSTS	TRBV30-1	TRBD2-1	TRBJ2-5	pt616_reptil.txt	TKRP
2	7.91201835588259e-06	TGTGCCAGCAGCTTGGGGACTAGCGGGAGACTCCTACGAGCAGTACTTCGG	CASSLGTSGRLLRAVLR	TRBV7-2	TRBD2-1	TRBJ2-7	pt616_reptil.txt	LLRA
2	7.91201835588259e-06	TGTGCCAGCCTAGCTAGCGGGCCCCTCCTACGAGCAGTACTTCGG	CASLASGPLLRAVLR	TRBV7-6	TRBD2-1	TRBJ2-7	pt616_reptil.txt	LLRA
2	7.91201835588259e-06	TGTGCCAGCAGCCAAACTAGCGGGGGCCCCCTTACAATGAGCAGTTCTTCG	CASSQTSGGPLTMSSSS	TRBV3-1/3-2	TRBD2-1	TRBJ2-1	pt616_reptil.txt	TMS
2	7.91201835588259e-06	TGTGCCAGCAGTTTAGCCCGAGAACAACCTACAATGAGCAGTTCTTCG	CASSLAREQPTMSSSS	TRBV12	TRBD1	TRBJ2-1	pt616_reptil.txt	TMS
2	7.91201835588259e-06	TGTGCCAGCAGCTTATTATTCTTAGGGCGGGGGGGTACAATGAGCAGTTCTTCG	CASSLLFLGRGGTMSSSS	TRBV11	TRBD2-1	TRBJ2-1	pt616_reptil.txt	TMS
2	7.91201835588259e-06	TGTGCCAGCAGCTCCAGAGGGGGGGAACCTACAATGAGCAGTTCTTCG	CASSSRGGEPTMSSSS	TRBV11-2	TRBD2-1	TRBJ2-1	pt616_reptil.txt	TMS
2	7.91201835588259e-06	TGTGCCAGCAGTTACCACCGACCACTAGCGGACTCTACAATGAGCAGTTCTTCG	CASSYHRPLADSTMSSSS	TRBV6	TRBD2-1	TRBJ2-1	pt616_reptil.txt	TMS
2	7.91201835588259e-06	TGTGCCAGCAGTTGGGGGGGTCCTACAATGAGCAGTTCTTCG	CASSWGGPTMSSSS	TRBV6-5	TRBD2-1	TRBJ2-1	pt616_reptil.txt	TMS
2	7.91201835588259e-06	TGTGCCAGCAGCCCCAGGGGGGTGCGGCGGGAGGGTACAATGAGCAGTTCTTCG	CASSPRGVRREGTMSSSS	TRBV11-3	TRBD2-1	TRBJ2-1	pt616_reptil.txt	TMS
2	7.91201835588259e-06	TGTGCCAGCAGCAAAAAAAGGATGTCTCGACCCAGCACCGATAGTACAATGAGCAGTTCTTCG	CASSKKRMSRPSTDSTMSSSS	TRBV21-1	TRBD1	TRBJ2-1	pt616_reptil.txt	TMS
2	7.91201835588259e-06	TGTGCCAGCAGCGCTGACGGGGGGCATACTACAATGAGCAGTTCTTCG	CASSADGGHTTMSSSS	TRBV5-6	TRBD2-1	TRBJ2-1	pt616_reptil.txt	TMS
2	7.91201835588259e-06	TGTGCCAGCAGTTACTCGAAGGCGGGGGGAGTTACAATGAGCAGTTCTTCG	CASSYSKAGGVTMSSSS	TRBV6	TRBD2-1	TRBJ2-1	pt616_reptil.txt	TMS
2	7.91201835588259e-06	TGTGCCAGCAGATCTCCACAGCGGGGGGCAGGTACAATGAGCAGTTCTTCG	CASRSPQRGAGTMSSSS	TRBV6	TRBD2-1	TRBJ2-1	pt616_reptil.txt	TMS
2	7.91201835588259e-06	TGTGCCAGCCGAACGGGACTCCGAATTACAATGAGCAGTTCTTCG	CASRTGLRITMSSSS	TRBV21-1	TRBD2-1	TRBJ2-1	pt616_reptil.txt	TMS
2	7.91201835588259e-06	TGTGCCAGCAGTACGCAGGGGCTAACTATGGCTACACCTTCG	CASSTQGLTMATPS	TRBV27-1	TRBD1-1	TRBJ1-2	pt616_reptil.txt	LTMA
2	7.91201835588259e-06	TGTGCCAGCAGCTTGGTATGCGGAGACCGGTCGTTGGGTTGGCAACTAATGAAAAACTGTTTTTTG	CASSLVCGDRSLGWQLMKNCFL	TRBV5	TRBD2-1	TRBJ1-4	pt616_reptil.txt	QLMK
2	7.91201835588259e-06	TGTGCCAGCAGTTACCACCGACCACTAGCGGACTCTACAATGAGCAGTTCTTCG	CASSYHRPLADSTMSSSS	TRBV6	TRBD2-1	TRBJ2-1	pt616_reptil.txt	STMS
2	7.91201835588259e-06	TGTGCCAGCAGCAAAAAAAGGATGTCTCGACCCAGCACCGATAGTACAATGAGCAGTTCTTCG	CASSKKRMSRPSTDSTMSSSS	TRBV21-1	TRBD1	TRBJ2-1	pt616_reptil.txt	STMS
2	7.91201835588259e-06	TGTGCCAGCAGCCAAGACCATGGACAGCATTACGAACACCGGGGAGCTGTTTTT	CASSQDHGQHYEHRGAVF	TRBV14-1	TRBD1-1	TRBJ2-2	pt616_reptil.txt	EHR
2	7.91201835588259e-06	TGTGCCACCAGTGCCCGGACAGAGCACAGATACGCAGTATTTTGG	CATSARTEHRYAVFW	TRBV24-1	TRBD1-1	TRBJ2-3	pt616_reptil.txt	EHR
2	7.91201835588259e-06	TGTGCCAGCAGTTGGGGGGGTCCTACAATGAGCAGTTCTTCG	CASSWGGPTMSSSS	TRBV6-5	TRBD2-1	TRBJ2-1	pt616_reptil.txt	GPTM
2	7.91201835588259e-06	TGCGCCAGCAGCTTGGTTCGGGGTGAGGGGCCAACTATGGCTACACCTTCG	CASSLVRGEGPTMATPS	TRBV5-1	TRBD1	TRBJ1-2	pt616_reptil.txt	GPTM
2	7.91201835588259e-06	TGCGCCAGCAGCCAAGATCGGGGGGGGGTAAAGAGACCCAGTACTTCG	CASSQDRGGVKRPSTS	TRBV4-1	TRBD2-1	TRBJ2-5	pt616_reptil.txt	KRP
2	7.91201835588259e-06	TGTGCCAGCAGTACAGGGGCCAAGAGACCCAGTACTTCG	CASSTGAKRPSTS	TRBV7-4	TRBD1-1	TRBJ2-5	pt616_reptil.txt	KRP
2	7.91201835588259e-06	TGTGCCAGCAGCATCGGGACAGGGGGCGTCAAGAGACCCAGTACTTCG	CASSIGTGGVKRPSTS	TRBV21-1	TRBD1-1	TRBJ2-5	pt616_reptil.txt	KRP
2	7.91201835588259e-06	TGTGCCAGCAGCCCTGGACAGGGAATTCCCAAGAGACCCAGTACTTCG	CASSPGQGIPKRPSTS	TRBV12	TRBD1-1	TRBJ2-5	pt616_reptil.txt	KRP
2	7.91201835588259e-06	TGTGCCAGCTCACCCAGCTGGAACAAGAGACCCAGTACTTCG	CASSPSWNKRPSTS	TRBV18-1	TRBD1	TRBJ2-5	pt616_reptil.txt	KRP
2	7.91201835588259e-06	TGTGCCAGCAGTGTCCCCGGGGCCAAGAGACCCAGTACTTCG	CASSVPGAKRPSTS	TRBV2-1	TRBD2-1	TRBJ2-5	pt616_reptil.txt	KRP
2	7.91201835588259e-06	TGCGCCAGCAGCCCCGGGGGCCCCAAGAGACCCAGTACTTCG	CASSPGGPKRPSTS	TRBV5-1	TRBD1	TRBJ2-5	pt616_reptil.txt	KRP
2	7.91201835588259e-06	TGTGCCAGCAGCAAACGGCGGCAGGCCTACAAGAGACCCAGTACTTCG	CASSKRRQAYKRPSTS	TRBV21-1	TRBD1	TRBJ2-5	pt616_reptil.txt	KRP
2	7.91201835588259e-06	TGTGCCTGGGCACTAGCGGGGGCCACCAAGAGACCCAGTACTTCG	CAWALAGATKRPSTS	TRBV30-1	TRBD2-1	TRBJ2-5	pt616_reptil.txt	KRP
2	7.91201835588259e-06	TGTGCCAGCAACACCGCACCCAAAAGACCGGGGAGCTGTTTTTTG	CASNTAPKRPGSCFL	TRBV7-9	TRBD1-1	TRBJ2-2	pt616_reptil.txt	KRP
2	7.91201835588259e-06	TGTGCCAGCAGGAATCCGGGGGGAACTATGGCTACACCTTCG	CASRNPGGTMATPS	TRBV28-1	TRBD2-1	TRBJ1-2	pt616_reptil.txt	TMA
2	7.91201835588259e-06	TGCGCCAGCAGCCAAGAAGCGGGGGGGCCCTCAACTATGGCTACACCTTCG	CASSQEAGGPSTMATPS	TRBV4-1	TRBD2-1	TRBJ1-2	pt616_reptil.txt	TMA
2	7.91201835588259e-06	TGTGCCAGCAGTACGCAGGGGCTAACTATGGCTACACCTTCG	CASSTQGLTMATPS	TRBV27-1	TRBD1-1	TRBJ1-2	pt616_reptil.txt	TMA
2	7.91201835588259e-06	TGTGCAGCAGGGGGCCCGGGACAGGGGGGAACTATGGCTACACCTTCG	CAAGGPGQGGTMATPS	TRBV2-1	TRBD1-1	TRBJ1-2	pt616_reptil.txt	TMA
2	7.91201835588259e-06	TGCGCCAGCAGCTTGGTTCGGGGTGAGGGGCCAACTATGGCTACACCTTCG	CASSLVRGEGPTMATPS	TRBV5-1	TRBD1	TRBJ1-2	pt616_reptil.txt	TMA
2	7.91201835588259e-06	TGTGCCAGCAGGAATCCGGGGGGGGAACTATGGCTACACCTTCGG	CASRNPGGELWLHLR	TRBV28-1	TRBD2-1	TRBJ1-2	pt616_reptil.txt	LWL
2	7.91201835588259e-06	TGCGCCAGCAGCGGGACGACGTCCCCGCTATGGCTACACCTTCGG	CASSGTTSPLWLHLR	TRBV5-1	TRBD1	TRBJ1-2	pt616_reptil.txt	LWL
2	7.91201835588259e-06	TGTGCCAGCAGCGCTGACGGGGGGCATACTACAATGAGCAGTTCTTCG	CASSADGGHTTMSSSS	TRBV5-6	TRBD2-1	TRBJ2-1	pt616_reptil.txt	TTMS
2	7.91201835588259e-06	GTGCTAGTGGTTCAACAGGGAGCTCCTATAATTCACCCCTCCACTTTG	VLVVQQGAPIIHPSTL	TRBV12-5	TRBD1-1	TRBJ1-6	pt616_reptil.txt	PIIH
2	7.91201835588259e-06	TGTGCCACCAGAATGAGCCATTACAGTGGAAGAACACTGAAGCTTTCTTTG	CATRMSHYSGRTLKLSL	TRBV2-1	TRBD1-1	TRBJ1-1	pt616_reptil.txt	TLK
2	7.91201835588259e-06	TGTGCCTGGAGTGAATCCCGGGACAGGGGACTGGGTGCAACACTGAAGCTTTCTTTG	CAWSESRDRGLGATLKLSL	TRBV30-1	TRBD1-1	TRBJ1-1	pt616_reptil.txt	TLK
2	7.91201835588259e-06	TGCGCCAGCAGCTTGAGGGAAGGGGGGAGGTGGGCCCGAACACTGAAGCTTTCTTTG	CASSLREGGRWARTLKLSL	TRBV5-1	TRBD1	TRBJ1-1	pt616_reptil.txt	TLK
2	7.91201835588259e-06	TGCAGCGTTGATAGAGAGGGGGTAACATTAAGAACACTGAAGCTTTCTTTG	CSVDREGVTLRTLKLSL	TRBV29-1	TRBD1-1	TRBJ1-1	pt616_reptil.txt	TLK
2	7.91201835588259e-06	TGTGCCAGTAGTCTTGGGGGAACACTGAAGCTTTCTTTG	CASSLGGTLKLSL	TRBV19-1	TRBD1	TRBJ1-1	pt616_reptil.txt	TLK
2	7.91201835588259e-06	TGTGCCAGCAGGCAGGGGGGAACACTGAAGCTTTCTTTG	CASRQGGTLKLSL	TRBV6-4	TRBD1-1	TRBJ1-1	pt616_reptil.txt	TLK
2	7.91201835588259e-06	TGCGCCAGCAGTAGTCGGGGGGGAACACTGAAGCTTTCTTTG	CASSSRGGTLKLSL	TRBV5-1	TRBD2-1	TRBJ1-1	pt616_reptil.txt	TLK
2	7.91201835588259e-06	TGTGCCAGCTGGGGGGAGCGGCAGGGGACACTGAAGCTTTCTTTG	CASWGERQGTLKLSL	TRBV27-1	TRBD1	TRBJ1-1	pt616_reptil.txt	TLK
2	7.91201835588259e-06	TGTGCCAGCAGTTCCCAGCACCACCGAGTTGGGACACTGAAGCTTTCTTTG	CASSSQHHRVGTLKLSL	TRBV6-2/6-3	TRBD1	TRBJ1-1	pt616_reptil.txt	TLK
2	7.91201835588259e-06	TGCGCCAGCAGAAGGACAGAGCATGGCAGGACACTGAAGCTTTCTTTG	CASRRTEHGRTLKLSL	TRBV4-3	TRBD1-1	TRBJ1-1	pt616_reptil.txt	TLK
2	7.91201835588259e-06	TGTGCCAGCAGTACAGGGGCCAAGAGACCCAGTACTTCG	CASSTGAKRPSTS	TRBV7-4	TRBD1-1	TRBJ2-5	pt616_reptil.txt	AKRP
2	7.91201835588259e-06	TGTGCCAGCAGTGTCCCCGGGGCCAAGAGACCCAGTACTTCG	CASSVPGAKRPSTS	TRBV2-1	TRBD2-1	TRBJ2-5	pt616_reptil.txt	AKRP
2	7.91201835588259e-06	TGTGCCAGCAGCTTGGTATGCGGAGACCGGTCGTTGGGTTGGCAACTAATGAAAAACTGTTTTTTG	CASSLVCGDRSLGWQLMKNCFL	TRBV5	TRBD2-1	TRBJ1-4	pt616_reptil.txt	MKN
2	7.91201835588259e-06	TGCGCCAGCAGCTTGTCCACAGGGGAGGTAATGAAAAACTGTTTTTTG	CASSLSTGEVMKNCFL	TRBV5-1	TRBD1-1	TRBJ1-4	pt616_reptil.txt	MKN
2	7.91201835588259e-06	TGCGCCAGCAGTGAGTCATGGGCCATTGCAGGGCGACTAATGAAAAACTGTTTTTGG	CASSESWAIAGRLMKNCFW	TRBV10-1	TRBD1	TRBJ1-4	pt616_reptil.txt	MKN
2	7.91201835588259e-06	TGCGCCAGCAGTGATCAGGGGGGGGTTATGAAAAACTGTTTTTTG	CASSDQGGVMKNCFL	TRBV10-2	TRBD1	TRBJ1-4	pt616_reptil.txt	MKN
2	7.91201835588259e-06	TGTGCCAGCCCGGGACAAATGAAAAACTGTTTTTTG	CASPGQMKNCFL	TRBV7-3	TRBD1-1	TRBJ1-4	pt616_reptil.txt	MKN
2	7.91201835588259e-06	TGCGCCAGCAGTCTCCCCCGGGTCCAGGGGGCTACAGGTTGGGAAATGAAAAACTGTTTTTTG	CASSLPRVQGATGWEMKNCFL	TRBV23-1	TRBD1-1	TRBJ1-4	pt616_reptil.txt	MKN
2	7.91201835588259e-06	TGTGCCACCAGAATGAGCCATTACAGTGGAAGAACACTGAAGCTTTCTTTG	CATRMSHYSGRTLKLSL	TRBV2-1	TRBD1-1	TRBJ1-1	pt616_reptil.txt	RTLK
2	7.91201835588259e-06	TGCGCCAGCAGCTTGAGGGAAGGGGGGAGGTGGGCCCGAACACTGAAGCTTTCTTTG	CASSLREGGRWARTLKLSL	TRBV5-1	TRBD1	TRBJ1-1	pt616_reptil.txt	RTLK
2	7.91201835588259e-06	TGCAGCGTTGATAGAGAGGGGGTAACATTAAGAACACTGAAGCTTTCTTTG	CSVDREGVTLRTLKLSL	TRBV29-1	TRBD1-1	TRBJ1-1	pt616_reptil.txt	RTLK
2	7.91201835588259e-06	TGCGCCAGCAGAAGGACAGAGCATGGCAGGACACTGAAGCTTTCTTTG	CASRRTEHGRTLKLSL	TRBV4-3	TRBD1-1	TRBJ1-1	pt616_reptil.txt	RTLK
2	7.91201835588259e-06	TGCAGTGCCCGAGGCTCAACCCTAGGGGCACAGATACGCAGTATTTTG	CSARGSTLGAQIRSIL	TRBV20	TRBD1	TRBJ2-3	pt616_reptil.txt	AQIR
2	7.91201835588259e-06	TGTGCCAGCAGCAGAATTGATCGAGGGGAGGAGGCACAGATACGCAGTATTTTG	CASSRIDRGEEAQIRSIL	TRBV21-1	TRBD2-1	TRBJ2-3	pt616_reptil.txt	AQIR
2	7.91201835588259e-06	TGTGCCAGCAGCAAGGAGACTAGCGGAAAAGCACAGATACGCAGTATTTTG	CASSKETSGKAQIRSIL	TRBV21-1	TRBD2-1	TRBJ2-3	pt616_reptil.txt	AQIR
2	7.91201835588259e-06	TGTGCCAGCAGTTACTTGGGGGAGGTGGCACAGATACGCAGTATTTTG	CASSYLGEVAQIRSIL	TRBV6-2/6-3	TRBD2-1	TRBJ2-3	pt616_reptil.txt	AQIR
2	7.91201835588259e-06	TGTGCCAGCAGCCCACACCCTTCGGGGGGGGAGGCACAGATACGCAGTATTTTG	CASSPHPSGGEAQIRSIL	TRBV7-2	TRBD2-1	TRBJ2-3	pt616_reptil.txt	AQIR
2	7.91201835588259e-06	TGTGCCAGCAGCCGGGGGGGGGCCCAGATACGCAGTATTTTG	CASSRGGAQIRSIL	TRBV9-1	TRBD2-1	TRBJ2-3	pt616_reptil.txt	AQIR
2	7.91201835588259e-06	TGTGCCAGCAGTTTAAGTTGGGGTGTTAGGACTAGCGGGAGGGGGGCACAGATACGCAGTATTTTG	CASSLSWGVRTSGRGAQIRSIL	TRBV12	TRBD2-1	TRBJ2-3	pt616_reptil.txt	AQIR
2	7.91201835588259e-06	TGCGCCAGCAGCCTCGGGACTAGCGGGGCTCAAATACGCAGTATTTTG	CASSLGTSGAQIRSIL	TRBV4-1	TRBD2-1	TRBJ2-3	pt616_reptil.txt	AQIR
2	7.91201835588259e-06	TGTGCCAGCAGCGTAGGAGGGCGGGGGGCACAGATACGCAGTATTTTG	CASSVGGRGAQIRSIL	TRBV9-1	TRBD2-1	TRBJ2-3	pt616_reptil.txt	AQIR
2	7.91201835588259e-06	TGTGCCAGCTCACTCCGGGACAGGGAGGAGCTGGAAACACCATATATTTTG	CASSLRDREELETPYIL	TRBV18-1	TRBD1-1	TRBJ1-3	pt616_reptil.txt	LETP
2	7.91201835588259e-06	TGTGCCAGCAGCAAAGGGTACTCAAAAAGAGCTCTGGAAACACCATATATTTTG	CASSKGYSKRALETPYIL	TRBV7-3	TRBD1	TRBJ1-3	pt616_reptil.txt	LETP
2	7.91201835588259e-06	TGCGCCAGCAGCTTGTTGGGGACAGGGGGCGAAGAATTTCTGGAAACACCATATATTTTG	CASSLLGTGGEEFLETPYIL	TRBV5-1	TRBD1-1	TRBJ1-3	pt616_reptil.txt	LETP
2	7.91201835588259e-06	TGTGCCAGCAGCTTGGTATGCGGAGACCGGTCGTTGGGTTGGCAACTAATGAAAAACTGTTTTTTG	CASSLVCGDRSLGWQLMKNCFL	TRBV5	TRBD2-1	TRBJ1-4	pt616_reptil.txt	LMKN
2	7.91201835588259e-06	TGCGCCAGCAGTGAGTCATGGGCCATTGCAGGGCGACTAATGAAAAACTGTTTTTGG	CASSESWAIAGRLMKNCFW	TRBV10-1	TRBD1	TRBJ1-4	pt616_reptil.txt	LMKN
2	7.91201835588259e-06	TGTGCCAGCAGCTTAGTGGGGGGCGCTGGGCCAAAAACATTCAGTACTTCG	CASSLVGGAGPKTFSTS	TRBV7-2	TRBD1	TRBJ2-4	pt616_reptil.txt	PKTF
2	7.91201835588259e-06	TGTGCCAGCAGCTCATCAACTTGGCGCAGAGGCCAGCCAAAAACATTCAGTACTTCG	CASSSSTWRRGQPKTFSTS	TRBV7-2	TRBD2-1	TRBJ2-4	pt616_reptil.txt	PKTF
2	7.91201835588259e-06	TGTGCCAGCAGTTTAGCCCGAGAACAACCTACAATGAGCAGTTCTTCG	CASSLAREQPTMSSSS	TRBV12	TRBD1	TRBJ2-1	pt616_reptil.txt	PTMS
2	7.91201835588259e-06	TGTGCCAGCAGCTCCAGAGGGGGGGAACCTACAATGAGCAGTTCTTCG	CASSSRGGEPTMSSSS	TRBV11-2	TRBD2-1	TRBJ2-1	pt616_reptil.txt	PTMS
2	7.91201835588259e-06	TGTGCCAGCAGTTGGGGGGGTCCTACAATGAGCAGTTCTTCG	CASSWGGPTMSSSS	TRBV6-5	TRBD2-1	TRBJ2-1	pt616_reptil.txt	PTMS
2	7.91201835588259e-06	TGTGCCACCAGTGATTTGCTTTATGGACAGGGAGAAGAAGGGATAATTCACCCCTCCACTTTG	CATSDLLYGQGEEGIIHPSTL	TRBV24-1	TRBD1-1	TRBJ1-6	pt616_reptil.txt	IIHP
2	7.91201835588259e-06	GTGCTAGTGGTTCAACAGGGAGCTCCTATAATTCACCCCTCCACTTTG	VLVVQQGAPIIHPSTL	TRBV12-5	TRBD1-1	TRBJ1-6	pt616_reptil.txt	IIHP
2	7.91201835588259e-06	TGTGCCAGTAGTCTTGGGGGAACACTGAAGCTTTCTTTG	CASSLGGTLKLSL	TRBV19-1	TRBD1	TRBJ1-1	pt616_reptil.txt	GTLK
2	7.91201835588259e-06	TGTGCCAGCAGGCAGGGGGGAACACTGAAGCTTTCTTTG	CASRQGGTLKLSL	TRBV6-4	TRBD1-1	TRBJ1-1	pt616_reptil.txt	GTLK
2	7.91201835588259e-06	TGCGCCAGCAGTAGTCGGGGGGGAACACTGAAGCTTTCTTTG	CASSSRGGTLKLSL	TRBV5-1	TRBD2-1	TRBJ1-1	pt616_reptil.txt	GTLK
2	7.91201835588259e-06	TGTGCCAGCTGGGGGGAGCGGCAGGGGACACTGAAGCTTTCTTTG	CASWGERQGTLKLSL	TRBV27-1	TRBD1	TRBJ1-1	pt616_reptil.txt	GTLK
2	7.91201835588259e-06	TGTGCCAGCAGTTCCCAGCACCACCGAGTTGGGACACTGAAGCTTTCTTTG	CASSSQHHRVGTLKLSL	TRBV6-2/6-3	TRBD1	TRBJ1-1	pt616_reptil.txt	GTLK
2	7.91201835588259e-06	TGTGCCAGCAAACCCCCGGGACAGCTAATCAGCCCCAGCATTTTG	CASKPPGQLISPSIL	TRBV21-1	TRBD1-1	TRBJ1-5	pt616_reptil.txt	ISP
2	7.91201835588259e-06	TGTGCCACCACCTGCTCGGACCCCGTAAAAGCAATCAGCCCCAGCATTTTG	CATTCSDPVKAISPSIL	TRBV24-1	TRBD1	TRBJ1-5	pt616_reptil.txt	ISP
2	7.91201835588259e-06	TGTGCCAGCATCGACAGGTCTATAGCAATCAGCCCCAGCATTTTG	CASIDRSIAISPSIL	TRBV13-1	TRBD1-1	TRBJ1-5	pt616_reptil.txt	ISP
2	7.91201835588259e-06	TGCGCCAGCAGCTTAGAGGGGATCAGCCCCAGCATTTTG	CASSLEGISPSIL	TRBV5-1	TRBD1	TRBJ1-5	pt616_reptil.txt	ISP
2	7.91201835588259e-06	TGTGCCAGTAGGAATCAGGGGGCAATCAGCCCCAGCATTTTG	CASRNQGAISPSIL	TRBV19-1	TRBD1-1	TRBJ1-5	pt616_reptil.txt	ISP
2	7.91201835588259e-06	TGTGCCAGCACCCCTGTAGGGGTAGCAATCAGCCCCAGCATTTTG	CASTPVGVAISPSIL	TRBV6-2	TRBD1-1	TRBJ1-5	pt616_reptil.txt	ISP
2	7.91201835588259e-06	TGTGCCAGTAGTAGGGGGGGGAAAATCAGCCCCAGCATTTTG	CASSRGGKISPSIL	TRBV19-1	TRBD2-1	TRBJ1-5	pt616_reptil.txt	ISP
2	7.91201835588259e-06	TGTGCCAGCAGTTTAGCCCGAGAACAACCTACAATGAGCAGTTCTTCG	CASSLAREQPTMSSSS	TRBV12	TRBD1	TRBJ2-1	pt616_reptil.txt	PTM
2	7.91201835588259e-06	TGTGCCAGCAGCTCCAGAGGGGGGGAACCTACAATGAGCAGTTCTTCG	CASSSRGGEPTMSSSS	TRBV11-2	TRBD2-1	TRBJ2-1	pt616_reptil.txt	PTM
2	7.91201835588259e-06	TGTGCCAGCAGTTGGGGGGGTCCTACAATGAGCAGTTCTTCG	CASSWGGPTMSSSS	TRBV6-5	TRBD2-1	TRBJ2-1	pt616_reptil.txt	PTM
2	7.91201835588259e-06	TGCGCCAGCAGCTTGGTTCGGGGTGAGGGGCCAACTATGGCTACACCTTCG	CASSLVRGEGPTMATPS	TRBV5-1	TRBD1	TRBJ1-2	pt616_reptil.txt	PTM
2	7.91201835588259e-06	TGTGCCAGCAGCCAAAGGCGGGACAGGGGATTGGGCCAAAAACATTCAGTACTTCGG	CASSQRRDRGLGQKHSVLR	TRBV3-1/3-2	TRBD1-1	TRBJ2-4	pt616_reptil.txt	QKHS
2	7.91201835588259e-06	TGTGCCAGCAGCCAAAGGCGGGACAGGGGATTGGGCCAAAAACATTCAGTACTTCGG	CASSQRRDRGLGQKHSVLR	TRBV3-1/3-2	TRBD1-1	TRBJ2-4	pt616_reptil.txt	QKH
2	7.91201835588259e-06	TGTGCCACCAGTGGGACAGAGCAAAAACATTCAGTACTT	CATSGTEQKHSVL	TRBV24-1	TRBD1-1	TRBJ2-4	pt616_reptil.txt	QKH
2	7.91201835588259e-06	TGTGCCAGCAGCGACTACAGACAGAAACATTCAGTACTT	CASSDYRQKHSVL	TRBV21-1	TRBD1	TRBJ2-4	pt616_reptil.txt	QKH
2	7.91201835588259e-06	TGTGCCAGCAGCTTAGTGGGGGGGGCGCTGGGCCAAAAACATTCAGTACTT	CASSLVGGALGQKHSVL	TRBV7-2	TRBD2-1	TRBJ2-4	pt616_reptil.txt	QKH
2	7.91201835588259e-06	TGTGCCACCAGTGATTTGCTTTATGGACAGGGAGAAGAAGGGATAATTCACCCCTCCACTTTG	CATSDLLYGQGEEGIIHPSTL	TRBV24-1	TRBD1-1	TRBJ1-6	pt616_reptil.txt	IIH
2	7.91201835588259e-06	GTGCTAGTGGTTCAACAGGGAGCTCCTATAATTCACCCCTCCACTTTG	VLVVQQGAPIIHPSTL	TRBV12-5	TRBD1-1	TRBJ1-6	pt616_reptil.txt	IIH
2	7.91201835588259e-06	TGTGCCAGCAGCCCTGGACAGGGAATTCCCAAGAGACCCAGTACTTCG	CASSPGQGIPKRPSTS	TRBV12	TRBD1-1	TRBJ2-5	pt616_reptil.txt	PKRP
2	7.91201835588259e-06	TGCGCCAGCAGCCCCGGGGGCCCCAAGAGACCCAGTACTTCG	CASSPGGPKRPSTS	TRBV5-1	TRBD1	TRBJ2-5	pt616_reptil.txt	PKRP
2	7.91201835588259e-06	TGTGCCAGCAACACCGCACCCAAAAGACCGGGGAGCTGTTTTTTG	CASNTAPKRPGSCFL	TRBV7-9	TRBD1-1	TRBJ2-2	pt616_reptil.txt	PKRP
2	7.91201835588259e-06	TGTGCCAGCAGCCAAGACCATGGACAGCATTACGAACACCGGGGAGCTGTTTTT	CASSQDHGQHYEHRGAVF	TRBV14-1	TRBD1-1	TRBJ2-2	pt616_reptil.txt	EHRG
2	7.91201835588259e-06	TGTGCCACACGGGGGCTCCCACAGATACGCAGTATTTTG	CATRGLPQIRSIL	TRBV3-1/3-2	TRBD1	TRBJ2-3	pt616_reptil.txt	PQIR
2	7.91201835588259e-06	TGTGCCAGCAGCTTGGTATGCGGAGACCGGTCGTTGGGTTGGCAACTAATGAAAAACTGTTTTTTG	CASSLVCGDRSLGWQLMKNCFL	TRBV5	TRBD2-1	TRBJ1-4	pt616_reptil.txt	LMK
2	7.91201835588259e-06	TGCGCCAGCAGTGAGTCATGGGCCATTGCAGGGCGACTAATGAAAAACTGTTTTTGG	CASSESWAIAGRLMKNCFW	TRBV10-1	TRBD1	TRBJ1-4	pt616_reptil.txt	LMK
2	7.91201835588259e-06	TGTGCCAGCAGCTTAGTGGGGGGCGCTGGGCCAAAAACATTCAGTACTTCG	CASSLVGGAGPKTFSTS	TRBV7-2	TRBD1	TRBJ2-4	pt616_reptil.txt	KTF
2	7.91201835588259e-06	TGTGCCAGCAGTTTATCGTGGGGGGGGCGCATTAAAACATTCAGTACTTCG	CASSLSWGGRIKTFSTS	TRBV27-1	TRBD2-1	TRBJ2-4	pt616_reptil.txt	KTF
2	7.91201835588259e-06	TGTGCCAGCAGCTTAGTGGGGGGGCGCTGGGCCAAAACATTCAGTACTTCG	CASSLVGGRWAKTFSTS	TRBV7-2	TRBD2-1	TRBJ2-4	pt616_reptil.txt	KTF
2	7.91201835588259e-06	TGTGCCAGCAGCTTAGATGCCAGCGGGGGGCTAAAAACATTCAGTACTTCG	CASSLDASGGLKTFSTS	TRBV7-2	TRBD2-1	TRBJ2-4	pt616_reptil.txt	KTF
2	7.91201835588259e-06	TGTGCCAGCAGCTCATCAACTTGGCGCAGAGGCCAGCCAAAAACATTCAGTACTTCG	CASSSSTWRRGQPKTFSTS	TRBV7-2	TRBD2-1	TRBJ2-4	pt616_reptil.txt	KTF
2	7.91201835588259e-06	TGTGCCAGCAGTGAAATTAGCGGGGCGCCTACGAGCAGTACTTCG	CASSEISGAPTSSTS	TRBV6-1	TRBD2-1	TRBJ2-7	pt616_reptil.txt	APTS
2	7.91201835588259e-06	TGTGCCAGCAGCCGCCCAGAGGGACAAGCTCCTACGAGCAGTACTTCG	CASSRPEGQAPTSSTS	TRBV13-1	TRBD1-1	TRBJ2-7	pt616_reptil.txt	APTS
2	7.91201835588259e-06	TGTGCCAGCAGCCGCCAGAGGGGACAAGCTCCTACGAGCAGTACTTCG	CASSRQRGQAPTSSTS	TRBV13-1	TRBD1-1	TRBJ2-7	pt616_reptil.txt	APTS
2	7.91201835588259e-06	TGCAGTGCTAGAGATGTGGCGGGGGCTCCTACGAGCAGTACTTCG	CSARDVAGAPTSSTS	TRBV20	TRBD2-1	TRBJ2-7	pt616_reptil.txt	APTS
2	7.91201835588259e-06	TGTGCCAGCAGTGACTTCTTCGGCAGGGCTCCTACGAGCAGTACTTCG	CASSDFFGRAPTSSTS	TRBV6-4	TRBD1-1	TRBJ2-7	pt616_reptil.txt	APTS
2	7.91201835588259e-06	TGTGCCAGCAGCTCCGGACTAGCGGGAAGTCACAGATACGCAGTATTTTGG	CASSSGLAGSHRYAVFW	TRBV7-8	TRBD2-1	TRBJ2-3	pt616_reptil.txt	HRYA
2	7.91201835588259e-06	TGTGCCAGCAGCAAAATGGGAAGTCGAGGGCACAGATACGCAGTATTTTGG	CASSKMGSRGHRYAVFW	TRBV21-1	TRBD1	TRBJ2-3	pt616_reptil.txt	HRYA
2	7.91201835588259e-06	TGTGCCAGCAGTTTAAGTTGGGGTGTTAGGACTAGCGGGAGGGGGGGGCACAGATACGCAGTATTTTGG	CASSLSWGVRTSGRGGHRYAVFW	TRBV12	TRBD2-1	TRBJ2-3	pt616_reptil.txt	HRYA
2	7.91201835588259e-06	TGTGCCAGCAGTGAAATTTGGGGGGGGGCTCACAGATACGCAGTATTTTGG	CASSEIWGGAHRYAVFW	TRBV6-1	TRBD2-1	TRBJ2-3	pt616_reptil.txt	HRYA
2	7.91201835588259e-06	TGTGCCACCAGTGCCCGGACAGAGCACAGATACGCAGTATTTTGG	CATSARTEHRYAVFW	TRBV24-1	TRBD1-1	TRBJ2-3	pt616_reptil.txt	HRYA
2	7.91201835588259e-06	TGTGCCACCAGTGATTTGCTTTATGGACAGGGAGAAGAAGGGATAATTCACCCCTCCACTTTG	CATSDLLYGQGEEGIIHPSTL	TRBV24-1	TRBD1-1	TRBJ1-6	pt616_reptil.txt	IHP
2	7.91201835588259e-06	TGCGCCAGCAGCCAAGGAGGGGCGGTGGAGCGAATTCACCCCTCCACTTTG	CASSQGGAVERIHPSTL	TRBV4-3	TRBD1	TRBJ1-6	pt616_reptil.txt	IHP
2	7.91201835588259e-06	GTGCTAGTGGTTCAACAGGGAGCTCCTATAATTCACCCCTCCACTTTG	VLVVQQGAPIIHPSTL	TRBV12-5	TRBD1-1	TRBJ1-6	pt616_reptil.txt	IHP
2	7.91201835588259e-06	TGTGCCAGCAGCCAAACTAGCGGGGGCCCCCTTACAATGAGCAGTTCTTCG	CASSQTSGGPLTMSSSS	TRBV3-1/3-2	TRBD2-1	TRBJ2-1	pt616_reptil.txt	LTM
2	7.91201835588259e-06	TGTGCCAGCAGTACGCAGGGGCTAACTATGGCTACACCTTCG	CASSTQGLTMATPS	TRBV27-1	TRBD1-1	TRBJ1-2	pt616_reptil.txt	LTM
2	7.91201835588259e-06	TGTGCCACCAGTGCCCGGACAGAGCACAGATACGCAGTATTTTGG	CATSARTEHRYAVFW	TRBV24-1	TRBD1-1	TRBJ2-3	pt616_reptil.txt	EHRY
2	7.91201835588259e-06	TGTGCCAGCAGTTACTCGAAGGCGGGGGGAGTTACAATGAGCAGTTCTTCG	CASSYSKAGGVTMSSSS	TRBV6	TRBD2-1	TRBJ2-1	pt616_reptil.txt	VTMS
2	7.91201835588259e-06	TGTGCCAGCAGCCAAAGGCGGGACAGGGGATTGGGCCAAAAACATTCAGTACTTCGG	CASSQRRDRGLGQKHSVLR	TRBV3-1/3-2	TRBD1-1	TRBJ2-4	pt616_reptil.txt	GQKH
2	7.91201835588259e-06	TGTGCCAGCAGCTTAGTGGGGGGGGCGCTGGGCCAAAAACATTCAGTACTT	CASSLVGGALGQKHSVL	TRBV7-2	TRBD2-1	TRBJ2-4	pt616_reptil.txt	GQKH
2	7.91201835588259e-06	TGCAGTGCTAGAAGCGGGACAGGGGGGGGTGATCGGCAATCAGCCCCAGCATTTTGG	CSARSGTGGGDRQSAPAFW	TRBV20	TRBD1-1	TRBJ1-5	pt616_reptil.txt	RQSA
2	7.91201835588259e-06	TGTGCCAGCCCAAGGGGGCCTCACAGATACGCAGTATTT	CASPRGPHRYAVF	TRBV27-1	TRBD1-1	TRBJ2-3	pt616_reptil.txt	PHRY
2	7.91201835588259e-06	TGTGCCAGCAGGAATCCGGGGGGGGAACTATGGCTACACCTTCGG	CASRNPGGELWLHLR	TRBV28-1	TRBD2-1	TRBJ1-2	pt616_reptil.txt	GELW
2	7.91201835588259e-06	TGTGCCATCAGTGAGTCGGCACCCAGGGGGGAAAAACTGTTTTTT	CAISESAPRGEKLFF	TRBV10-3	TRBD1-1	TRBJ1-4	pt616_reptil.txt	ESAP
2	7.91201835588259e-06	TGTGCCAGCAGTACGCAGGGGCTAACTATGGCTACACCTTCG	CASSTQGLTMATPS	TRBV27-1	TRBD1-1	TRBJ1-2	pt616_reptil.txt	GLTM
2	7.91201835588259e-06	TGTGCCAGCGCCCGATACGCCGGACAGCAAGAGACCCAGTACTTC	CASARYAGQQETQYF	TRBV6-5	TRBD1-1	TRBJ2-5	pt616_reptil.txt	ARYA
2	7.91201835588259e-06	TGCGCCAGCAGCTTGTCCACAGGGGAGGTAATGAAAAACTGTTTTTTG	CASSLSTGEVMKNCFL	TRBV5-1	TRBD1-1	TRBJ1-4	pt616_reptil.txt	VMK
2	7.91201835588259e-06	TGCGCCAGCAGTGATCAGGGGGGGGTTATGAAAAACTGTTTTTTG	CASSDQGGVMKNCFL	TRBV10-2	TRBD1	TRBJ1-4	pt616_reptil.txt	VMK
2	7.91201835588259e-06	TGTGCCAGCAGCAGAATTGATCGAGGGGAGGAGGCACAGATACGCAGTATTTTG	CASSRIDRGEEAQIRSIL	TRBV21-1	TRBD2-1	TRBJ2-3	pt616_reptil.txt	EAQI
2	7.91201835588259e-06	TGTGCCAGCAGCCCACACCCTTCGGGGGGGGAGGCACAGATACGCAGTATTTTG	CASSPHPSGGEAQIRSIL	TRBV7-2	TRBD2-1	TRBJ2-3	pt616_reptil.txt	EAQI
2	7.91201835588259e-06	TGTGCCTGGAGTGAATCCCGGGACAGGGGACTGGGTGCAACACTGAAGCTTTCTTTG	CAWSESRDRGLGATLKLSL	TRBV30-1	TRBD1-1	TRBJ1-1	pt616_reptil.txt	ATLK
2	7.91201835588259e-06	TGTGCCAGCAGTTACTTGGGGGAGGTGGCACAGATACGCAGTATTTTG	CASSYLGEVAQIRSIL	TRBV6-2/6-3	TRBD2-1	TRBJ2-3	pt616_reptil.txt	VAQI
2	7.91201835588259e-06	TGTGCCACCAGTGCCCGGACAGAGCACAGATACGCAGTATTTTGG	CATSARTEHRYAVFW	TRBV24-1	TRBD1-1	TRBJ2-3	pt616_reptil.txt	TEHR
2	7.91201835588259e-06	TGTGCCATCAGGGGGAATACGAGCAGTACTTCG	CAIRGNTSSTS	TRBV10-3	TRBD1	TRBJ2-7	pt616_reptil.txt	GNTS
2	7.91201835588259e-06	TGTGCCAGCCGAACGGGACTCCGAATTACAATGAGCAGTTCTTCG	CASRTGLRITMSSSS	TRBV21-1	TRBD2-1	TRBJ2-1	pt616_reptil.txt	RITM
2	7.91201835588259e-06	TGTGCCAGCACTATCCGACCGGTGACCCTGCATCGAATTAGGGGTCCGCCCTACAGATACGCAGTATTT	CASTIRPVTLHRIRGPPYRYAVF	TRBV12	TRBD1-1	TRBJ2-3	pt616_reptil.txt	PYRY
2	7.91201835588259e-06	TGTGCCACACGGGGGCTCCCACAGATACGCAGTATTTTG	CATRGLPQIRSIL	TRBV3-1/3-2	TRBD1	TRBJ2-3	pt616_reptil.txt	LPQI
2	7.91201835588259e-06	TGTGCCAGCAGTTTAGCCCGAGAACAACCTACAATGAGCAGTTCTTCG	CASSLAREQPTMSSSS	TRBV12	TRBD1	TRBJ2-1	pt616_reptil.txt	QPTM
2	7.91201835588259e-06	TGTGCCAGCGCGCTGGACAGACCTTCGCAAATCATTCAGTACTTC	CASALDRPSQIIQYF	TRBV7-2	TRBD1-1	TRBJ2-4	pt616_reptil.txt	PSQI
2	7.91201835588259e-06	TGCAGTGCTAGAAAATCTAGCGGGGGGGCCTGTAATACACAGATACGCAGTATTTTG	CSARKSSGGACNTQIRSIL	TRBV20	TRBD2-1	TRBJ2-3	pt616_reptil.txt	NTQI
20	7.91201835588259e-05	TGCGCCAGCAGCTTGGTCAGGGGTCGCGAGCAGTACTTC	CASSLVRGREQYF	TRBV5-1	TRBD1-1	TRBJ2-7	pt616_reptil.txt	SL.RGRE
20	7.91201835588259e-05	TGTGCCAGCAGCTCGCAGGTTACGCGGACACTGAAGCTTTCTTTG	CASSSQVTRTLKLSL	TRBV5-4	TRBD1	TRBJ1-1	pt616_reptil.txt	TLK
20	7.91201835588259e-05	TGTGCCAGCAGCTCGCAGGTTACGCGGACACTGAAGCTTTCTTTG	CASSSQVTRTLKLSL	TRBV5-4	TRBD1	TRBJ1-1	pt616_reptil.txt	RTLK
20	7.91201835588259e-05	TGTGCCAGCTCACCACCGGGGGTAGGACAGGGTGAGGCACAGATACGCAGTATTTTG	CASSPPGVGQGEAQIRSIL	TRBV18-1	TRBD1-1	TRBJ2-3	pt616_reptil.txt	AQIR
20	7.91201835588259e-05	TGTGCCAGCTCACCACCTTGGCCAAGTCGACAGGGGTCCGCACAGATACGCAGTATTTTG	CASSPPWPSRQGSAQIRSIL	TRBV18-1	TRBD1-1	TRBJ2-3	pt616_reptil.txt	AQIR
20	7.91201835588259e-05	TGCAGCGTTTTTCAAAGTGGGGGAAGAAATCTGGAAACACCATATATTTTG	CSVFQSGGRNLETPYIL	TRBV29-1	TRBD1	TRBJ1-3	pt616_reptil.txt	LETP
20	7.91201835588259e-05	TGTGCCAGAAGCTCGACCGGGGAAACTGACAGTATAATTCACCCCTCCACTTTG	CARSSTGETDSIIHPSTL	TRBV5-3	TRBD1	TRBJ1-6	pt616_reptil.txt	IIHP
20	7.91201835588259e-05	TGTGCCAGAAGCTCGACCGGGGAAACTGACAGTATAATTCACCCCTCCACTTTG	CARSSTGETDSIIHPSTL	TRBV5-3	TRBD1	TRBJ1-6	pt616_reptil.txt	IIH
20	7.91201835588259e-05	TGTGCCAGCAGTCTCGCCAGGACTCGAGCTCCTACGAGCAGTACTTCG	CASSLARTRAPTSSTS	TRBV12	TRBD2-1	TRBJ2-7	pt616_reptil.txt	APTS
20	7.91201835588259e-05	TGTGCCAGAAGCTCGACCGGGGAAACTGACAGTATAATTCACCCCTCCACTTTG	CARSSTGETDSIIHPSTL	TRBV5-3	TRBD1	TRBJ1-6	pt616_reptil.txt	IHP
20	7.91201835588259e-05	TGTGCCACCAGTGATCCTTGTCTCCGAAGAGACCCAGTACTTCGG	CATSDPCLRRDPVLR	TRBV24-1	TRBD2-1	TRBJ2-5	pt616_reptil.txt	CLR
20	7.91201835588259e-05	TGTGCCAGCTCACCACCGGGGGTAGGACAGGGTGAGGCACAGATACGCAGTATTTTG	CASSPPGVGQGEAQIRSIL	TRBV18-1	TRBD1-1	TRBJ2-3	pt616_reptil.txt	EAQI
20	7.91201835588259e-05	TGTGCCAGCAGGTCCGGGGGGGTCCTATGGCTACACCTT	CASRSGGVLWLHL	TRBV6	TRBD2-1	TRBJ1-2	pt616_reptil.txt	GVLW
22	7.82634061657334e-05	TGCAGCCGGGGAGGGCTGGAGACCCAGTACTTC	CSRGGLETQYF	TRBV20-1	TRBD2-1	TRBJ2-5	pt081_reptil.txt	G.LET
22	7.82634061657334e-05	TGTGCCAGCAGCCATCCCCGACAGGGACTATGGCTACACCTTCGG	CASSHPRQGLWLHLR	TRBV7-9	TRBD1-1	TRBJ1-2	pt081_reptil.txt	LWL
22	7.82634061657334e-05	TGTGCCAGCTCACCAAAAGAGAACAGGGACCATATAATTCACCCCTCCACTTTG	CASSPKENRDHIIHPSTL	TRBV18-1	TRBD1-1	TRBJ1-6	pt081_reptil.txt	IIHP
22	7.82634061657334e-05	TGTGCCAGCTCACCAAAAGAGAACAGGGACCATATAATTCACCCCTCCACTTTG	CASSPKENRDHIIHPSTL	TRBV18-1	TRBD1-1	TRBJ1-6	pt081_reptil.txt	IIH
22	7.82634061657334e-05	TGTGCCAGCTCACCAAAAGAGAACAGGGACCATATAATTCACCCCTCCACTTTG	CASSPKENRDHIIHPSTL	TRBV18-1	TRBD1-1	TRBJ1-6	pt081_reptil.txt	IHP
9	7.70449000556435e-05	TGCAGCGTTGAGGGACAGGTGGGTGAAGCTTTCTTT	CSVEGQVGEAFF	TRBV29-1	TRBD1-1	TRBJ1-1	pt125_reptil.txt	EGQ.GE
9	7.70449000556435e-05	TGTGCCACCAGCACCCTCTTAGGGGGGATGAAAAACTGTTTTTTG	CATSTLLGGMKNCFL	TRBV15-1	TRBD1	TRBJ1-4	pt125_reptil.txt	MKN
21	7.68721104322775e-05	TGTGCCAGCAGCCACGACCCAGGCCCAAGAGAGACCCAGTACTTC	CASSHDPGPRETQYF	TRBV3-1/3-2	TRBD1-1	TRBJ2-5	pt096_reptil.txt	S.DPGPRET
21	7.68721104322775e-05	TGTGCCAGCAGCCCCTCGGGGGCCAACGTCCTGACTTTC	CASSPSGANVLTF	TRBV3-1/3-2	TRBD2-1	TRBJ2-6	pt096_reptil.txt	S.SGANV
21	7.68721104322775e-05	TGTGCCAGCAGCTTAGGCAGGGGGAATGAGCAGTTCTTC	CASSLGRGNEQFF	TRBV7-2	TRBD1-1	TRBJ2-1	pt096_reptil.txt	SL.RGNE
21	7.68721104322775e-05	TGCGCCAGCAGTTCCGGGACAGGGCTTGGCGAGCAGTACTTC	CASSSGTGLGEQYF	TRBV5-1	TRBD1-1	TRBJ2-7	pt096_reptil.txt	SSGTG.GE
21	7.68721104322775e-05	TGCGCCAGCAGCTTGGGAGACTCGGGCACCGGGGAGCTGTTTTTT	CASSLGDSGTGELFF	TRBV5-1	TRBD2-1	TRBJ2-2	pt096_reptil.txt	SLG.SGTGE
21	7.68721104322775e-05	TGTGCCAGCAGTGTGGGGAGAGGGACACTGAAGCTTTCTTTG	CASSVGRGTLKLSL	TRBV6-4	TRBD2-1	TRBJ1-1	pt096_reptil.txt	TLK
21	7.68721104322775e-05	TGTGCCAGCAGTGTGGGGAGAGGGACACTGAAGCTTTCTTTG	CASSVGRGTLKLSL	TRBV6-4	TRBD2-1	TRBJ1-1	pt096_reptil.txt	GTLK
21	7.68721104322775e-05	TGCGCCAGCAGCCAAGATCAGGGACAGGGGGAAATTCACCCCTCCACTTTG	CASSQDQGQGEIHPSTL	TRBV4-3	TRBD1-1	TRBJ1-6	pt096_reptil.txt	IHP
26	7.52841978468719e-05	TGTGCCAGCAGCTCGAACAGGGGCCTTAATGAAAAACTGTTTTTG	CASSSNRGLNEKLFL	TRBV5-4	TRBD1-1	TRBJ1-4	pt115_reptil.txt	SSNRG.NEK
26	7.52841978468719e-05	TGTGCCAGCAGCTCGAACAGGGGCCTTAATGAAAAACTGTTTTTG	CASSSNRGLNEKLFL	TRBV5-4	TRBD1-1	TRBJ1-4	pt115_reptil.txt	S.NRGLNEK
26	7.52841978468719e-05	TGTGCCAGCAGCTCGAACAGGGGCCTTAATGAAAAACTGTTTTTG	CASSSNRGLNEKLFL	TRBV5-4	TRBD1-1	TRBJ1-4	pt115_reptil.txt	SS.RGLNEK
26	7.52841978468719e-05	TGTGCCAGCAGTCCAGGGGGCAGTAACAATGAGCAGTTCTTC	CASSPGGSNNEQFF	TRBV12	TRBD1-1	TRBJ2-1	pt115_reptil.txt	SPGGS.NE
15	7.52558699578567e-05	TGTGCCAGCAGTGAACCTGACGGACAAGAGACCCAGTACTTC	CASSEPDGQETQYF	TRBV25-1	TRBD1	TRBJ2-5	pt423_reptil.txt	S.PDGQET
15	7.52558699578567e-05	TGTGCCAGCAGTGAACCTGACGGACAAGAGACCCAGTACTTC	CASSEPDGQETQYF	TRBV25-1	TRBD1	TRBJ2-5	pt423_reptil.txt	SEPDG.ET
15	7.52558699578567e-05	TGTGCCAGCAGTGAACCTGACGGACAAGAGACCCAGTACTTC	CASSEPDGQETQYF	TRBV25-1	TRBD1	TRBJ2-5	pt423_reptil.txt	SE.DGQET
15	7.52558699578567e-05	TGTGCCATCAGTCTAGCGGGGGACTACAATGAGCAGTTCTTC	CAISLAGDYNEQFF	TRBV10-3	TRBD2-1	TRBJ2-1	pt423_reptil.txt	SLAGD.NE
15	7.52558699578567e-05	TGCGCCAGCAGCTTGGGCCTAGCGGGGGGCCACGGGGAGCTGTTTTTT	CASSLGLAGGHGELFF	TRBV5-1	TRBD2-1	TRBJ2-2	pt423_reptil.txt	SLGLAGG.GE
15	7.52558699578567e-05	TGTGCCAGCAGCGGCAGGGAAAGCTACGGCTACACCTTC	CASSGRESYGYTF	TRBV2-1	TRBD1-1	TRBJ1-2	pt423_reptil.txt	S.RESYG
15	7.52558699578567e-05	TGTGCCAGCAGCAGGGGACAGGACACCGGGGAGCTGTTTTTT	CASSRGQDTGELFF	TRBV5-4	TRBD1-1	TRBJ2-2	pt423_reptil.txt	S.GQDTGE
19	7.51641743808846e-05	TGCGCCAGCAGCTTAGGACTAGCGGTCGGGGAGCTGTTTTTT	CASSLGLAVGELFF	TRBV5-1	TRBD2-1	TRBJ2-2	pt616_reptil.txt	SLGLA.GE
19	7.51641743808846e-05	TGCGCCAGCAGCCCCGGGACTAGGTACAATGAGCAGTTCTTC	CASSPGTRYNEQFF	TRBV4-1	TRBD2-1	TRBJ2-1	pt616_reptil.txt	SPG.RYNE
19	7.51641743808846e-05	TGCAGTGCTTCGCGGGCCGGCGCAACTAATGAAAAACTGTTTTTT	CSASRAGATNEKLFF	TRBV20	TRBD2-1	TRBJ1-4	pt616_reptil.txt	S.AGATNEK
19	7.51641743808846e-05	TGTGCCAGCAGTCCAACAGGAGGCTCCTACAATGAGCAGTTCTTC	CASSPTGGSYNEQFF	TRBV12	TRBD1	TRBJ2-1	pt616_reptil.txt	SP.GGSYNE
19	7.51641743808846e-05	TGTGCCAGCAGCTTAGGACTAAATTACAATGAGCAGTTCTTC	CASSLGLNYNEQFF	TRBV11-2	TRBD2-1	TRBJ2-1	pt616_reptil.txt	SLGL.YNE
21	7.47059786127456e-05	TGTGCCAGCAGTTTACTTAGCGGGAGCGCAGATACGCAGTATTTT	CASSLLSGSADTQYF	TRBV7-9	TRBD2-1	TRBJ2-3	pt081_reptil.txt	SLL.GSADT
21	7.47059786127456e-05	TGTGCCAGCAGCGGCCGGAGCAATGAGCAGTTCTTC	CASSGRSNEQFF	TRBV7-9	TRBD2-1	TRBJ2-1	pt081_reptil.txt	.GRSNE
21	7.47059786127456e-05	TGTGCCAGCAGTCTACTAACCGGGGAGCTGTTTTTT	CASSLLTGELFF	TRBV28-1	TRBD2-1	TRBJ2-2	pt081_reptil.txt	SLLT.E
21	7.47059786127456e-05	TGTGCCAGACAAAGGGCGGGGAAGGGGAGACCCGCCGTAATAGAACACCGGGGAGCTGTTTTT	CARQRAGKGRPAVIEHRGAVF	TRBV21-1	TRBD2-1	TRBJ2-2	pt081_reptil.txt	EHR
21	7.47059786127456e-05	TGTGCCACCATCCTACTAGGACAGGGGTCTCCTTCTCCTATGGCTACACCTTCG	CATILLGQGSPSPMATPS	TRBV24-1	TRBD1-1	TRBJ1-2	pt081_reptil.txt	PMA
21	7.47059786127456e-05	TGTGCCAGACAAAGGGCGGGGAAGGGGAGACCCGCCGTAATAGAACACCGGGGAGCTGTTTTT	CARQRAGKGRPAVIEHRGAVF	TRBV21-1	TRBD2-1	TRBJ2-2	pt081_reptil.txt	EHRG
2	7.32115337450262e-06	TGTGCCAGCAGCTTCGGGGGGGGGCAGATACGCAGTATTTTG	CASSFGGGQIRSIL	TRBV11-3	TRBD2-1	TRBJ2-3	pt096_reptil.txt	S.GGGQIR
2	7.32115337450262e-06	TGTGCCAGCAGTTTAGGGGGATACGGGGAGCTGTTTTTT	CASSLGGYGELFF	TRBV12-3/12-4	TRBD1	TRBJ2-2	pt096_reptil.txt	SLGGYG.
2	7.32115337450262e-06	TGTGCCAGCAGCTTGACGGGTGGGGAGACCCAGTACTTC	CASSLTGGETQYF	TRBV7-2	TRBD2-1	TRBJ2-5	pt096_reptil.txt	SL.GGET
2	7.32115337450262e-06	TGTGCCAGCAGCTACAGGGGAACTAATGAAAAACTGTTTTTT	CASSYRGTNEKLFF	TRBV5-4	TRBD1-1	TRBJ1-4	pt096_reptil.txt	S.RGTNEK
2	7.32115337450262e-06	TGTGCCAGCAGCTTACAGGCGAACACCGGGGAGCTGTTTTTT	CASSLQANTGELFF	TRBV7	TRBD1-1	TRBJ2-2	pt096_reptil.txt	SLQ.NTGE
2	7.32115337450262e-06	TGTGCCAGCAGCACTAGCGGGGGGGATACGCAGTATTTT	CASSTSGGDTQYF	TRBV12-3/12-4	TRBD2-1	TRBJ2-3	pt096_reptil.txt	STSG.DT
2	7.32115337450262e-06	TGTGCCAGCAGTGCGACTAGCGGGGGTAGGGATACGCAGTATTTT	CASSATSGGRDTQYF	TRBV25-1	TRBD2-1	TRBJ2-3	pt096_reptil.txt	S.TSGGRDT
2	7.32115337450262e-06	TGTGCCAGCAGGCAGGGGGGTGGCTACACCTTC	CASRQGGGYTF	TRBV7-9	TRBD1-1	TRBJ1-2	pt096_reptil.txt	RQ.GG
2	7.32115337450262e-06	TGCGCCAGCAGCCCCACAGGGAACACAGATACGCAGTATTTT	CASSPTGNTDTQYF	TRBV4-1	TRBD1-1	TRBJ2-3	pt096_reptil.txt	SPTG.TDT
2	7.32115337450262e-06	TGCAGTGCTAGAGATCTGGGGCCAGAGACCCAGTACTTC	CSARDLGPETQYF	TRBV20	TRBD1-1	TRBJ2-5	pt096_reptil.txt	RDLG.ET
2	7.32115337450262e-06	TGTGCCAGCAGCTTAGCTGTTGGGACGGATACGCAGTATTTT	CASSLAVGTDTQYF	TRBV11-2	TRBD1	TRBJ2-3	pt096_reptil.txt	SLA.GTDT
2	7.32115337450262e-06	TGTGCCAGCTCACCGACAGGGGGGCAGGAGACCCAGTACTTC	CASSPTGGQETQYF	TRBV18-1	TRBD1-1	TRBJ2-5	pt096_reptil.txt	SPT.GQET
2	7.32115337450262e-06	TGTGCCAGCAGCTTAGAGGCAGGTACGCAGTATTTT	CASSLEAGTQYF	TRBV7-9	TRBD1-1	TRBJ2-3	pt096_reptil.txt	SLEAG.
2	7.32115337450262e-06	TGTGCCAGCAGCTTAGCCGGGACAGGCGGTTATGGCTACACCTTC	CASSLAGTGGYGYTF	TRBV7-9	TRBD1-1	TRBJ1-2	pt096_reptil.txt	SLAGTG.YG
2	7.32115337450262e-06	TGTGCCAGCAGCTTGGGACCGAACTACGAGCAGTACTTC	CASSLGPNYEQYF	TRBV7	TRBD1	TRBJ2-7	pt096_reptil.txt	SLGPNY.
2	7.32115337450262e-06	TGCAGTGCTCGTCGGGGACAGGGCAGCTCCTACGAGCAGTACTTC	CSARRGQGSSYEQYF	TRBV20	TRBD1-1	TRBJ2-7	pt096_reptil.txt	RRGQG.SYE
2	7.32115337450262e-06	TGTGCCAGCAGCTTAGAGGCAGGTACGCAGTATTTT	CASSLEAGTQYF	TRBV7-9	TRBD1-1	TRBJ2-3	pt096_reptil.txt	SLE.GT
2	7.32115337450262e-06	TGCAGTACAAAACAGGGACAGGGGAACACTGAAGCTTTCTTT	CSTKQGQGNTEAFF	TRBV20	TRBD1-1	TRBJ1-1	pt096_reptil.txt	.QGQGNTE
2	7.32115337450262e-06	TGTGCCAGCAGTCCACTAGGCGATACGCAGTATTTT	CASSPLGDTQYF	TRBV11-2	TRBD2-1	TRBJ2-3	pt096_reptil.txt	SPLG.T
2	7.32115337450262e-06	TGTGCCAGCAGTTTAGGGCTAAAGAACACTGAAGCTTTCTTT	CASSLGLKNTEAFF	TRBV12	TRBD1	TRBJ1-1	pt096_reptil.txt	SLG.KNTE
2	7.32115337450262e-06	TGTGCCAGCAGCCAAGATCCGGGTGGGACCGGGGAGCTGTTTTTT	CASSQDPGGTGELFF	TRBV3-1/3-2	TRBD2-1	TRBJ2-2	pt096_reptil.txt	SQD.GGTGE
2	7.32115337450262e-06	TGTGCCAGCAGCCCCACCGGGGGTTACAATGAGCAGTTCTTC	CASSPTGGYNEQFF	TRBV11-3	TRBD2-1	TRBJ2-1	pt096_reptil.txt	S.TGGYNE
2	7.32115337450262e-06	TGTGCCAGCAGTCCACTAGGCGATACGCAGTATTTT	CASSPLGDTQYF	TRBV11-2	TRBD2-1	TRBJ2-3	pt096_reptil.txt	SPLGD.
2	7.32115337450262e-06	TGTGCCAGCTCACCGACAGGGGGGCAGGAGACCCAGTACTTC	CASSPTGGQETQYF	TRBV18-1	TRBD1-1	TRBJ2-5	pt096_reptil.txt	S.TGGQET
2	7.32115337450262e-06	TGTGCCAGCAGCTTAGCGGCGGGAGCCAATGAGCAGTTCTTC	CASSLAAGANEQFF	TRBV7-2	TRBD2-1	TRBJ2-1	pt096_reptil.txt	SLAAG.NE
2	7.32115337450262e-06	TGTGCCAGCAGGGCGGGGGGCACCGGGGAGCTGTTTTTG	CASRAGGTGELFL	TRBV7-3	TRBD2-1	TRBJ2-2	pt096_reptil.txt	RAG.TGE
2	7.32115337450262e-06	TGTGCCAGCAGCTTGACGGGTGGGGAGACCCAGTACTTC	CASSLTGGETQYF	TRBV7-2	TRBD2-1	TRBJ2-5	pt096_reptil.txt	SLT.GET
2	7.32115337450262e-06	TGTGCCAGCAGTTTTGGGACAGGGGTCTACAATGAGCAGTTCTTC	CASSFGTGVYNEQFF	TRBV12	TRBD1-1	TRBJ2-1	pt096_reptil.txt	SFGTG.YNE
2	7.32115337450262e-06	TGTGCCAGCAGTTTAGGGGGATACGGGGAGCTGTTTTTT	CASSLGGYGELFF	TRBV12-3/12-4	TRBD1	TRBJ2-2	pt096_reptil.txt	SLGGY.E
2	7.32115337450262e-06	TGTGCCAGCAGTTACGGGGGGGATGGCTACACCTTC	CASSYGGDGYTF	TRBV6-5	TRBD2-1	TRBJ1-2	pt096_reptil.txt	SYG.DG
2	7.32115337450262e-06	TGTGCCAGCAGCCCCACCGGGGGTTACAATGAGCAGTTCTTC	CASSPTGGYNEQFF	TRBV11-3	TRBD2-1	TRBJ2-1	pt096_reptil.txt	SPTGG.NE
2	7.32115337450262e-06	TGTGCCATCAGTGATGGGACAACGAACACCGGGGAGCTGTTTTTG	CAISDGTTNTGELFL	TRBV10-3	TRBD1-1	TRBJ2-2	pt096_reptil.txt	S.GTTNTGE
2	7.32115337450262e-06	TGCGCCAGCAGCCAAGACGGGGGACAAGAGACCCAGTACTTC	CASSQDGGQETQYF	TRBV4-3	TRBD2-1	TRBJ2-5	pt096_reptil.txt	SQ.GGQET
2	7.32115337450262e-06	TGTGCCAGCAGCTTGGGGGGGGCGGTGAACACTGAAGCTTTCTTT	CASSLGGAVNTEAFF	TRBV5-6	TRBD1	TRBJ1-1	pt096_reptil.txt	SLGGA.NTE
2	7.32115337450262e-06	TGTGCCAGCAGCTTAGGGACAGGGGATGGCTACACCTTC	CASSLGTGDGYTF	TRBV7-3	TRBD1-1	TRBJ1-2	pt096_reptil.txt	SLGTG.G
2	7.32115337450262e-06	TGTGCCAGCAGTTTGTCTAGTACCTACGAGCAGTACTTC	CASSLSSTYEQYF	TRBV27-1	TRBD2-1	TRBJ2-7	pt096_reptil.txt	SL.STYE
2	7.32115337450262e-06	TGTGCCAGCAGCTTTAGCGGGGGTTCCTACAATGAGCAGTTCTTC	CASSFSGGSYNEQFF	TRBV5-4	TRBD2-1	TRBJ2-1	pt096_reptil.txt	SFSGG.YNE
2	7.32115337450262e-06	TGTGCCAGCAGCTTAGATGAAGATACGCAGTATTTT	CASSLDEDTQYF	TRBV11-2	TRBD1	TRBJ2-3	pt096_reptil.txt	SL.EDT
2	7.32115337450262e-06	TGTGCCAGCAGCCCCACCGGGGGTTACAATGAGCAGTTCTTC	CASSPTGGYNEQFF	TRBV11-3	TRBD2-1	TRBJ2-1	pt096_reptil.txt	SP.GGYNE
2	7.32115337450262e-06	TGTGCCAGCAGCTTAGGGACAGGGGATGGCTACACCTTC	CASSLGTGDGYTF	TRBV7-3	TRBD1-1	TRBJ1-2	pt096_reptil.txt	S.GTGDG
2	7.32115337450262e-06	TGTGCCAGCAGCCCCGGGACAGGGTACACAGATACGCAGTATTTT	CASSPGTGYTDTQYF	TRBV7-2	TRBD1-1	TRBJ2-3	pt096_reptil.txt	SPGTG.TDT
2	7.32115337450262e-06	TGTGCCAGCATCTTTCGGGGACTAGCAACCAAGAGACCCAGTACTTCG	CASIFRGLATKRPSTS	TRBV6-4	TRBD2-1	TRBJ2-5	pt096_reptil.txt	TKRP
2	7.32115337450262e-06	TGCAGTGCCGACCGTCTAGCGGTGCTCCTACGAGCAGTACTTCGG	CSADRLAVLLRAVLR	TRBV20	TRBD2-1	TRBJ2-7	pt096_reptil.txt	LLRA
2	7.32115337450262e-06	TGTGCCAGCCCCCGGGCTACAATGAGCAGTTCTTCG	CASPRATMSSSS	TRBV6	TRBD2-1	TRBJ2-1	pt096_reptil.txt	ATMS
2	7.32115337450262e-06	TGTGCCAGCAGTGACTGGGACTCTCCTACAATGAGCAGTTCTTCG	CASSDWDSPTMSSSS	TRBV6-4	TRBD2-1	TRBJ2-1	pt096_reptil.txt	TMS
2	7.32115337450262e-06	TGTGCCAGCAGTCTCACTGCGACTAGCGGGCCTACAATGAGCAGTTCTTCG	CASSLTATSGPTMSSSS	TRBV6-2/6-3	TRBD2-1	TRBJ2-1	pt096_reptil.txt	TMS
2	7.32115337450262e-06	TGTGCCAGCAGTCGTCGGGACTATGCTCCTACAATGAGCAGTTCTTCG	CASSRRDYAPTMSSSS	TRBV27-1	TRBD2-1	TRBJ2-1	pt096_reptil.txt	TMS
2	7.32115337450262e-06	TGTGCCAGCAGCCTAGCGGGGGGTTGTACAATGAGCAGTTCTTCG	CASSLAGGCTMSSSS	TRBV9-1	TRBD2-1	TRBJ2-1	pt096_reptil.txt	TMS
2	7.32115337450262e-06	TGTGCCACCAGTGATTTGGGACTAGCGGGGGGTACAATGAGCAGTTCTTCG	CATSDLGLAGGTMSSSS	TRBV24-1	TRBD2-1	TRBJ2-1	pt096_reptil.txt	TMS
2	7.32115337450262e-06	TGTGCCAGCAGCCCCGGGGGCTATTCTACAATGAGCAGTTCTTCG	CASSPGGYSTMSSSS	TRBV11-3	TRBD1	TRBJ2-1	pt096_reptil.txt	TMS
2	7.32115337450262e-06	TGTGCCAGCCCCCGGGCTACAATGAGCAGTTCTTCG	CASPRATMSSSS	TRBV6	TRBD2-1	TRBJ2-1	pt096_reptil.txt	TMS
2	7.32115337450262e-06	TGTGCCAGCAGTTTCGGGGGGGCCGGGCCTACAATGAGCAGTTCTTCG	CASSFGGAGPTMSSSS	TRBV12	TRBD2-1	TRBJ2-1	pt096_reptil.txt	TMS
2	7.32115337450262e-06	TGCGCCAGCAGCCCAGGACAGCCTACAATGAGCAGTTCTTCG	CASSPGQPTMSSSS	TRBV4-3	TRBD1-1	TRBJ2-1	pt096_reptil.txt	TMS
2	7.32115337450262e-06	TGTGCCAGCAGTTTAGGGGGGCGGACAATGAGCAGTTCTTCG	CASSLGGRTMSSSS	TRBV27-1	TRBD1	TRBJ2-1	pt096_reptil.txt	TMS
2	7.32115337450262e-06	TGTGCCAGCAGCCAAGAACGGGGGGGAACAATGAGCAGTTCTTCG	CASSQERGGTMSSSS	TRBV4-2	TRBD2-1	TRBJ2-1	pt096_reptil.txt	TMS
2	7.32115337450262e-06	TGCGCCAGCAGCCCCCTTCTTTGGGGGGTCACTATGAGCAGTTCTTCG	CASSPLLWGVTMSSSS	TRBV4-1	TRBD2-1	TRBJ2-1	pt096_reptil.txt	TMS
2	7.32115337450262e-06	TGTGCCAGCAGCTACTGGGGGGGAACAATGAGCAGTTCTTCG	CASSYWGGTMSSSS	TRBV7-2	TRBD2-1	TRBJ2-1	pt096_reptil.txt	TMS
2	7.32115337450262e-06	TGTGCCAGCAGCCGACAGGCTCCTACAATGAGCAGTTCTTCG	CASSRQAPTMSSSS	TRBV4-2	TRBD1-1	TRBJ2-1	pt096_reptil.txt	TMS
2	7.32115337450262e-06	TGTGCCAGCAGCAGGCAGGTGGATTTAACTATGGCTACACCTTCG	CASSRQVDLTMATPS	TRBV7-3	TRBD1-1	TRBJ1-2	pt096_reptil.txt	LTMA
2	7.32115337450262e-06	TGTGCCAGCAGCCCCGGGGGCTATTCTACAATGAGCAGTTCTTCG	CASSPGGYSTMSSSS	TRBV11-3	TRBD1	TRBJ2-1	pt096_reptil.txt	STMS
2	7.32115337450262e-06	TGTGCCAGCAGTTCCTGGGGGGGGGAGCACAGATACGCAGTATTT	CASSSWGGEHRYAVF	TRBV6-2/6-3	TRBD2-1	TRBJ2-3	pt096_reptil.txt	EHR
2	7.32115337450262e-06	TGTGCCAGCAGCTTAGCAGGGGCTAGTGAGCACAGATACGCAGTATTTTGG	CASSLAGASEHRYAVFW	TRBV11-2	TRBD1-1	TRBJ2-3	pt096_reptil.txt	EHR
2	7.32115337450262e-06	TGTGCCAGCAGTCTCACTGCGACTAGCGGGCCTACAATGAGCAGTTCTTCG	CASSLTATSGPTMSSSS	TRBV6-2/6-3	TRBD2-1	TRBJ2-1	pt096_reptil.txt	GPTM
2	7.32115337450262e-06	TGTGCCAGCAGTTTCGGGGGGGCCGGGCCTACAATGAGCAGTTCTTCG	CASSFGGAGPTMSSSS	TRBV12	TRBD2-1	TRBJ2-1	pt096_reptil.txt	GPTM
2	7.32115337450262e-06	TGCGCCAGCAGCCCAGGGGGGTTGGGGCCAACTATGGCTACACCTTCG	CASSPGGLGPTMATPS	TRBV4-3	TRBD1-1	TRBJ1-2	pt096_reptil.txt	GPTM
2	7.32115337450262e-06	TGTGCCAGCAGCCAATCCCGGGATCACAAGAGACCCAGTACTTCG	CASSQSRDHKRPSTS	TRBV3-1/3-2	TRBD2-1	TRBJ2-5	pt096_reptil.txt	KRP
2	7.32115337450262e-06	TGCGCCAGCAGCCTACGTTGGGGGGCCAAGAGACCCAGTACTTCG	CASSLRWGAKRPSTS	TRBV4-1	TRBD2-1	TRBJ2-5	pt096_reptil.txt	KRP
2	7.32115337450262e-06	TGTGCCAGCAGCTTTAGCGGGGGGGCCAAGAGACCCAGTACTTCG	CASSFSGGAKRPSTS	TRBV11-2	TRBD2-1	TRBJ2-5	pt096_reptil.txt	KRP
2	7.32115337450262e-06	TGTGCCAGCATCTTTCGGGGACTAGCAACCAAGAGACCCAGTACTTCG	CASIFRGLATKRPSTS	TRBV6-4	TRBD2-1	TRBJ2-5	pt096_reptil.txt	KRP
2	7.32115337450262e-06	TGCAGCGTCGAAGGGGGGACTAGCGGGGGCAAGAGACCCAGTACTTCG	CSVEGGTSGGKRPSTS	TRBV29-1	TRBD2-1	TRBJ2-5	pt096_reptil.txt	KRP
2	7.32115337450262e-06	TGTGCCAGCGGACTAGCGGGGGGCCACAAGAGACCCAGTACTTCG	CASGLAGGHKRPSTS	TRBV14-1	TRBD2-1	TRBJ2-5	pt096_reptil.txt	KRP
2	7.32115337450262e-06	TGTGCCAGCAGCAGGCAGGTGGATTTAACTATGGCTACACCTTCG	CASSRQVDLTMATPS	TRBV7-3	TRBD1-1	TRBJ1-2	pt096_reptil.txt	TMA
2	7.32115337450262e-06	TGTGCCAGCAGCCCCCAGGGGGGTATCACTATGGCTACACCTTCG	CASSPQGGITMATPS	TRBV3-1/3-2	TRBD1-1	TRBJ1-2	pt096_reptil.txt	TMA
2	7.32115337450262e-06	TGTGCCAGCAGTCCGCTTGGGGGGCGCAGAACTATGGCTACACCTTCG	CASSPLGGRRTMATPS	TRBV6	TRBD1	TRBJ1-2	pt096_reptil.txt	TMA
2	7.32115337450262e-06	TGCGCCAGCAGCCCAGGGGGGTTGGGGCCAACTATGGCTACACCTTCG	CASSPGGLGPTMATPS	TRBV4-3	TRBD1-1	TRBJ1-2	pt096_reptil.txt	TMA
2	7.32115337450262e-06	CGTGCCAGCAGTTATCCCCCTCGGCAGGGAAAAACTATGGCTACACCTTCG	RASSYPPRQGKTMATPS	TRBV7-3	TRBD1-1	TRBJ1-2	pt096_reptil.txt	TMA
2	7.32115337450262e-06	TGTGCCAGCTCAATAAACAGGGGGACTATGGCTACACCTTCG	CASSINRGTMATPS	TRBV18-1	TRBD1-1	TRBJ1-2	pt096_reptil.txt	TMA
2	7.32115337450262e-06	TGTGCCAGCAGCTTGAGGAGGCCAGGGACTATGGCTACACCTTCG	CASSLRRPGTMATPS	TRBV5-6	TRBD1	TRBJ1-2	pt096_reptil.txt	TMA
2	7.32115337450262e-06	TGTGCCAGCAGACCAGGGTTGGGGCTTCTCTGGAAACACCATATATTTTGG	CASRPGLGLLWKHHIFW	TRBV28-1	TRBD1-1	TRBJ1-3	pt096_reptil.txt	LWK
2	7.32115337450262e-06	TGCGCCAGCAGTGCCGTCCGAGAACGGCCGATCTCTCTCTGGAAACACCATATATTT	CASSAVRERPISLWKHHIF	TRBV10-2	TRBD1	TRBJ1-3	pt096_reptil.txt	LWK
2	7.32115337450262e-06	TGTGCCAGCAGTCCGCTTGGGGGGGGCGCAGAACTATGGCTACACCTTCGG	CASSPLGGGAELWLHLR	TRBV6	TRBD2-1	TRBJ1-2	pt096_reptil.txt	LWL
2	7.32115337450262e-06	TGCGCCAGCAGCCCAGGGGGGGGTTGGGGCCAACTATGGCTACACCTTCGG	CASSPGGGWGQLWLHLR	TRBV4-3	TRBD1	TRBJ1-2	pt096_reptil.txt	LWL
2	7.32115337450262e-06	TGTGCCAGAGAACAGGGGGCGAGGGGGGGTACACTGAAGCTTTCTTTG	CAREQGARGGTLKLSL	TRBV19-1	TRBD1-1	TRBJ1-1	pt096_reptil.txt	TLK
2	7.32115337450262e-06	TGCGCCAGCAGCTTGGGGGGGGGTACAACACTGAAGCTTTCTTTG	CASSLGGGTTLKLSL	TRBV5-1	TRBD2-1	TRBJ1-1	pt096_reptil.txt	TLK
2	7.32115337450262e-06	TGTGCCAGCAGCTTGTGGGGGGGGACACTGAAGCTTTCTTTG	CASSLWGGTLKLSL	TRBV5-4	TRBD2-1	TRBJ1-1	pt096_reptil.txt	TLK
2	7.32115337450262e-06	TGTTATTTGACCGAATGGGGATCCACACTGAAGCTTTCTTTG	CYLTEWGSTLKLSL	TRBV12	TRBD1	TRBJ1-1	pt096_reptil.txt	TLK
2	7.32115337450262e-06	TGTGCCAGCAGTTCCTGGGGGGGGGAGCACAGATACGCAGTATTT	CASSSWGGEHRYAVF	TRBV6-2/6-3	TRBD2-1	TRBJ2-3	pt096_reptil.txt	GEHR
2	7.32115337450262e-06	TGTGCCAGCAGACCAGGGTTGGGGCTTCTCTGGAAACACCATATATTTTGG	CASRPGLGLLWKHHIFW	TRBV28-1	TRBD1-1	TRBJ1-3	pt096_reptil.txt	LWKH
2	7.32115337450262e-06	TGCGCCAGCAGTGCCGTCCGAGAACGGCCGATCTCTCTCTGGAAACACCATATATTT	CASSAVRERPISLWKHHIF	TRBV10-2	TRBD1	TRBJ1-3	pt096_reptil.txt	LWKH
2	7.32115337450262e-06	TGCGCCAGCAGCCTACGTTGGGGGGCCAAGAGACCCAGTACTTCG	CASSLRWGAKRPSTS	TRBV4-1	TRBD2-1	TRBJ2-5	pt096_reptil.txt	AKRP
2	7.32115337450262e-06	TGTGCCAGCAGCTTTAGCGGGGGGGCCAAGAGACCCAGTACTTCG	CASSFSGGAKRPSTS	TRBV11-2	TRBD2-1	TRBJ2-5	pt096_reptil.txt	AKRP
2	7.32115337450262e-06	TGTGCCACCAGCACCCTCTTAGGGGGGATGAAAAACTGTTTTTTG	CATSTLLGGMKNCFL	TRBV15-1	TRBD1	TRBJ1-4	pt096_reptil.txt	MKN
2	7.32115337450262e-06	TGTGCCAGCAGTCAGAGGACTTTACTAATGAAAAACTGTTTTTTG	CASSQRTLLMKNCFL	TRBV27-1	TRBD2-1	TRBJ1-4	pt096_reptil.txt	MKN
2	7.32115337450262e-06	TGTGCCAGCAGACCAGGGTTGGGGCTTCTCTGGAAACACCATATATTTTGG	CASRPGLGLLWKHHIFW	TRBV28-1	TRBD1-1	TRBJ1-3	pt096_reptil.txt	WKH
2	7.32115337450262e-06	TGCGCCAGCAGTGCCGTCCGAGAACGGCCGATCTCTCTCTGGAAACACCATATATTT	CASSAVRERPISLWKHHIF	TRBV10-2	TRBD1	TRBJ1-3	pt096_reptil.txt	WKH
2	7.32115337450262e-06	TGTGCCAGCAGACCAGGGTTGGGGCTTCTCTGGAAACACCATATATTTTGG	CASRPGLGLLWKHHIFW	TRBV28-1	TRBD1-1	TRBJ1-3	pt096_reptil.txt	KHH
2	7.32115337450262e-06	TGTGCCAGCAGCAAAGACGGAGCACAGATACGCAGTATTTTG	CASSKDGAQIRSIL	TRBV21-1	TRBD2-1	TRBJ2-3	pt096_reptil.txt	AQIR
2	7.32115337450262e-06	TGTGCCAGCTCACCACGGATCGACAGGCGTGCACAGATACGCAGTATTTTG	CASSPRIDRRAQIRSIL	TRBV18-1	TRBD1-1	TRBJ2-3	pt096_reptil.txt	AQIR
2	7.32115337450262e-06	TGTGCCAGCAGTTCCGGACTAGCGGGGGAAGCACAGATACGCAGTATTTTG	CASSSGLAGEAQIRSIL	TRBV6-2/6-3	TRBD2-1	TRBJ2-3	pt096_reptil.txt	AQIR
2	7.32115337450262e-06	TGTGCCAGCAGCTTAGGTGTGGGGGGCGCCGCACAGATACGCAGTATTTTG	CASSLGVGGAAQIRSIL	TRBV11-3	TRBD1	TRBJ2-3	pt096_reptil.txt	AQIR
2	7.32115337450262e-06	TGTGCCAGGACTATTAAGGCCCAGGGCCGGACTCTGGAAACACCATATATTTTG	CARTIKAQGRTLETPYIL	TRBV21-1	TRBD1	TRBJ1-3	pt096_reptil.txt	LETP
2	7.32115337450262e-06	TGTGCCAGCAGTCAGAGGACTTTACTAATGAAAAACTGTTTTTTG	CASSQRTLLMKNCFL	TRBV27-1	TRBD2-1	TRBJ1-4	pt096_reptil.txt	LMKN
2	7.32115337450262e-06	TGTGCCAGCAGTGACTGGGACTCTCCTACAATGAGCAGTTCTTCG	CASSDWDSPTMSSSS	TRBV6-4	TRBD2-1	TRBJ2-1	pt096_reptil.txt	PTMS
2	7.32115337450262e-06	TGTGCCAGCAGTCTCACTGCGACTAGCGGGCCTACAATGAGCAGTTCTTCG	CASSLTATSGPTMSSSS	TRBV6-2/6-3	TRBD2-1	TRBJ2-1	pt096_reptil.txt	PTMS
2	7.32115337450262e-06	TGTGCCAGCAGTCGTCGGGACTATGCTCCTACAATGAGCAGTTCTTCG	CASSRRDYAPTMSSSS	TRBV27-1	TRBD2-1	TRBJ2-1	pt096_reptil.txt	PTMS
2	7.32115337450262e-06	TGTGCCAGCAGTTTCGGGGGGGCCGGGCCTACAATGAGCAGTTCTTCG	CASSFGGAGPTMSSSS	TRBV12	TRBD2-1	TRBJ2-1	pt096_reptil.txt	PTMS
2	7.32115337450262e-06	TGCGCCAGCAGCCCAGGACAGCCTACAATGAGCAGTTCTTCG	CASSPGQPTMSSSS	TRBV4-3	TRBD1-1	TRBJ2-1	pt096_reptil.txt	PTMS
2	7.32115337450262e-06	TGTGCCAGCAGCCGACAGGCTCCTACAATGAGCAGTTCTTCG	CASSRQAPTMSSSS	TRBV4-2	TRBD1-1	TRBJ2-1	pt096_reptil.txt	PTMS
2	7.32115337450262e-06	TGTGCCAGCAGCTGCCGGGACAGTATAATTCACCCCTCCACTTTG	CASSCRDSIIHPSTL	TRBV11-3	TRBD1-1	TRBJ1-6	pt096_reptil.txt	IIHP
2	7.32115337450262e-06	TGTGCCAGCAGTCCAAAATGGGGCGGGGAACGGATAATTCACCCCTCCACTTTG	CASSPKWGGERIIHPSTL	TRBV11-2	TRBD2-1	TRBJ1-6	pt096_reptil.txt	IIHP
2	7.32115337450262e-06	TGTGCCAGAGAACAGGGGGCGAGGGGGGGTACACTGAAGCTTTCTTTG	CAREQGARGGTLKLSL	TRBV19-1	TRBD1-1	TRBJ1-1	pt096_reptil.txt	GTLK
2	7.32115337450262e-06	TGTGCCAGCAGCTTGTGGGGGGGGACACTGAAGCTTTCTTTG	CASSLWGGTLKLSL	TRBV5-4	TRBD2-1	TRBJ1-1	pt096_reptil.txt	GTLK
2	7.32115337450262e-06	TGTGCCAGCACCCCCCCCCGCAGGAGGGTAATCAGCCCCAGCATTTTG	CASTPPRRRVISPSIL	TRBV6-2	TRBD2-1	TRBJ1-5	pt096_reptil.txt	ISP
2	7.32115337450262e-06	TGTGCCAGCACCTTGGGGGCAATCAGCCCCAGCATTTTG	CASTLGAISPSIL	TRBV7-9	TRBD1	TRBJ1-5	pt096_reptil.txt	ISP
2	7.32115337450262e-06	TGTGCCAGCAGCTTAGATTCCCCTGTTTCCCTAGACTATATAGCAATCAGCCCCAGCATTTTG	CASSLDSPVSLDYIAISPSIL	TRBV11	TRBD2-1	TRBJ1-5	pt096_reptil.txt	ISP
2	7.32115337450262e-06	TGTGCCAGCAGAACGGGGAGGACAATCAGCCCCAGCATTTTG	CASRTGRTISPSIL	TRBV6-5	TRBD2-1	TRBJ1-5	pt096_reptil.txt	ISP
2	7.32115337450262e-06	TGTGCCAGCAGTGACACAAGCACCCTAGCAATCAGCCCCAGCATTTTG	CASSDTSTLAISPSIL	TRBV6-4	TRBD1	TRBJ1-5	pt096_reptil.txt	ISP
2	7.32115337450262e-06	TGTGCCAGCAGTGACTGGGACTCTCCTACAATGAGCAGTTCTTCG	CASSDWDSPTMSSSS	TRBV6-4	TRBD2-1	TRBJ2-1	pt096_reptil.txt	PTM
2	7.32115337450262e-06	TGTGCCAGCAGTCTCACTGCGACTAGCGGGCCTACAATGAGCAGTTCTTCG	CASSLTATSGPTMSSSS	TRBV6-2/6-3	TRBD2-1	TRBJ2-1	pt096_reptil.txt	PTM
2	7.32115337450262e-06	TGTGCCAGCAGTCGTCGGGACTATGCTCCTACAATGAGCAGTTCTTCG	CASSRRDYAPTMSSSS	TRBV27-1	TRBD2-1	TRBJ2-1	pt096_reptil.txt	PTM
2	7.32115337450262e-06	TGTGCCAGCAGTTTCGGGGGGGCCGGGCCTACAATGAGCAGTTCTTCG	CASSFGGAGPTMSSSS	TRBV12	TRBD2-1	TRBJ2-1	pt096_reptil.txt	PTM
2	7.32115337450262e-06	TGCGCCAGCAGCCCAGGACAGCCTACAATGAGCAGTTCTTCG	CASSPGQPTMSSSS	TRBV4-3	TRBD1-1	TRBJ2-1	pt096_reptil.txt	PTM
2	7.32115337450262e-06	TGCGCCAGCAGCCCAGGGGGGTTGGGGCCAACTATGGCTACACCTTCG	CASSPGGLGPTMATPS	TRBV4-3	TRBD1-1	TRBJ1-2	pt096_reptil.txt	PTM
2	7.32115337450262e-06	TGTGCCAGCAGCCGACAGGCTCCTACAATGAGCAGTTCTTCG	CASSRQAPTMSSSS	TRBV4-2	TRBD1-1	TRBJ2-1	pt096_reptil.txt	PTM
2	7.32115337450262e-06	TGTGCCAGCAGACCAGGGTTGGGGCTTCTCTGGAAACACCATATATTTTGG	CASRPGLGLLWKHHIFW	TRBV28-1	TRBD1-1	TRBJ1-3	pt096_reptil.txt	WKHH
2	7.32115337450262e-06	TGTGCCAGCAGCTTGGCTCCGGGAAACCAAAAACATTCAGTACTT	CASSLAPGNQKHSVL	TRBV5-6	TRBD2-1	TRBJ2-4	pt096_reptil.txt	QKH
2	7.32115337450262e-06	TGTGCCAGCACCCTAGCGGGAGGAGGCCAAAAACATTCAGTACTT	CASTLAGGGQKHSVL	TRBV6-4	TRBD2-1	TRBJ2-4	pt096_reptil.txt	QKH
2	7.32115337450262e-06	TGTGCCAGCAGCTGCCGGGACAGTATAATTCACCCCTCCACTTTG	CASSCRDSIIHPSTL	TRBV11-3	TRBD1-1	TRBJ1-6	pt096_reptil.txt	IIH
2	7.32115337450262e-06	TGTGCCAGCAGTCCAAAATGGGGCGGGGAACGGATAATTCACCCCTCCACTTTG	CASSPKWGGERIIHPSTL	TRBV11-2	TRBD2-1	TRBJ1-6	pt096_reptil.txt	IIH
2	7.32115337450262e-06	TGTGCCAGCAGTCGTCGGGACTATGCTCCTACAATGAGCAGTTCTTCG	CASSRRDYAPTMSSSS	TRBV27-1	TRBD2-1	TRBJ2-1	pt096_reptil.txt	APTM
2	7.32115337450262e-06	TGTGCCAGCAGCCGACAGGCTCCTACAATGAGCAGTTCTTCG	CASSRQAPTMSSSS	TRBV4-2	TRBD1-1	TRBJ2-1	pt096_reptil.txt	APTM
2	7.32115337450262e-06	TGTGCCAGTAGTAGTAGCGGGGGGCCGCAGATACGCAGTATTTTG	CASSSSGGPQIRSIL	TRBV19-1	TRBD2-1	TRBJ2-3	pt096_reptil.txt	PQIR
2	7.32115337450262e-06	TGTGCCAGCAGTCAGAGGACTTTACTAATGAAAAACTGTTTTTTG	CASSQRTLLMKNCFL	TRBV27-1	TRBD2-1	TRBJ1-4	pt096_reptil.txt	LMK
2	7.32115337450262e-06	TGTGCCAGCAGCTTAGCAGGGGCTAGTGAGCACAGATACGCAGTATTTTGG	CASSLAGASEHRYAVFW	TRBV11-2	TRBD1-1	TRBJ2-3	pt096_reptil.txt	HRYA
2	7.32115337450262e-06	TGTGCCTTCTCCCGTTGGATATCGATTCACCCCTCCACTTTG	CAFSRWISIHPSTL	TRBV6-5	TRBD1	TRBJ1-6	pt096_reptil.txt	IHP
2	7.32115337450262e-06	TGTGCCAGCAGCTGCCGGGACAGTATAATTCACCCCTCCACTTTG	CASSCRDSIIHPSTL	TRBV11-3	TRBD1-1	TRBJ1-6	pt096_reptil.txt	IHP
2	7.32115337450262e-06	TGTGCCAGCAGCGCTATCCACCCCCTAAGGCTCGCTATGGCTACACCTTCG	CASSAIHPLRLAMATPS	TRBV9-1	TRBD1	TRBJ1-2	pt096_reptil.txt	IHP
2	7.32115337450262e-06	TGTGCCAGCAGTCCAAAATGGGGCGGGGAACGGATAATTCACCCCTCCACTTTG	CASSPKWGGERIIHPSTL	TRBV11-2	TRBD2-1	TRBJ1-6	pt096_reptil.txt	IHP
2	7.32115337450262e-06	TGTGCCTCCCAGGGGGGCGTAATTCACCCCTCCACTTTG	CASQGGVIHPSTL	TRBV19-1	TRBD1-1	TRBJ1-6	pt096_reptil.txt	IHP
2	7.32115337450262e-06	TGTGCCAGCAGCAGGCAGGTGGATTTAACTATGGCTACACCTTCG	CASSRQVDLTMATPS	TRBV7-3	TRBD1-1	TRBJ1-2	pt096_reptil.txt	LTM
2	7.32115337450262e-06	TGTGCCAGCAGTTCCTGGGGGGGGGAGCACAGATACGCAGTATTT	CASSSWGGEHRYAVF	TRBV6-2/6-3	TRBD2-1	TRBJ2-3	pt096_reptil.txt	EHRY
2	7.32115337450262e-06	TGTGCCAGCAGCTTAGCAGGGGCTAGTGAGCACAGATACGCAGTATTTTGG	CASSLAGASEHRYAVFW	TRBV11-2	TRBD1-1	TRBJ2-3	pt096_reptil.txt	EHRY
2	7.32115337450262e-06	TGTGCCAGCAGAACGGGGAGGACAATCAGCCCCAGCATTTTG	CASRTGRTISPSIL	TRBV6-5	TRBD2-1	TRBJ1-5	pt096_reptil.txt	TISP
2	7.32115337450262e-06	TGTGCCAGCAGTTTAGGGGGGCGGACAATGAGCAGTTCTTCG	CASSLGGRTMSSSS	TRBV27-1	TRBD1	TRBJ2-1	pt096_reptil.txt	RTMS
2	7.32115337450262e-06	TGCGCCAGCAGCCCCCTTCTTTGGGGGGTCACTATGAGCAGTTCTTCG	CASSPLLWGVTMSSSS	TRBV4-1	TRBD2-1	TRBJ2-1	pt096_reptil.txt	VTMS
2	7.32115337450262e-06	TGTGCCAGCACCCTAGCGGGAGGAGGCCAAAAACATTCAGTACTT	CASTLAGGGQKHSVL	TRBV6-4	TRBD2-1	TRBJ2-4	pt096_reptil.txt	GQKH
2	7.32115337450262e-06	TGCGCCAGCAGCTTGGGGGGGGGTCAGCACAGATACGCAGTATTT	CASSLGGGQHRYAVF	TRBV5-1	TRBD2-1	TRBJ2-3	pt096_reptil.txt	QHRY
2	7.32115337450262e-06	TGTGCCAGCAGTTTATCTCCCCCCCCAAAACCCGGGGCCTGCCTACGAGCAGTACTT	CASSLSPPPKPGACLRAVL	TRBV27-1	TRBD1	TRBJ2-7	pt096_reptil.txt	CLR
2	7.32115337450262e-06	TGTGCCAGCAGTTCCGGACTAGCGGGGGAAGCACAGATACGCAGTATTTTG	CASSSGLAGEAQIRSIL	TRBV6-2/6-3	TRBD2-1	TRBJ2-3	pt096_reptil.txt	EAQI
2	7.32115337450262e-06	TGTGCCAGCAGACCAGGGTTGGGGCTTCTCTGGAAACACCATATATTTTGG	CASRPGLGLLWKHHIFW	TRBV28-1	TRBD1-1	TRBJ1-3	pt096_reptil.txt	LLWK
2	7.32115337450262e-06	TGTGCCAGCAGCCTAGCGGGGGGTTGTACAATGAGCAGTTCTTCG	CASSLAGGCTMSSSS	TRBV9-1	TRBD2-1	TRBJ2-1	pt096_reptil.txt	CTM
2	7.32115337450262e-06	TGCGCCAGCAGCCCAGGACAGCCTACAATGAGCAGTTCTTCG	CASSPGQPTMSSSS	TRBV4-3	TRBD1-1	TRBJ2-1	pt096_reptil.txt	QPTM
2	7.32115337450262e-06	TGTGCCAGCAGCCAAGAGGGGGGATGGGCCATGAGCAGTTCTTCG	CASSQEGGWAMSSSS	TRBV3-1/3-2	TRBD2-1	TRBJ2-1	pt096_reptil.txt	WAMS
20	7.32115337450262e-05	TGTGCCAGCAGTTACGTTCGAGAGACCCAGTACTTC	CASSYVRETQYF	TRBV6-2/6-3	TRBD2-1	TRBJ2-5	pt096_reptil.txt	SY.RET
20	7.32115337450262e-05	TGTGCCAGCAGCCCGGGACTAGCCACAGATACGCAGTATTTT	CASSPGLATDTQYF	TRBV7-2	TRBD2-1	TRBJ2-3	pt096_reptil.txt	SPGLA.DT
20	7.32115337450262e-05	TGTGCCAGCAGGGCCGGGGGGGGAGAGTACTTC	CASRAGGGEYF	TRBV2-1	TRBD2-1	TRBJ2-7	pt096_reptil.txt	RAG.G
25	7.23886517758384e-05	TGTGCCAGTAGTACCGGGACCCAAGAGACCCAGTACTTC	CASSTGTQETQYF	TRBV19-1	TRBD1	TRBJ2-5	pt115_reptil.txt	STGT.ET
25	7.23886517758384e-05	TGCGCCAGCAGCCACGCGAACACCGGGGAGCTGTTTTTT	CASSHANTGELFF	TRBV4-1	TRBD2-1	TRBJ2-2	pt115_reptil.txt	SH.NTGE
12	7.21279549921561e-05	TGTGCCAGCAGTTACGAGTCCTACAATGAGCAGTTCTTC	CASSYESYNEQFF	TRBV6-2/6-3	TRBD2-1	TRBJ2-1	pt426_reptil.txt	S.ESYNE
18	7.12081652029433e-05	TGTGCCATCAGTGGCACAGATACGCAGTATTTT	CAISGTDTQYF	TRBV10-3	.	TRBJ2-3	pt616_reptil.txt	S.TDT
18	7.12081652029433e-05	TGTGCCAGCAGTTTCGGAACGGCCGGAAACACCATATATTTT	CASSFGTAGNTIYF	TRBV12	TRBD1	TRBJ1-3	pt616_reptil.txt	SFG.AGNT
18	7.12081652029433e-05	TGTGCCAGCAGGGGGGCCACTGAAGCTTTCTTT	CASRGATEAFF	TRBV3-1/3-2	TRBD1-1	TRBJ1-1	pt616_reptil.txt	R.ATE
18	7.12081652029433e-05	TGTGCCAGCAGCCTCACAGGATTTGAAGCTTTCTTT	CASSLTGFEAFF	TRBV11-2	TRBD1-1	TRBJ1-1	pt616_reptil.txt	S.TGFE
18	7.12081652029433e-05	TGTGCCAGCAGCCTCACAGGATTTGAAGCTTTCTTT	CASSLTGFEAFF	TRBV11-2	TRBD1-1	TRBJ1-1	pt616_reptil.txt	SL.GFE
18	7.12081652029433e-05	TGTGCCAGCAGCCCTCAAACCTACGAGCAGTACTTC	CASSPQTYEQYF	TRBV7-8	TRBD1	TRBJ2-7	pt616_reptil.txt	SP.TYE
18	7.12081652029433e-05	TGTGCCTGGAGTGTACTCCAGGGGGGTTACCCTACAATGAGCAGTTCTTCG	CAWSVLQGGYPTMSSSS	TRBV30-1	TRBD1-1	TRBJ2-1	pt616_reptil.txt	TMS
18	7.12081652029433e-05	TGTGCCTGGAGTGTACTCCAGGGGGGTTACCCTACAATGAGCAGTTCTTCG	CAWSVLQGGYPTMSSSS	TRBV30-1	TRBD1-1	TRBJ2-1	pt616_reptil.txt	PTMS
18	7.12081652029433e-05	TGTGCCTGGAGTGTACTCCAGGGGGGTTACCCTACAATGAGCAGTTCTTCG	CAWSVLQGGYPTMSSSS	TRBV30-1	TRBD1-1	TRBJ2-1	pt616_reptil.txt	PTM
18	7.12081652029433e-05	TGTGCCAGCAGCGGAGGGAGGGCCCCTACGAGCAGTACTTCG	CASSGGRAPTSSTS	TRBV5-4	TRBD2-1	TRBJ2-7	pt616_reptil.txt	APTS
18	7.12081652029433e-05	TGTGCCTGGAGTGTACTCCAGGGGGGTTACCCTACAATGAGCAGTTCTTCG	CAWSVLQGGYPTMSSSS	TRBV30-1	TRBD1-1	TRBJ2-1	pt616_reptil.txt	YPTM
2	7.11485510597577e-06	TGTGCCACCAGGGGGCGGGAAGGGGAAAAACTGTTTTTT	CATRGREGEKLFF	TRBV6-6	TRBD2-1	TRBJ1-4	pt081_reptil.txt	RGR.GEK
2	7.11485510597577e-06	TGTGCCAGCAGCCCCCCTATGAACACTGAAGCTTTCTTT	CASSPPMNTEAFF	TRBV7-9	TRBD2-1	TRBJ1-1	pt081_reptil.txt	SPPM.TE
2	7.11485510597577e-06	TGTGCCATCAGTGATGACCATGGCTACACCTTC	CAISDDHGYTF	TRBV10-3	TRBD1	TRBJ1-2	pt081_reptil.txt	S.DHG
2	7.11485510597577e-06	TGTGCCAGCAGCGCGGGACTAGCGGGGGGAAACAATGAGCAGTTCTTC	CASSAGLAGGNNEQFF	TRBV5-4	TRBD2-1	TRBJ2-1	pt081_reptil.txt	S.GLAGGNNE
2	7.11485510597577e-06	TGTGCCAGCAGCTGGGGGACAGTCACAGATACGCAGTATTTT	CASSWGTVTDTQYF	TRBV7-2	TRBD1-1	TRBJ2-3	pt081_reptil.txt	SWGT.TDT
2	7.11485510597577e-06	TGTGCCAGCAGTTACCAAGAGACCCAGTACTTC	CASSYQETQYF	TRBV2-1	.	TRBJ2-5	pt081_reptil.txt	S.QET
2	7.11485510597577e-06	TGTGCCAGCAGCCTTACCTACGAGCAGTACTTC	CASSLTYEQYF	TRBV6-1	TRBD2-1	TRBJ2-7	pt081_reptil.txt	SLTY.
2	7.11485510597577e-06	TGTGCCAGCAGCTTAGAAGGGGTCAGCTCCTACGAGCAGTACTTC	CASSLEGVSSYEQYF	TRBV7-2	TRBD1-1	TRBJ2-7	pt081_reptil.txt	SLEG.SSYE
2	7.11485510597577e-06	TGCGCCAGCAGCTTGCTACAGGGTTCCACCGGGGAGCTGTTTTTT	CASSLLQGSTGELFF	TRBV5-1	TRBD1-1	TRBJ2-2	pt081_reptil.txt	SL.QGSTGE
2	7.11485510597577e-06	TGCGCCAGCAGCCGGACAGGGGAGGGAGAGCAGTACTTC	CASSRTGEGEQYF	TRBV10-1	TRBD1-1	TRBJ2-7	pt081_reptil.txt	SRTG.GE
2	7.11485510597577e-06	TGTGCCAGCAGTACCTCAACAGATACGCAGTATTTT	CASSTSTDTQYF	TRBV28-1	TRBD1	TRBJ2-3	pt081_reptil.txt	S.STDT
2	7.11485510597577e-06	TGTGCCAGTAGGGGGAGTAGGAATGAGCAGTTCTTC	CASRGSRNEQFF	TRBV19-1	TRBD2-1	TRBJ2-1	pt081_reptil.txt	RG.RNE
2	7.11485510597577e-06	TGTGCCAGCAGCCTTAGGACTAGCGGGAGCACAGATACGCAGTATTTT	CASSLRTSGSTDTQYF	TRBV7-9	TRBD2-1	TRBJ2-3	pt081_reptil.txt	S.RTSGSTDT
2	7.11485510597577e-06	TGTGCCAGCAGCTTGACATCCTACAATGAGCAGTTCTTC	CASSLTSYNEQFF	TRBV7-2	TRBD1-1	TRBJ2-1	pt081_reptil.txt	SLT.YNE
2	7.11485510597577e-06	TGTGCCAGCAGACGAAGCACAGATACGCAGTATTTT	CASRRSTDTQYF	TRBV27-1	TRBD1	TRBJ2-3	pt081_reptil.txt	RR.TDT
2	7.11485510597577e-06	TGCGCCAGCAGTCTGGACCGTGAAAAACTGTTTTTG	CASSLDREKLFL	TRBV4-3	TRBD1	TRBJ1-4	pt081_reptil.txt	SLD.EK
2	7.11485510597577e-06	TGTGCCAGTAGGAAAACTAGCGGACAAGAGACCCAGTACTTC	CASRKTSGQETQYF	TRBV19-1	TRBD2-1	TRBJ2-5	pt081_reptil.txt	R.TSGQET
2	7.11485510597577e-06	TGTGCCAGCAGTGAGGGACTAGCGGGGAACACCGGGGAGCTGTTTTTT	CASSEGLAGNTGELFF	TRBV2-1	TRBD2-1	TRBJ2-2	pt081_reptil.txt	S.GLAGNTGE
2	7.11485510597577e-06	TGTGCCAGCAGCTTAGTTCTAGCGGGCGACAATGAGCAGTTCTTC	CASSLVLAGDNEQFF	TRBV11-2	TRBD2-1	TRBJ2-1	pt081_reptil.txt	SL.LAGDNE
2	7.11485510597577e-06	TGTGCCAGCAGTTTTGTGGGGGGGTCCTACAATGAGCAGTTCTTC	CASSFVGGSYNEQFF	TRBV12	TRBD2-1	TRBJ2-1	pt081_reptil.txt	S.VGGSYNE
2	7.11485510597577e-06	TGTGCCAGCAGCTTAGGGCGGGAATCCTACAATGAGCAGTTCTTC	CASSLGRESYNEQFF	TRBV5-4	TRBD2-1	TRBJ2-1	pt081_reptil.txt	SLGR.SYNE
2	7.11485510597577e-06	TGTGCCAGCAGTGAACTGGACACTGAAGCTTTCTTT	CASSELDTEAFF	TRBV2-1	TRBD1	TRBJ1-1	pt081_reptil.txt	SE.DTE
2	7.11485510597577e-06	TGTGCCAGCAGCTTAGTTCTAGCGGGCGACAATGAGCAGTTCTTC	CASSLVLAGDNEQFF	TRBV11-2	TRBD2-1	TRBJ2-1	pt081_reptil.txt	SLVLAG.NE
2	7.11485510597577e-06	TGTGCCAGCAGCCTTACCTACGAGCAGTACTTC	CASSLTYEQYF	TRBV6-1	TRBD2-1	TRBJ2-7	pt081_reptil.txt	SLT.E
2	7.11485510597577e-06	TGTGCCAGCAGTTTGTCTAGTACCTACGAGCAGTACTTC	CASSLSSTYEQYF	TRBV27-1	TRBD2-1	TRBJ2-7	pt081_reptil.txt	SL.STYE
2	7.11485510597577e-06	TGTGCCAGCAGCTTGACATCCTACAATGAGCAGTTCTTC	CASSLTSYNEQFF	TRBV7-2	TRBD1-1	TRBJ2-1	pt081_reptil.txt	SLTS.NE
2	7.11485510597577e-06	TGTGCCAGCAGCTTCCAGGGGGCCTACGAGCAGTACTTC	CASSFQGAYEQYF	TRBV11-3	TRBD1-1	TRBJ2-7	pt081_reptil.txt	SF.GAYE
2	7.11485510597577e-06	TGTGCCATCAGACCGGGACAGGAGAACACTGAAGCTTTCTTT	CAIRPGQENTEAFF	TRBV10-3	TRBD1-1	TRBJ1-1	pt081_reptil.txt	RPGQ.NTE
2	7.11485510597577e-06	TGTGCCAGCAGCTTGGCCAGTGGTCAAGAGACCCAGTACTTC	CASSLASGQETQYF	TRBV5-5	TRBD1-1	TRBJ2-5	pt081_reptil.txt	SLA.GQET
2	7.11485510597577e-06	TGTGCCAGTAGTAGACTAGCGGGAAGTTACAATGAGCAGTTCTTC	CASSRLAGSYNEQFF	TRBV19-1	TRBD2-1	TRBJ2-1	pt081_reptil.txt	SRLAG.YNE
2	7.11485510597577e-06	TGTGCCAGCGGGCGAGGGGGAGAGACCCAGTACTTC	CASGRGGETQYF	TRBV12-3/12-4	TRBD1-1	TRBJ2-5	pt081_reptil.txt	GR.GET
2	7.11485510597577e-06	TGTGCCAGCAGTTACGGTCCAGCGGGGTCCACCAAGAGACCCAGTACTTCG	CASSYGPAGSTKRPSTS	TRBV6	TRBD2-1	TRBJ2-5	pt081_reptil.txt	TKRP
2	7.11485510597577e-06	TGTGCCAGCAGCTTAGAACTAGCGGGGGGCAGGACCAAGAGACCCAGTACTTCG	CASSLELAGGRTKRPSTS	TRBV11-2	TRBD2-1	TRBJ2-5	pt081_reptil.txt	TKRP
2	7.11485510597577e-06	TGTGCCAGCAGTTGCCGGGCTAGCCCTACAATGAGCAGTTCTTCG	CASSCRASPTMSSSS	TRBV28-1	TRBD2-1	TRBJ2-1	pt081_reptil.txt	TMS
2	7.11485510597577e-06	TGTGCCAGCAGTTTAAATTCGGGACGAGCTCCTACAATGAGCAGTTCTTCG	CASSLNSGRAPTMSSSS	TRBV12	TRBD1	TRBJ2-1	pt081_reptil.txt	TMS
2	7.11485510597577e-06	TGTGCCAGCAGCTTAACCCACCGACTAGCGAGTACAATGAGCAGTTCTTCG	CASSLTHRLASTMSSSS	TRBV7-9	TRBD2-1	TRBJ2-1	pt081_reptil.txt	TMS
2	7.11485510597577e-06	TGTGCCAGCAGTTACCGGGGACTACCAGCCTTAGCTCCTACAATGAGCAGTTCTTCG	CASSYRGLPALAPTMSSSS	TRBV6	TRBD2-1	TRBJ2-1	pt081_reptil.txt	TMS
2	7.11485510597577e-06	TGTGCCAGCAGTTACCGTGGGGGGGGGAGTCCTACAATGAGCAGTTCTTCG	CASSYRGGGSPTMSSSS	TRBV6-2/6-3	TRBD2-1	TRBJ2-1	pt081_reptil.txt	TMS
2	7.11485510597577e-06	TGCGCCATCGCGCAGCCTCCTACAATGAGCAGTTCTTCG	CAIAQPPTMSSSS	TRBV10-1	TRBD1	TRBJ2-1	pt081_reptil.txt	TMS
2	7.11485510597577e-06	TGCGCCAGCAGTGACTGGGCGGGGGGTTCTACAATGAGCAGTTCTTCG	CASSDWAGGSTMSSSS	TRBV10-2	TRBD2-1	TRBJ2-1	pt081_reptil.txt	TMS
2	7.11485510597577e-06	TGTGCCAGCAGCAAAGTATGTACCGAGCGACTAGCGGGACCTACAATGAGCAGTTCTTCG	CASSKVCTERLAGPTMSSSS	TRBV21-1	TRBD2-1	TRBJ2-1	pt081_reptil.txt	TMS
2	7.11485510597577e-06	TGTGCCAGCAGCTCCCCTAGCGGGAGTTCTCCCTTGACTACAATGAGCAGTTCTTCG	CASSSPSGSSPLTTMSSSS	TRBV7-9	TRBD2-1	TRBJ2-1	pt081_reptil.txt	TMS
2	7.11485510597577e-06	TGTGCCAGCAGCCCAATGACTAGCGTCGTTACAATGAGCAGTTCTTCG	CASSPMTSVVTMSSSS	TRBV14-1	TRBD2-1	TRBJ2-1	pt081_reptil.txt	TMS
2	7.11485510597577e-06	TGTGCCAGCAGAACCGGGGGAGAATTAACTATGGCTACACCTTCG	CASRTGGELTMATPS	TRBV7-2	TRBD2-1	TRBJ1-2	pt081_reptil.txt	LTMA
2	7.11485510597577e-06	TGTGCCAGCAGCTTAACCCACCGACTAGCGAGTACAATGAGCAGTTCTTCG	CASSLTHRLASTMSSSS	TRBV7-9	TRBD2-1	TRBJ2-1	pt081_reptil.txt	STMS
2	7.11485510597577e-06	TGCGCCAGCAGTGACTGGGCGGGGGGTTCTACAATGAGCAGTTCTTCG	CASSDWAGGSTMSSSS	TRBV10-2	TRBD2-1	TRBJ2-1	pt081_reptil.txt	STMS
2	7.11485510597577e-06	TGTGCCAGACAAAAGGCCGGGACAGGGAGACCCGCCGTAATAGAACACCGGGGAGCTGTTTTT	CARQKAGTGRPAVIEHRGAVF	TRBV21-1	TRBD1-1	TRBJ2-2	pt081_reptil.txt	EHR
2	7.11485510597577e-06	TGTGCCAGACAAAAGGCCGGGACGGGGAGACCCGCCGTAATAGAACACCGGGGAGCTGTTTTT	CARQKAGTGRPAVIEHRGAVF	TRBV21-1	TRBD1	TRBJ2-2	pt081_reptil.txt	EHR
2	7.11485510597577e-06	TGCGCCAGCAGCTTGGGGGGGACAGAACACCGGGGAGCTGTTTTT	CASSLGGTEHRGAVF	TRBV5-1	TRBD1-1	TRBJ2-2	pt081_reptil.txt	EHR
2	7.11485510597577e-06	TGCGCCAGCAGCCAAGATTGGTCGGGCTCGGGGGGGGAGCACAGATACGCAGTATTT	CASSQDWSGSGGEHRYAVF	TRBV4-3	TRBD2-1	TRBJ2-3	pt081_reptil.txt	EHR
2	7.11485510597577e-06	TGTGCCAGACAAAGGGCGGGGAAAGGGAGACCCGCCGTAATAGAACACCGGGGAGCTGTTTTT	CARQRAGKGRPAVIEHRGAVF	TRBV21-1	TRBD2-1	TRBJ2-2	pt081_reptil.txt	EHR
2	7.11485510597577e-06	TGTGCCAGACCAAAGGCCGGGACGGGGAGCCCCGCCGTAATAGAACACCGGGGAGCTGTTTTT	CARPKAGTGSPAVIEHRGAVF	TRBV21-1	TRBD1	TRBJ2-2	pt081_reptil.txt	EHR
2	7.11485510597577e-06	TGTGCCAGACAAAAGGCCGGGACAGGGAGCCCCGCCGTAATAGAACACCGGGGAGCTGTTTTT	CARQKAGTGSPAVIEHRGAVF	TRBV21-1	TRBD1-1	TRBJ2-2	pt081_reptil.txt	EHR
2	7.11485510597577e-06	TGTGCCAGCAGCAAAGTATGTACCGAGCGACTAGCGGGACCTACAATGAGCAGTTCTTCG	CASSKVCTERLAGPTMSSSS	TRBV21-1	TRBD2-1	TRBJ2-1	pt081_reptil.txt	GPTM
2	7.11485510597577e-06	TGCGCCAGCCAGGGGTCCAAGAGACCCAGTACTTCG	CASQGSKRPSTS	TRBV10-2	TRBD1-1	TRBJ2-5	pt081_reptil.txt	KRP
2	7.11485510597577e-06	TGTGCCAGCAGTTACGGTCCAGCGGGGTCCACCAAGAGACCCAGTACTTCG	CASSYGPAGSTKRPSTS	TRBV6	TRBD2-1	TRBJ2-5	pt081_reptil.txt	KRP
2	7.11485510597577e-06	TGTGCCAGCAGCTCTCCCGCCGAAAAGGACAAGAGACCCAGTACTTCG	CASSSPAEKDKRPSTS	TRBV7-2	TRBD1	TRBJ2-5	pt081_reptil.txt	KRP
2	7.11485510597577e-06	TGTGCCAGCAGCTTAGAACTAGCGGGGGGCAGGACCAAGAGACCCAGTACTTCG	CASSLELAGGRTKRPSTS	TRBV11-2	TRBD2-1	TRBJ2-5	pt081_reptil.txt	KRP
2	7.11485510597577e-06	TGTGCCAGCAGCTCGGACAGGGTGATCAAGAGACCCAGTACTTCG	CASSSDRVIKRPSTS	TRBV5-5	TRBD1-1	TRBJ2-5	pt081_reptil.txt	KRP
2	7.11485510597577e-06	TGTGCCAGCAGAACCGGGGGAGAATTAACTATGGCTACACCTTCG	CASRTGGELTMATPS	TRBV7-2	TRBD2-1	TRBJ1-2	pt081_reptil.txt	TMA
2	7.11485510597577e-06	TGTGCCAGCAGCTTGTGGAAGGAGGAGACCCAGTACTTC	CASSLWKEETQYF	TRBV5-8	TRBD2-1	TRBJ2-5	pt081_reptil.txt	LWK
2	7.11485510597577e-06	TGTGCCAGCAGGTACGGGACAGCCCAGCTCTGGAAACACCATATATTTTGG	CASRYGTAQLWKHHIFW	TRBV27-1	TRBD1-1	TRBJ1-3	pt081_reptil.txt	LWK
2	7.11485510597577e-06	TGTGCCAGCAGCCGGAGACAGAACGTTCTATGGCTACACCTTCGG	CASSRRQNVLWLHLR	TRBV28-1	TRBD1-1	TRBJ1-2	pt081_reptil.txt	LWL
2	7.11485510597577e-06	TGTGCCAGCAGCTCCCCTAGCGGGAGTTCTCCCTTGACTACAATGAGCAGTTCTTCG	CASSSPSGSSPLTTMSSSS	TRBV7-9	TRBD2-1	TRBJ2-1	pt081_reptil.txt	TTMS
2	7.11485510597577e-06	TGTGCCAGCAATCAGGGTACACTGAAGCTTTCTTTG	CASNQGTLKLSL	TRBV28-1	TRBD1-1	TRBJ1-1	pt081_reptil.txt	TLK
2	7.11485510597577e-06	GCGCCAGCAGCTTGGAGGGCGGGAACACTGAAGCTTTCTTTG	APAAWRAGTLKLSL	TRBV5-1	TRBD2-1	TRBJ1-1	pt081_reptil.txt	TLK
2	7.11485510597577e-06	TGCGCCAGCAGTCAATCGCCAAGTCCCCACGCTCAGGGTAGAACACTGAAGCTTTCTTTG	CASSQSPSPHAQGRTLKLSL	TRBV23-1	TRBD1-1	TRBJ1-1	pt081_reptil.txt	TLK
2	7.11485510597577e-06	TGTGCCAGCAGTTACAGAACACTGAAGCTTTCTTTG	CASSYRTLKLSL	TRBV6-5	.	TRBJ1-1	pt081_reptil.txt	TLK
2	7.11485510597577e-06	TGCGCCAGCAGCCAAGATTGGTCGGGCTCGGGGGGGGAGCACAGATACGCAGTATTT	CASSQDWSGSGGEHRYAVF	TRBV4-3	TRBD2-1	TRBJ2-3	pt081_reptil.txt	GEHR
2	7.11485510597577e-06	TGTGCCAGCAGGTACGGGACAGCCCAGCTCTGGAAACACCATATATTTTGG	CASRYGTAQLWKHHIFW	TRBV27-1	TRBD1-1	TRBJ1-3	pt081_reptil.txt	LWKH
2	7.11485510597577e-06	TGTGCCAGCAGCGGCGGGGCTGGGCTAATGAAAAACTGTTTTTTG	CASSGGAGLMKNCFL	TRBV5-4	TRBD2-1	TRBJ1-4	pt081_reptil.txt	MKN
2	7.11485510597577e-06	TGTGCCAGCAGGTACGGGACAGCCCAGCTCTGGAAACACCATATATTTTGG	CASRYGTAQLWKHHIFW	TRBV27-1	TRBD1-1	TRBJ1-3	pt081_reptil.txt	WKH
2	7.11485510597577e-06	TGCGCCAGCAGTGGGGTCCTACTGACAGATCCAATGGCTACACCTTCG	CASSGVLLTDPMATPS	TRBV10-2	TRBD1-1	TRBJ1-2	pt081_reptil.txt	PMA
2	7.11485510597577e-06	TGTGCCAGCAGGTACGGGACAGCCCAGCTCTGGAAACACCATATATTTTGG	CASRYGTAQLWKHHIFW	TRBV27-1	TRBD1-1	TRBJ1-3	pt081_reptil.txt	KHH
2	7.11485510597577e-06	TGCGCCAGCAGTCAATCGCCAAGTCCCCACGCTCAGGGTAGAACACTGAAGCTTTCTTTG	CASSQSPSPHAQGRTLKLSL	TRBV23-1	TRBD1-1	TRBJ1-1	pt081_reptil.txt	RTLK
2	7.11485510597577e-06	TGTGCCAGCAGTTACAGAACACTGAAGCTTTCTTTG	CASSYRTLKLSL	TRBV6-5	.	TRBJ1-1	pt081_reptil.txt	RTLK
2	7.11485510597577e-06	TGTGCCAGCAGCCGGGGGCGAGGTCTGGAAACACCATATATTTTG	CASSRGRGLETPYIL	TRBV5-6	TRBD1	TRBJ1-3	pt081_reptil.txt	LETP
2	7.11485510597577e-06	TGTGCCAGCAGTTACCGCGTCATGGGAAAACTGGAAACACCATATATTTTG	CASSYRVMGKLETPYIL	TRBV6-2/6-3	TRBD1	TRBJ1-3	pt081_reptil.txt	LETP
2	7.11485510597577e-06	TGTGCCAGCAGCGGCGGGGCTGGGCTAATGAAAAACTGTTTTTTG	CASSGGAGLMKNCFL	TRBV5-4	TRBD2-1	TRBJ1-4	pt081_reptil.txt	LMKN
2	7.11485510597577e-06	TGTGCCAGTAGCCGCGGGGGACAGGGGCTAGAGCCAAAAACATTCAGTACTTCG	CASSRGGQGLEPKTFSTS	TRBV19-1	TRBD1-1	TRBJ2-4	pt081_reptil.txt	PKTF
2	7.11485510597577e-06	TGTGCCAGCAGTTGCCGGGCTAGCCCTACAATGAGCAGTTCTTCG	CASSCRASPTMSSSS	TRBV28-1	TRBD2-1	TRBJ2-1	pt081_reptil.txt	PTMS
2	7.11485510597577e-06	TGTGCCAGCAGTTTAAATTCGGGACGAGCTCCTACAATGAGCAGTTCTTCG	CASSLNSGRAPTMSSSS	TRBV12	TRBD1	TRBJ2-1	pt081_reptil.txt	PTMS
2	7.11485510597577e-06	TGTGCCAGCAGTTACCGGGGACTACCAGCCTTAGCTCCTACAATGAGCAGTTCTTCG	CASSYRGLPALAPTMSSSS	TRBV6	TRBD2-1	TRBJ2-1	pt081_reptil.txt	PTMS
2	7.11485510597577e-06	TGTGCCAGCAGTTACCGTGGGGGGGGGAGTCCTACAATGAGCAGTTCTTCG	CASSYRGGGSPTMSSSS	TRBV6-2/6-3	TRBD2-1	TRBJ2-1	pt081_reptil.txt	PTMS
2	7.11485510597577e-06	TGCGCCATCGCGCAGCCTCCTACAATGAGCAGTTCTTCG	CAIAQPPTMSSSS	TRBV10-1	TRBD1	TRBJ2-1	pt081_reptil.txt	PTMS
2	7.11485510597577e-06	TGTGCCAGCAGCAAAGTATGTACCGAGCGACTAGCGGGACCTACAATGAGCAGTTCTTCG	CASSKVCTERLAGPTMSSSS	TRBV21-1	TRBD2-1	TRBJ2-1	pt081_reptil.txt	PTMS
2	7.11485510597577e-06	TGTGCCAGCAGTGGGGACAGGCGTTCTATAATTCACCCCTCCACTTTG	CASSGDRRSIIHPSTL	TRBV28-1	TRBD1-1	TRBJ1-6	pt081_reptil.txt	IIHP
2	7.11485510597577e-06	TGTGCCACCAGTGAACCGACAGATTTTATAATTCACCCCTCCACTTTG	CATSEPTDFIIHPSTL	TRBV24-1	TRBD1-1	TRBJ1-6	pt081_reptil.txt	IIHP
2	7.11485510597577e-06	TGTGCCAGCAATCAGGGTACACTGAAGCTTTCTTTG	CASNQGTLKLSL	TRBV28-1	TRBD1-1	TRBJ1-1	pt081_reptil.txt	GTLK
2	7.11485510597577e-06	GCGCCAGCAGCTTGGAGGGCGGGAACACTGAAGCTTTCTTTG	APAAWRAGTLKLSL	TRBV5-1	TRBD2-1	TRBJ1-1	pt081_reptil.txt	GTLK
2	7.11485510597577e-06	TGTGCCAACAAGACAATCAGCCCCAGCATTTTG	CANKTISPSIL	TRBV12-3/12-4	TRBD1-1	TRBJ1-5	pt081_reptil.txt	ISP
2	7.11485510597577e-06	TGCGCCAGCAGCTTGGAGGGGATCAGCCCCAGCATTTTG	CASSLEGISPSIL	TRBV5-1	TRBD1-1	TRBJ1-5	pt081_reptil.txt	ISP
2	7.11485510597577e-06	TGTGCCTGGAGCAAAGACAGGGGGTTAGCAATCAGCCCCAGCATTTTG	CAWSKDRGLAISPSIL	TRBV30-1	TRBD1-1	TRBJ1-5	pt081_reptil.txt	ISP
2	7.11485510597577e-06	TGTGCCAGCAGTTGCCGGGCTAGCCCTACAATGAGCAGTTCTTCG	CASSCRASPTMSSSS	TRBV28-1	TRBD2-1	TRBJ2-1	pt081_reptil.txt	PTM
2	7.11485510597577e-06	TGTGCCAGCAGTTTAAATTCGGGACGAGCTCCTACAATGAGCAGTTCTTCG	CASSLNSGRAPTMSSSS	TRBV12	TRBD1	TRBJ2-1	pt081_reptil.txt	PTM
2	7.11485510597577e-06	TGTGCCAGCAGTTACCGGGGACTACCAGCCTTAGCTCCTACAATGAGCAGTTCTTCG	CASSYRGLPALAPTMSSSS	TRBV6	TRBD2-1	TRBJ2-1	pt081_reptil.txt	PTM
2	7.11485510597577e-06	TGTGCCAGCAGTTACCGTGGGGGGGGGAGTCCTACAATGAGCAGTTCTTCG	CASSYRGGGSPTMSSSS	TRBV6-2/6-3	TRBD2-1	TRBJ2-1	pt081_reptil.txt	PTM
2	7.11485510597577e-06	TGCGCCATCGCGCAGCCTCCTACAATGAGCAGTTCTTCG	CAIAQPPTMSSSS	TRBV10-1	TRBD1	TRBJ2-1	pt081_reptil.txt	PTM
2	7.11485510597577e-06	TGTGCCAGCAGCAAAGTATGTACCGAGCGACTAGCGGGACCTACAATGAGCAGTTCTTCG	CASSKVCTERLAGPTMSSSS	TRBV21-1	TRBD2-1	TRBJ2-1	pt081_reptil.txt	PTM
2	7.11485510597577e-06	TGTGCCAGCAGGTACGGGACAGCCCAGCTCTGGAAACACCATATATTTTGG	CASRYGTAQLWKHHIFW	TRBV27-1	TRBD1-1	TRBJ1-3	pt081_reptil.txt	WKHH
2	7.11485510597577e-06	TGTGCCAGCAGTGGGGACAGGCGTTCTATAATTCACCCCTCCACTTTG	CASSGDRRSIIHPSTL	TRBV28-1	TRBD1-1	TRBJ1-6	pt081_reptil.txt	IIH
2	7.11485510597577e-06	TGTGCCACCAGTGAACCGACAGATTTTATAATTCACCCCTCCACTTTG	CATSEPTDFIIHPSTL	TRBV24-1	TRBD1-1	TRBJ1-6	pt081_reptil.txt	IIH
2	7.11485510597577e-06	TGTGCCAGACAAAAGGCCGGGACAGGGAGACCCGCCGTAATAGAACACCGGGGAGCTGTTTTT	CARQKAGTGRPAVIEHRGAVF	TRBV21-1	TRBD1-1	TRBJ2-2	pt081_reptil.txt	EHRG
2	7.11485510597577e-06	TGTGCCAGACAAAAGGCCGGGACGGGGAGACCCGCCGTAATAGAACACCGGGGAGCTGTTTTT	CARQKAGTGRPAVIEHRGAVF	TRBV21-1	TRBD1	TRBJ2-2	pt081_reptil.txt	EHRG
2	7.11485510597577e-06	TGCGCCAGCAGCTTGGGGGGGACAGAACACCGGGGAGCTGTTTTT	CASSLGGTEHRGAVF	TRBV5-1	TRBD1-1	TRBJ2-2	pt081_reptil.txt	EHRG
2	7.11485510597577e-06	TGTGCCAGACAAAGGGCGGGGAAAGGGAGACCCGCCGTAATAGAACACCGGGGAGCTGTTTTT	CARQRAGKGRPAVIEHRGAVF	TRBV21-1	TRBD2-1	TRBJ2-2	pt081_reptil.txt	EHRG
2	7.11485510597577e-06	TGTGCCAGACCAAAGGCCGGGACGGGGAGCCCCGCCGTAATAGAACACCGGGGAGCTGTTTTT	CARPKAGTGSPAVIEHRGAVF	TRBV21-1	TRBD1	TRBJ2-2	pt081_reptil.txt	EHRG
2	7.11485510597577e-06	TGTGCCAGACAAAAGGCCGGGACAGGGAGCCCCGCCGTAATAGAACACCGGGGAGCTGTTTTT	CARQKAGTGSPAVIEHRGAVF	TRBV21-1	TRBD1-1	TRBJ2-2	pt081_reptil.txt	EHRG
2	7.11485510597577e-06	TGTGCCAGCAGTTTAAATTCGGGACGAGCTCCTACAATGAGCAGTTCTTCG	CASSLNSGRAPTMSSSS	TRBV12	TRBD1	TRBJ2-1	pt081_reptil.txt	APTM
2	7.11485510597577e-06	TGTGCCAGCAGTTACCGGGGACTACCAGCCTTAGCTCCTACAATGAGCAGTTCTTCG	CASSYRGLPALAPTMSSSS	TRBV6	TRBD2-1	TRBJ2-1	pt081_reptil.txt	APTM
2	7.11485510597577e-06	TGTGCCAGCAGCTTAGCCATCTGCCCTCAGATACGCAGTATTTTG	CASSLAICPQIRSIL	TRBV7-9	TRBD1	TRBJ2-3	pt081_reptil.txt	PQIR
2	7.11485510597577e-06	TGTGCCAGCAGCGGCGGGGCTGGGCTAATGAAAAACTGTTTTTTG	CASSGGAGLMKNCFL	TRBV5-4	TRBD2-1	TRBJ1-4	pt081_reptil.txt	LMK
2	7.11485510597577e-06	TGTGCCAGTAGCCGCGGGGGACAGGGGCTAGAGCCAAAAACATTCAGTACTTCG	CASSRGGQGLEPKTFSTS	TRBV19-1	TRBD1-1	TRBJ2-4	pt081_reptil.txt	KTF
2	7.11485510597577e-06	TGTGCCAGCAGGGGGGGACAAGCTCCTACGAGCAGTACTTCG	CASRGGQAPTSSTS	TRBV7-2	TRBD1	TRBJ2-7	pt081_reptil.txt	APTS
2	7.11485510597577e-06	TGCGCCAGCAGCCCGGACAGGGGGATGAAGCACAGATACGCAGTATTTTGG	CASSPDRGMKHRYAVFW	TRBV4-1	TRBD1-1	TRBJ2-3	pt081_reptil.txt	HRYA
2	7.11485510597577e-06	TGTGCCAGCAGTGGGGACAGGCGTTCTATAATTCACCCCTCCACTTTG	CASSGDRRSIIHPSTL	TRBV28-1	TRBD1-1	TRBJ1-6	pt081_reptil.txt	IHP
2	7.11485510597577e-06	TGTGCCACCAGTGAACCGACAGATTTTATAATTCACCCCTCCACTTTG	CATSEPTDFIIHPSTL	TRBV24-1	TRBD1-1	TRBJ1-6	pt081_reptil.txt	IHP
2	7.11485510597577e-06	TGTGCCAGCAGAACCGGGGGAGAATTAACTATGGCTACACCTTCG	CASRTGGELTMATPS	TRBV7-2	TRBD2-1	TRBJ1-2	pt081_reptil.txt	LTM
2	7.11485510597577e-06	TGTGCCAGCAGTGACTCGAGCGAGGGACTGGAGCTCCTACGAGCAGTACTT	CASSDSSEGLELLRAVL	TRBV6-4	TRBD2-1	TRBJ2-7	pt081_reptil.txt	ELLR
2	7.11485510597577e-06	TGCGCCAGCAGCCCGGACAGGGGGATGAAGCACAGATACGCAGTATTTTGG	CASSPDRGMKHRYAVFW	TRBV4-1	TRBD1-1	TRBJ2-3	pt081_reptil.txt	KHRY
2	7.11485510597577e-06	TGCGCCAGCAGCCAAGATTGGTCGGGCTCGGGGGGGGAGCACAGATACGCAGTATTT	CASSQDWSGSGGEHRYAVF	TRBV4-3	TRBD2-1	TRBJ2-3	pt081_reptil.txt	EHRY
2	7.11485510597577e-06	TGTGCCAACAAGACAATCAGCCCCAGCATTTTG	CANKTISPSIL	TRBV12-3/12-4	TRBD1-1	TRBJ1-5	pt081_reptil.txt	TISP
2	7.11485510597577e-06	TGCGCCATCGCGCAGCCTCCTACAATGAGCAGTTCTTCG	CAIAQPPTMSSSS	TRBV10-1	TRBD1	TRBJ2-1	pt081_reptil.txt	PPTM
2	7.11485510597577e-06	TGTGCCAGCAGCCCAATGACTAGCGTCGTTACAATGAGCAGTTCTTCG	CASSPMTSVVTMSSSS	TRBV14-1	TRBD2-1	TRBJ2-1	pt081_reptil.txt	VTMS
2	7.11485510597577e-06	TGTGCCAGCAGCTCGGACAGGGTGATCAAGAGACCCAGTACTTCG	CASSSDRVIKRPSTS	TRBV5-5	TRBD1-1	TRBJ2-5	pt081_reptil.txt	IKRP
2	7.11485510597577e-06	TGCGCCAGCAGCTTGGGGGGGACAGAACACCGGGGAGCTGTTTTT	CASSLGGTEHRGAVF	TRBV5-1	TRBD1-1	TRBJ2-2	pt081_reptil.txt	TEHR
2	7.11485510597577e-06	TGTGCCAGCAGCCTCAACACAGGGGCATGGCAGATACGCAGTATTTTG	CASSLNTGAWQIRSIL	TRBV7-9	TRBD1-1	TRBJ2-3	pt081_reptil.txt	WQIR
2	7.11485510597577e-06	TGTGCCAGCAGCAAAGTTTGGGCCACTAGCGGGCTAGCAATGAGCAGTTCTTCG	CASSKVWATSGLAMSSSS	TRBV21-1	TRBD2-1	TRBJ2-1	pt081_reptil.txt	SKVW
2	7.11485510597577e-06	TGTGCCAGCAGGTACGGGACAGCCCAGCTCTGGAAACACCATATATTTTGG	CASRYGTAQLWKHHIFW	TRBV27-1	TRBD1-1	TRBJ1-3	pt081_reptil.txt	AQLW
2	7.11485510597577e-06	TGTGCCAGCAGCGCCCAACTCTGGATATTGTTTGGGCAATCAGCCCCAGCATTTTGG	CASSAQLWILFGQSAPAFW	TRBV13-1	TRBD1	TRBJ1-5	pt081_reptil.txt	AQLW
2	7.11485510597577e-06	TGTGCCAGCATTTCAGGGGGCGAGATGAAAGCTTTCTTT	CASISGGEMKAFF	TRBV6-5	TRBD1-1	TRBJ1-1	pt081_reptil.txt	GEMK
20	7.11485510597577e-05	TGTGCCAGCAGCGCCAGGGGAGTAAATGAAAAACTGTTTTTT	CASSARGVNEKLFF	TRBV7-8	TRBD1-1	TRBJ1-4	pt081_reptil.txt	SARG.NEK
20	7.11485510597577e-05	TGCAGTGCTTCGACCCGGAGAGCTTTCTTT	CSASTRRAFF	TRBV20-1	TRBD2-1	TRBJ1-1	pt081_reptil.txt	S.RR
20	7.11485510597577e-05	TGTGCCAGCAGTCTAGCGGGGGGGTTGGAGACCCAGTACTTC	CASSLAGGLETQYF	TRBV12	TRBD2-1	TRBJ2-5	pt081_reptil.txt	S.AGGLET
20	7.11485510597577e-05	TGTGCCAGCAGTCTAGCGGGGGGGTTGGAGACCCAGTACTTC	CASSLAGGLETQYF	TRBV12	TRBD2-1	TRBJ2-5	pt081_reptil.txt	.LAGGLET
20	7.11485510597577e-05	TGTGCCAGCCGGGACAGAAGCACAGATACGCAGTATTTT	CASRDRSTDTQYF	TRBV25-1	TRBD1-1	TRBJ2-3	pt081_reptil.txt	.DRSTDT
20	7.11485510597577e-05	TGTGCCAGCCGGGACAGAAGCACAGATACGCAGTATTTT	CASRDRSTDTQYF	TRBV25-1	TRBD1-1	TRBJ2-3	pt081_reptil.txt	RDR.TDT
14	7.02388119606663e-05	TGTGCCAGCAACCCCGGGACCACTAATGAAAAACTGTTTTTT	CASNPGTTNEKLFF	TRBV12	TRBD1	TRBJ1-4	pt423_reptil.txt	.PGTTNEK
14	7.02388119606663e-05	TGTGCCAGCTCACTTAGCACAGATACGCAGTATTTT	CASSLSTDTQYF	TRBV18-1	.	TRBJ2-3	pt423_reptil.txt	S.STDT
14	7.02388119606663e-05	TGTGCCAGCAGCTCCGCCCGTAACGAGCAGTACTTC	CASSSARNEQYF	TRBV28-1	TRBD1	TRBJ2-7	pt423_reptil.txt	SSA.NE
14	7.02388119606663e-05	TGTGCCAGCTCACTTAGCACAGATACGCAGTATTTT	CASSLSTDTQYF	TRBV18-1	.	TRBJ2-3	pt423_reptil.txt	SLST.T
14	7.02388119606663e-05	TGTGCCAGCTCACTTAGCACAGATACGCAGTATTTT	CASSLSTDTQYF	TRBV18-1	.	TRBJ2-3	pt423_reptil.txt	SLS.DT
14	7.02388119606663e-05	TGTGCCAGCAGTTTGCTAGCGGGGGGGCCCGACGAGCAGTACTTC	CASSLLAGGPDEQYF	TRBV28-1	TRBD2-1	TRBJ2-7	pt423_reptil.txt	SLLAGGP.E
14	7.02388119606663e-05	TGTGCCAGCAGCCCTAGGGGTGCCAGCGAACACCGGGGAGCTGTTTTTTGG	CASSPRGASEHRGAVFW	TRBV21-1	TRBD1-1	TRBJ2-2	pt423_reptil.txt	EHR
14	7.02388119606663e-05	TGCGGTCGATGGGGGGGGGAAATGAAAAACTGTTTTTTG	CGRWGGEMKNCFL	TRBV6-8	TRBD2-1	TRBJ1-4	pt423_reptil.txt	MKN
14	7.02388119606663e-05	TGCAGTGCTAGGGGGACAGCATCAATCAGCCCCAGCATTTTG	CSARGTASISPSIL	TRBV20	TRBD1-1	TRBJ1-5	pt423_reptil.txt	ISP
14	7.02388119606663e-05	TGTGCCAGCAGCCCTAGGGGTGCCAGCGAACACCGGGGAGCTGTTTTTTGG	CASSPRGASEHRGAVFW	TRBV21-1	TRBD1-1	TRBJ2-2	pt423_reptil.txt	EHRG
14	7.02388119606663e-05	TGCAGTGCCCTATGTAAGAGATTAAGGACCGGTACGAGCAGTACTTCG	CSALCKRLRTGTSSTS	TRBV20	TRBD1	TRBJ2-7	pt423_reptil.txt	LCK
14	7.02388119606663e-05	TGCGGTCGATGGGGGGGGGAAATGAAAAACTGTTTTTTG	CGRWGGEMKNCFL	TRBV6-8	TRBD2-1	TRBJ1-4	pt423_reptil.txt	GEMK
19	6.95509570577749e-05	TGTGCCTCCCTCCTAAGCGGGGGGACCGGGGAGCTGTTTTTT	CASLLSGGTGELFF	TRBV10-3	TRBD2-1	TRBJ2-2	pt096_reptil.txt	.LSGGTGE
19	6.95509570577749e-05	TGTGCCAGCAGCCTGGGGGGGACCTACAATGAGCAGTTCTTC	CASSLGGTYNEQFF	TRBV4-2	TRBD2-1	TRBJ2-1	pt096_reptil.txt	SLGGT.NE
19	6.95509570577749e-05	TGTGGGGGGGGCAGGGTGGAAATTCACCCCTCCACTTTG	CGGGRVEIHPSTL	TRBV30-1	TRBD2-1	TRBJ1-6	pt096_reptil.txt	IHP
24	6.94931057048049e-05	TGTGCCAGTAGTCAGGGCTCGCAGCCCCAGCATTTT	CASSQGSQPQHF	TRBV19-1	TRBD1-1	TRBJ1-5	pt115_reptil.txt	SQ.SQP
8	6.84843556050165e-05	TGTGCCAGCAGTTTGTCTAGTACCTACGAGCAGTACTTC	CASSLSSTYEQYF	TRBV27-1	TRBD2-1	TRBJ2-7	pt125_reptil.txt	SL.STYE
19	6.75911235067698e-05	TGCAGTGCCAAAGGTCTCACAGATACGCAGTATTTT	CSAKGLTDTQYF	TRBV29-1	TRBD1	TRBJ2-3	pt081_reptil.txt	.GLTDT
19	6.75911235067698e-05	TGTGCCATCAGTGACAGGGGGGAGACCCAGTACTTC	CAISDRGETQYF	TRBV10-3	TRBD1-1	TRBJ2-5	pt081_reptil.txt	SDR.ET
19	6.75911235067698e-05	TGTGCCAGCAGCCGTGGGAGGGGAGGCAATCAGCCCCAGCATTTT	CASSRGRGGNQPQHF	TRBV6-5	TRBD2-1	TRBJ1-5	pt081_reptil.txt	SRG.GGNQP
19	6.75911235067698e-05	TGCAGTGCTAGTAAGGGGGCAGGAAATGAAGCTTTCTTT	CSASKGAGNEAFF	TRBV20-1	TRBD1-1	TRBJ1-1	pt081_reptil.txt	S.GAGNE
19	6.75911235067698e-05	TGTGCCAGACAAAAGGCGGGGACGGGGAGCCCCGCCGTAATAGAACACCGGGGAGCTGTTTTT	CARQKAGTGSPAVIEHRGAVF	TRBV21-1	TRBD2-1	TRBJ2-2	pt081_reptil.txt	EHR
19	6.75911235067698e-05	TGTGCCAGACAAAAGGCGGGGACGGGGAGCCCCGCCGTAATAGAACACCGGGGAGCTGTTTTT	CARQKAGTGSPAVIEHRGAVF	TRBV21-1	TRBD2-1	TRBJ2-2	pt081_reptil.txt	EHRG
17	6.7252156025002e-05	TGTGCCATCAGTGGACAGGGGGGTAACTATGGCTACACCTTC	CAISGQGGNYGYTF	TRBV10-3	TRBD1-1	TRBJ1-2	pt616_reptil.txt	SGQ.GNYG
17	6.7252156025002e-05	TGTGCCATCAGTGGACAGGGGGGTAACTATGGCTACACCTTC	CAISGQGGNYGYTF	TRBV10-3	TRBD1-1	TRBJ1-2	pt616_reptil.txt	SGQGG.YG
17	6.7252156025002e-05	TGTGCCAGCAGGGGGCAAGGGAACACCGGGGAGCTGTTTTTT	CASRGQGNTGELFF	TRBV5-4	TRBD1-1	TRBJ2-2	pt616_reptil.txt	RG.GNTGE
17	6.7252156025002e-05	TGCGCCAGCACTAAACTAGCGGGGGGCTCTACTCCTACAATGAGCAGTTCTTCG	CASTKLAGGSTPTMSSSS	TRBV10-2	TRBD2-1	TRBJ2-1	pt616_reptil.txt	TMS
17	6.7252156025002e-05	TGTGCCAGCAGCAAAGGGGACAGGGACCTAGCGGACAACGAACACCGGGGAGCTGTTTTTTGG	CASSKGDRDLADNEHRGAVFW	TRBV21-1	TRBD1-1	TRBJ2-2	pt616_reptil.txt	EHR
17	6.7252156025002e-05	TGCAGCCCCAAGTGGGGTGGGTACAAGAGACCCAGTACTTCG	CSPKWGGYKRPSTS	TRBV29-1	TRBD1	TRBJ2-5	pt616_reptil.txt	KRP
17	6.7252156025002e-05	TGCGCCAGCACTAAACTAGCGGGGGGCTCTACTCCTACAATGAGCAGTTCTTCG	CASTKLAGGSTPTMSSSS	TRBV10-2	TRBD2-1	TRBJ2-1	pt616_reptil.txt	PTMS
17	6.7252156025002e-05	TGCGCCAGCACTAAACTAGCGGGGGGCTCTACTCCTACAATGAGCAGTTCTTCG	CASTKLAGGSTPTMSSSS	TRBV10-2	TRBD2-1	TRBJ2-1	pt616_reptil.txt	PTM
17	6.7252156025002e-05	TGTGCCAGCAGCAAAGGGGACAGGGACCTAGCGGACAACGAACACCGGGGAGCTGTTTTTTGG	CASSKGDRDLADNEHRGAVFW	TRBV21-1	TRBD1-1	TRBJ2-2	pt616_reptil.txt	EHRG
17	6.7252156025002e-05	TGTGCCAGCAGTTTTTGGACTCGAGCTCCTACGAGCAGTACTTCG	CASSFWTRAPTSSTS	TRBV12	TRBD2-1	TRBJ2-7	pt616_reptil.txt	APTS
17	6.7252156025002e-05	TGCGCCAGCACTAAACTAGCGGGGGGCTCTACTCCTACAATGAGCAGTTCTTCG	CASTKLAGGSTPTMSSSS	TRBV10-2	TRBD2-1	TRBJ2-1	pt616_reptil.txt	TPTM
17	6.7252156025002e-05	TGTGCCAGCAGCAAAGGGGACAGGGACCTAGCGGACAACGAACACCGGGGAGCTGTTTTTTGG	CASSKGDRDLADNEHRGAVFW	TRBV21-1	TRBD1-1	TRBJ2-2	pt616_reptil.txt	NEHR
23	6.65975596337713e-05	TGTGCCAGCAGCGTCACAGGGGGCTCTGGAAACACCATATATTTT	CASSVTGGSGNTIYF	TRBV9-1	TRBD1-1	TRBJ1-3	pt115_reptil.txt	S.TGGSGNT
11	6.61172920761431e-05	TGTGCCAGCAGCCAACTCGGTGAGCAGTTCTTC	CASSQLGEQFF	TRBV14-1	TRBD2-1	TRBJ2-1	pt426_reptil.txt	SQLG.
11	6.61172920761431e-05	TGTGCCAGCAGCCAACTCGGTGAGCAGTTCTTC	CASSQLGEQFF	TRBV14-1	TRBD2-1	TRBJ2-1	pt426_reptil.txt	.QLGE
11	6.61172920761431e-05	TGCAGTGCTAGTACGGCTAGCGGGGGCTACGAGCAGTACTTC	CSASTASGGYEQYF	TRBV20-1	TRBD2-1	TRBJ2-7	pt426_reptil.txt	S.ASGGYE
18	6.58903803705236e-05	TGTGCCAGCAGTGACTCAGGGACAGGGAACACTGAAGCTTTCTTT	CASSDSGTGNTEAFF	TRBV6-4	TRBD1-1	TRBJ1-1	pt096_reptil.txt	SDSG.GNTE
18	6.58903803705236e-05	TGTGCCAGCAGAAGGACAGGGAATCAGCCCCAGCATTTT	CASRRTGNQPQHF	TRBV12-3/12-4	TRBD1-1	TRBJ1-5	pt096_reptil.txt	RR.GNQP
18	6.58903803705236e-05	TGCAGTGCTAGGATCAGGGGTCTCTACGAGCAGTACTTC	CSARIRGLYEQYF	TRBV20	TRBD1-1	TRBJ2-7	pt096_reptil.txt	R.RGLYE
18	6.58903803705236e-05	TGTGCCAGCAGCGTCGACAGGTCCTATGGCTACACCTTC	CASSVDRSYGYTF	TRBV7-2	TRBD1-1	TRBJ1-2	pt096_reptil.txt	SVDR.YG
18	6.58903803705236e-05	TGTGCCAGCAGCCGACTAGCGGGTCAAGAGACCCAGTACTTC	CASSRLAGQETQYF	TRBV7-3	TRBD2-1	TRBJ2-5	pt096_reptil.txt	S.LAGQET
18	6.58903803705236e-05	TGCAGTGCTAGAGTGAGACAGAAGAGACCCAGTACTTCG	CSARVRQKRPSTS	TRBV20	TRBD1-1	TRBJ2-5	pt096_reptil.txt	KRP
13	6.52217539634758e-05	TGCAGTGCCGTCGGTGGCTACACCTTC	CSAVGGYTF	TRBV20-1	TRBD2-1	TRBJ1-2	pt423_reptil.txt	VG.
13	6.52217539634758e-05	TGTGCCAGCAGTGGACTAGCGGGGGAAGAGACCCAGTACTTC	CASSGLAGEETQYF	TRBV28-1	TRBD2-1	TRBJ2-5	pt423_reptil.txt	.GLAGEET
13	6.52217539634758e-05	TGCAGTGCCGTCGGTGGCTACACCTTC	CSAVGGYTF	TRBV20-1	TRBD2-1	TRBJ1-2	pt423_reptil.txt	V.G
13	6.52217539634758e-05	TGTGCCAGCAGTGGACTAGCGGGGGAAGAGACCCAGTACTTC	CASSGLAGEETQYF	TRBV28-1	TRBD2-1	TRBJ2-5	pt423_reptil.txt	SGLAG.ET
13	6.52217539634758e-05	TGTGCCAGCAGTGTGACACAAAACACTGAAGCTTTCTTT	CASSVTQNTEAFF	TRBV6	TRBD1-1	TRBJ1-1	pt423_reptil.txt	SVT.NTE
13	6.52217539634758e-05	TGTGCCAGCAGCCAAGATGAAGTCCCCCTATGGCTACACCTTCGG	CASSQDEVPLWLHLR	TRBV3-1/3-2	TRBD1	TRBJ1-2	pt423_reptil.txt	LWL
18	6.40336959537819e-05	TGTGCCAGCAGCCCCTCTTTCTCTGGAAACACCATATATTTT	CASSPSFSGNTIYF	TRBV11-2	TRBD2-1	TRBJ1-3	pt081_reptil.txt	S.SFSGNT
18	6.40336959537819e-05	TGTGCCAGCAGCCCCTCTTTCTCTGGAAACACCATATATTTT	CASSPSFSGNTIYF	TRBV11-2	TRBD2-1	TRBJ1-3	pt081_reptil.txt	SP.FSGNT
18	6.40336959537819e-05	TGTGCCAGCTCACGACAAGATGAGCAGTTCTTC	CASSRQDEQFF	TRBV18-1	TRBD1-1	TRBJ2-1	pt081_reptil.txt	SRQ.E
16	6.32961468470607e-05	TGTGCCAGCAACCCCCTAGCGGGAGACAACAATGAGCAGTTCTTC	CASNPLAGDNNEQFF	TRBV9-1	TRBD2-1	TRBJ2-1	pt616_reptil.txt	.PLAGDNNE
16	6.32961468470607e-05	TGTGCCAGCAGCCCGACAGGGGGATACTATGGCTACACCTTC	CASSPTGGYYGYTF	TRBV6-4	TRBD1-1	TRBJ1-2	pt616_reptil.txt	SP.GGYYG
16	6.32961468470607e-05	TGTGCCAGCAGCCTGCGGACAGGGGGGGGCACTGAAGCTTTCTTT	CASSLRTGGGTEAFF	TRBV13-1	TRBD1-1	TRBJ1-1	pt616_reptil.txt	SL.TGGGTE
16	6.32961468470607e-05	TGCAGTGCAGGGCCGTATAGCACAGATACGCAGTATTTT	CSAGPYSTDTQYF	TRBV20	TRBD1	TRBJ2-3	pt616_reptil.txt	GP.STDT
16	6.32961468470607e-05	TGTGCCAGCAGTTTTTACGGATACGAGCAGTACTTC	CASSFYGYEQYF	TRBV12-3/12-4	TRBD1	TRBJ2-7	pt616_reptil.txt	S.YGYE
16	6.32961468470607e-05	TGCGCCAGCAGTCTCGGACAGGCCACTGAAGCTTTCTTT	CASSLGQATEAFF	TRBV5-1	TRBD1-1	TRBJ1-1	pt616_reptil.txt	SLGQA.E
16	6.32961468470607e-05	TGTGCCAGCAGTTTAATGGCAAATGGACTAGCGGAGGCCAGAGGTACAATGAGCAGTTCTTCG	CASSLMANGLAEARGTMSSSS	TRBV28-1	TRBD2-1	TRBJ2-1	pt616_reptil.txt	TMS
16	6.32961468470607e-05	TGTGCCAGCAGTACTAGCGGTACAATGAGCAGTTCTTCG	CASSTSGTMSSSS	TRBV9-1	TRBD2-1	TRBJ2-1	pt616_reptil.txt	TMS
16	6.32961468470607e-05	TGTGCCAGCAGGGGACAGGGCGAACACCGGGGAGCTGTTTTTTGG	CASRGQGEHRGAVFW	TRBV21-1	TRBD1-1	TRBJ2-2	pt616_reptil.txt	EHR
16	6.32961468470607e-05	TGTGCCAGTATTACCGGGACTGAACACCGGGGAGCTGTTTTTTGG	CASITGTEHRGAVFW	TRBV19-1	TRBD2-1	TRBJ2-2	pt616_reptil.txt	EHR
16	6.32961468470607e-05	TGTGCCAGCAGGGGACAGGGCGAACACCGGGGAGCTGTTTTTTGG	CASRGQGEHRGAVFW	TRBV21-1	TRBD1-1	TRBJ2-2	pt616_reptil.txt	GEHR
16	6.32961468470607e-05	TGTGCCACCAGCAGAGGGCCGGGGCCTATCAGCCCCAGCATTTTG	CATSRGPGPISPSIL	TRBV15-1	TRBD1	TRBJ1-5	pt616_reptil.txt	ISP
16	6.32961468470607e-05	TGTGCCAGCAGGGGACAGGGCGAACACCGGGGAGCTGTTTTTTGG	CASRGQGEHRGAVFW	TRBV21-1	TRBD1-1	TRBJ2-2	pt616_reptil.txt	EHRG
16	6.32961468470607e-05	TGTGCCAGTATTACCGGGACTGAACACCGGGGAGCTGTTTTTTGG	CASITGTEHRGAVFW	TRBV19-1	TRBD2-1	TRBJ2-2	pt616_reptil.txt	EHRG
16	6.32961468470607e-05	TGTGCCAGTATTACCGGGACTGAACACCGGGGAGCTGTTTTTTGG	CASITGTEHRGAVFW	TRBV19-1	TRBD2-1	TRBJ2-2	pt616_reptil.txt	TEHR
16	6.32961468470607e-05	TGTGCCAGCAGTGACTCCCCGATAATAAACAGAAAAAAAGAACTATGGTTCGACTACACCTTC	CASSDSPIINRKKELWFDYTF	TRBV6-4	TRBD1	TRBJ1-2	pt616_reptil.txt	KELW
17	6.22298036832723e-05	TGTGCCAGCAGCTCCACGGATGGCACCGGGGAGCTGTTTTTT	CASSSTDGTGELFF	TRBV7-3	TRBD1	TRBJ2-2	pt096_reptil.txt	SST.GTGE
17	6.22298036832723e-05	TGTGCCAGCAGTTCTCTAGCGGGGGGGGGAGATACGCAGTATTTT	CASSSLAGGGDTQYF	TRBV5-5	TRBD2-1	TRBJ2-3	pt096_reptil.txt	S.LAGGGDT
17	6.22298036832723e-05	TGTGCCAGCAGCTTGCCCCTAGCGGGGACAGATACGCAGTATTTT	CASSLPLAGTDTQYF	TRBV5-4	TRBD2-1	TRBJ2-3	pt096_reptil.txt	SL.LAGTDT
17	6.22298036832723e-05	TGTGCCAGCGGGGAAGGGACAGACAAGGGACTAGCGGGAGAATTGAAGCTCAAGAGACCCAGTACTTCG	CASGEGTDKGLAGELKLKRPSTS	TRBV12	TRBD2-1	TRBJ2-5	pt096_reptil.txt	KRP
17	6.22298036832723e-05	TGCGCCAGCAGCTTGAAGGGGGCCTTTACTATGGCTACACCTTCG	CASSLKGAFTMATPS	TRBV5-1	TRBD1-1	TRBJ1-2	pt096_reptil.txt	TMA
17	6.22298036832723e-05	TGTGCCAGCAGCCGAGGTTGGTGGGCTAAAACACTGAAGCTTTCTTTG	CASSRGWWAKTLKLSL	TRBV3-1/3-2	TRBD1	TRBJ1-1	pt096_reptil.txt	TLK
17	6.22298036832723e-05	TGTGCCAGCAGCGCCTGGACGGGACGCACAGGGGCAACACTGAAGCTTTCTTTG	CASSAWTGRTGATLKLSL	TRBV7-3	TRBD1-1	TRBJ1-1	pt096_reptil.txt	TLK
17	6.22298036832723e-05	TGTGCCAGCAGCTTAACCCCCTCTAGGGGTACGGGGCTAATGAAAAACTGTTTTTTG	CASSLTPSRGTGLMKNCFL	TRBV7-3	TRBD1	TRBJ1-4	pt096_reptil.txt	MKN
17	6.22298036832723e-05	TGTGCCAGCAGCTTAACCCCCTCTAGGGGTACGGGGCTAATGAAAAACTGTTTTTTG	CASSLTPSRGTGLMKNCFL	TRBV7-3	TRBD1	TRBJ1-4	pt096_reptil.txt	LMKN
17	6.22298036832723e-05	TGTGCCAGCAGCTTAACCCCCTCTAGGGGTACGGGGCTAATGAAAAACTGTTTTTTG	CASSLTPSRGTGLMKNCFL	TRBV7-3	TRBD1	TRBJ1-4	pt096_reptil.txt	LMK
17	6.22298036832723e-05	TGTGCCAGCAGCGCCTGGACGGGACGCACAGGGGCAACACTGAAGCTTTCTTTG	CASSAWTGRTGATLKLSL	TRBV7-3	TRBD1-1	TRBJ1-1	pt096_reptil.txt	ATLK
17	6.22298036832723e-05	TGCGCCAGCAGCTTGAAGGGGGCCTTTACTATGGCTACACCTTCG	CASSLKGAFTMATPS	TRBV5-1	TRBD1-1	TRBJ1-2	pt096_reptil.txt	FTM
17	6.0476268400794e-05	TGTGCCAGTAGTATACTCGGGATAGGTGAGCAGTTCTTC	CASSILGIGEQFF	TRBV19-1	TRBD2-1	TRBJ2-1	pt081_reptil.txt	SILG.GE
17	6.0476268400794e-05	TGCAGTGCTAGTGCAGGCAGGGGACAAGAGACCCAGTACTTC	CSASAGRGQETQYF	TRBV20-1	TRBD1-1	TRBJ2-5	pt081_reptil.txt	S.GRGQET
12	6.02046959662854e-05	TGTGCCAGCAGTCTAGCAGGGGGGGGCTACGAGCAGTACTTC	CASSLAGGGYEQYF	TRBV6-5	TRBD1	TRBJ2-7	pt423_reptil.txt	SLAGGGY.
12	6.02046959662854e-05	TGTGCCAGCAGTCTAGCAGGGGGGGGCTACGAGCAGTACTTC	CASSLAGGGYEQYF	TRBV6-5	TRBD1	TRBJ2-7	pt423_reptil.txt	SLAGGG.E
12	6.02046959662854e-05	TGTGCCAGCAGCCCGGGACAGGGGGCGAGGGGCTACACCTTC	CASSPGQGARGYTF	TRBV7-2	TRBD1-1	TRBJ1-2	pt423_reptil.txt	S.GQGARG
12	6.02046959662854e-05	TGCGCCAGCAGCTTGGCCACCGGGCACGAGCAGTACTTC	CASSLATGHEQYF	TRBV5-1	TRBD1	TRBJ2-7	pt423_reptil.txt	SLATG.E
12	6.02046959662854e-05	TGCGCCAGCAGTGAGGGTTTTTCCACAGATACGCAGTATTTT	CASSEGFSTDTQYF	TRBV10-2	TRBD1	TRBJ2-3	pt423_reptil.txt	S.GFSTDT
12	6.02046959662854e-05	TGTGAGACCGGGGACAGGACTCCTACAATGAGCAGTTCTTCG	CETGDRTPTMSSSS	TRBV11-2	TRBD1-1	TRBJ2-1	pt423_reptil.txt	TMS
12	6.02046959662854e-05	TGCGCCAGCAGCCAAGCTCCGGGTAAGAGACCCAGTACTTCG	CASSQAPGKRPSTS	TRBV4-1	TRBD2-1	TRBJ2-5	pt423_reptil.txt	KRP
12	6.02046959662854e-05	TGTGAGACCGGGGACAGGACTCCTACAATGAGCAGTTCTTCG	CETGDRTPTMSSSS	TRBV11-2	TRBD1-1	TRBJ2-1	pt423_reptil.txt	PTMS
12	6.02046959662854e-05	TGTGCCACCCCGGACGTCCGGAAGGCAATCAGCCCCAGCATTTTG	CATPDVRKAISPSIL	TRBV24-1	TRBD1	TRBJ1-5	pt423_reptil.txt	ISP
12	6.02046959662854e-05	TGTGAGACCGGGGACAGGACTCCTACAATGAGCAGTTCTTCG	CETGDRTPTMSSSS	TRBV11-2	TRBD1-1	TRBJ2-1	pt423_reptil.txt	PTM
12	6.02046959662854e-05	TGTGCCAGCAGCGCCCCCACTAGCGGGGGGGCCTACGAGCAGTACTTC	CASSAPTSGGAYEQYF	TRBV9-1	TRBD2-1	TRBJ2-7	pt423_reptil.txt	APTS
12	6.02046959662854e-05	TGTGAGACCGGGGACAGGACTCCTACAATGAGCAGTTCTTCG	CETGDRTPTMSSSS	TRBV11-2	TRBD1-1	TRBJ2-1	pt423_reptil.txt	TPTM
1	6.01066291601301e-06	TGTGCCAGCAGTTTAGGCAGGGGAGCTTTCTTT	CASSLGRGAFF	TRBV12-3/12-4	TRBD1-1	TRBJ1-1	pt426_reptil.txt	SLG.G
1	6.01066291601301e-06	TGCAGTGCTAGCTTCGGCGGGGGCTATGGCTACACCTTC	CSASFGGGYGYTF	TRBV20	TRBD2-1	TRBJ1-2	pt426_reptil.txt	SFGGG.G
1	6.01066291601301e-06	TGCGCCAGCAGCTTGGGACGGAACACTGAAGCTTTCTTT	CASSLGRNTEAFF	TRBV5-1	TRBD1	TRBJ1-1	pt426_reptil.txt	SLG.NTE
1	6.01066291601301e-06	TGTGCCAGCAGCCAAGGTCTGGGATTCTACGAGCAGTACTTC	CASSQGLGFYEQYF	TRBV14-1	TRBD1	TRBJ2-7	pt426_reptil.txt	SQGLG.YE
1	6.01066291601301e-06	TGTGCCAGCAGTTTAGGCAGGGGAGCTTTCTTT	CASSLGRGAFF	TRBV12-3/12-4	TRBD1-1	TRBJ1-1	pt426_reptil.txt	.LGRG
1	6.01066291601301e-06	TGTGCCAGCAGTGAACAGGGGGGGAACACTGAAGCTTTCTTT	CASSEQGGNTEAFF	TRBV2-1	TRBD1-1	TRBJ1-1	pt426_reptil.txt	SEQ.GNTE
1	6.01066291601301e-06	TGTGCCAGTAGTATTCCGGGACCCTACGAGCAGTACTTC	CASSIPGPYEQYF	TRBV19-1	TRBD1	TRBJ2-7	pt426_reptil.txt	SIPG.YE
1	6.01066291601301e-06	TGTGCCAGCAGCTTAGGTTCGACAGGTGAAGCTTTCTTT	CASSLGSTGEAFF	TRBV7-9	TRBD1-1	TRBJ1-1	pt426_reptil.txt	S.GSTGE
1	6.01066291601301e-06	TGTGCCAGCAGCCCAGGGGGATTTTCACCCCTCCACTTT	CASSPGGFSPLHF	TRBV14-1	TRBD1-1	TRBJ1-6	pt426_reptil.txt	SPGG.SP
1	6.01066291601301e-06	TGTGCCAGCAGCTTAGGTTCGACAGGTGAAGCTTTCTTT	CASSLGSTGEAFF	TRBV7-9	TRBD1-1	TRBJ1-1	pt426_reptil.txt	SLGST.E
1	6.01066291601301e-06	TGTGCCAGCAGTGATGGTACTTACAATGAGCAGTTCTTC	CASSDGTYNEQFF	TRBV2-1	TRBD2-1	TRBJ2-1	pt426_reptil.txt	SDGT.NE
1	6.01066291601301e-06	TGTGCCAGCAGTGAAGGTGGGACAGGACGCTTC	CASSEGGTGRF	TRBV6-1	TRBD1-1	TRBJ1-2	pt426_reptil.txt	SE.GT
1	6.01066291601301e-06	TGCGCCAGCAGTCCGAGGGGATCAGATACGCAGTATTTT	CASSPRGSDTQYF	TRBV5-1	TRBD1	TRBJ2-3	pt426_reptil.txt	SP.GSDT
1	6.01066291601301e-06	TGTGCCAGCAGCTTAGGGCTAGCGAACAATGAGCAGTTCTTC	CASSLGLANNEQFF	TRBV7-2	TRBD2-1	TRBJ2-1	pt426_reptil.txt	SLGLA.NE
1	6.01066291601301e-06	TGTGCCAGCAGCCGACTAGCGGGAGGGACAGATACGCAGTATTTG	CASSRLAGGTDTQYL	TRBV21-1	TRBD2-1	TRBJ2-3	pt426_reptil.txt	.RLAGGTDT
1	6.01066291601301e-06	TGTGCCACCTCCCGGACAGGGGGGAATGAGCAGTTCTTC	CATSRTGGNEQFF	TRBV15-1	TRBD1-1	TRBJ2-1	pt426_reptil.txt	SR.GGNE
1	6.01066291601301e-06	TGCGCCAGCAGTGACTATGAGGGCAGAAGGCCGCAACTAATGAAAAACTGTTTTTTG	CASSDYEGRRPQLMKNCFL	TRBV10-1	TRBD2-1	TRBJ1-4	pt426_reptil.txt	QLMK
1	6.01066291601301e-06	TGCGCCAGCAGAGGTTTTCCCCCCCTCTGGAAACACCATATATTT	CASRGFPPLWKHHIF	TRBV4-1	TRBD1	TRBJ1-3	pt426_reptil.txt	LWK
1	6.01066291601301e-06	TGTGCCAGTAGTATAGTGCGACTATGGCTACACCTTCGG	CASSIVRLWLHLR	TRBV19-1	TRBD2-1	TRBJ1-2	pt426_reptil.txt	LWL
1	6.01066291601301e-06	TGCGCCAGCAGCCAAGATCAGTCTTTCCGATGGACAGGGGGCGAACTATGGCTACACCTTCGG	CASSQDQSFRWTGGELWLHLR	TRBV4-1	TRBD1-1	TRBJ1-2	pt426_reptil.txt	LWL
1	6.01066291601301e-06	TGCGCCAGCAATTTGAACGGGACACTGAAGCTTTCTTTG	CASNLNGTLKLSL	TRBV10-2	TRBD2-1	TRBJ1-1	pt426_reptil.txt	TLK
1	6.01066291601301e-06	TGCGCCAGCAGAGGTTTTCCCCCCCTCTGGAAACACCATATATTT	CASRGFPPLWKHHIF	TRBV4-1	TRBD1	TRBJ1-3	pt426_reptil.txt	LWKH
1	6.01066291601301e-06	TGCGCCAGCAGTGACTATGAGGGCAGAAGGCCGCAACTAATGAAAAACTGTTTTTTG	CASSDYEGRRPQLMKNCFL	TRBV10-1	TRBD2-1	TRBJ1-4	pt426_reptil.txt	MKN
1	6.01066291601301e-06	TGCGCCAGCAGTCCTACCGTCTCACCAGGGTCGGAACCAAAACCGATGAAAAACTGTTTTTTT	CASSPTVSPGSEPKPMKNCFF	TRBV23-1	TRBD1-1	TRBJ1-4	pt426_reptil.txt	MKN
1	6.01066291601301e-06	TGTGCCACCAGTGGGTACGGGGTCTCAATGAAAAACTGTTTTTGG	CATSGYGVSMKNCFW	TRBV24-1	TRBD2-1	TRBJ1-4	pt426_reptil.txt	MKN
1	6.01066291601301e-06	TGCGCCAGCAGAGGTTTTCCCCCCCTCTGGAAACACCATATATTT	CASRGFPPLWKHHIF	TRBV4-1	TRBD1	TRBJ1-3	pt426_reptil.txt	WKH
1	6.01066291601301e-06	TGCGCCAGCAGAGGTTTCCCCCCTCTGGAAACACCATATATTTTG	CASRGFPPLETPYIL	TRBV4-1	TRBD1	TRBJ1-3	pt426_reptil.txt	LETP
1	6.01066291601301e-06	TGCGCCAGCAGTGACTATGAGGGCAGAAGGCCGCAACTAATGAAAAACTGTTTTTTG	CASSDYEGRRPQLMKNCFL	TRBV10-1	TRBD2-1	TRBJ1-4	pt426_reptil.txt	LMKN
1	6.01066291601301e-06	TGCGCCAGCAATTTGAACGGGACACTGAAGCTTTCTTTG	CASNLNGTLKLSL	TRBV10-2	TRBD2-1	TRBJ1-1	pt426_reptil.txt	GTLK
1	6.01066291601301e-06	TGCGCCAGCAGTGACTATGAGGGCAGAAGGCCGCAACTAATGAAAAACTGTTTTTTG	CASSDYEGRRPQLMKNCFL	TRBV10-1	TRBD2-1	TRBJ1-4	pt426_reptil.txt	LMK
1	6.01066291601301e-06	TGTGCCAGCAGCTTAGCCCCTGTTGCGCGGGGGGGGAAGCACAGATACGCAGTATTT	CASSLAPVARGGKHRYAVF	TRBV7-2	TRBD2-1	TRBJ2-3	pt426_reptil.txt	KHRY
1	6.01066291601301e-06	TGCGCCAGCAGCCAAGATCAGTCTTTCCGATGGACAGGGGGCGAACTATGGCTACACCTTCGG	CASSQDQSFRWTGGELWLHLR	TRBV4-1	TRBD1-1	TRBJ1-2	pt426_reptil.txt	GELW
1	6.01066291601301e-06	TGTGCCAGCAGGGACGGTAAAGGGTGGCAGATACGCAGTATTTTG	CASRDGKGWQIRSIL	TRBV6-5	TRBD1	TRBJ2-3	pt426_reptil.txt	WQIR
1	6.01066291601301e-06	TGTGCCAGCAGGGACGGTAAAGGGTGGCAGATACGCAGTATTTTG	CASRDGKGWQIRSIL	TRBV6-5	TRBD1	TRBJ2-3	pt426_reptil.txt	GWQI
1	6.01066291601301e-06	TGTGCCAGCAGATGCATAATAGCTACACAATCACTGAAGCTTTCTTTG	CASRCIIATQSLKLSL	TRBV21-1	TRBD2-1	TRBJ1-1	pt426_reptil.txt	RCI
7	5.99238111543894e-05	TGTGCCAGCAGCTTAGAAGGGGTCAGCTCCTACGAGCAGTACTTC	CASSLEGVSSYEQYF	TRBV7-2	TRBD1-1	TRBJ2-7	pt125_reptil.txt	SLEG.SSYE
7	5.99238111543894e-05	TGTGCCAGCAGCTTGAGTCTCACTGAAGCTTTCTTT	CASSLSLTEAFF	TRBV5-4	TRBD1	TRBJ1-1	pt125_reptil.txt	SLSL.E
7	5.99238111543894e-05	TGTGCCAGCAGCTCCCATCGACAGACGCTGGAAACACCATATATTTTG	CASSSHRQTLETPYIL	TRBV7-3	TRBD1-1	TRBJ1-3	pt125_reptil.txt	LETP
7	5.99238111543894e-05	TGTGCCAGCAGCCAAGAACAGGAATTAATAGCAATCAGCCCCAGCATTTTG	CASSQEQELIAISPSIL	TRBV14-1	TRBD1-1	TRBJ1-5	pt125_reptil.txt	ISP
15	5.93401376691194e-05	TGTGCCACCAGTGATTTAGGGGTCGGGGAGCTGTTTTTT	CATSDLGVGELFF	TRBV24-1	TRBD1-1	TRBJ2-2	pt616_reptil.txt	SDLG.GE
15	5.93401376691194e-05	TGTGCCAGCTCGTCCGGACAGGGGGCCGACGAGCAGTACTTC	CASSSGQGADEQYF	TRBV18-1	TRBD1-1	TRBJ2-7	pt616_reptil.txt	.SGQGADE
15	5.93401376691194e-05	TGTGCCAGCAGTTTTTGGGGGATTGAGACCCAGTACTTC	CASSFWGIETQYF	TRBV12-3/12-4	TRBD1	TRBJ2-5	pt616_reptil.txt	SFWG.ET
15	5.93401376691194e-05	TGTGCCAGTAGTCCCGAGAGGGGTGGATACGAGCAGTACTTC	CASSPERGGYEQYF	TRBV19-1	TRBD1	TRBJ2-7	pt616_reptil.txt	SP.RGGYE
15	5.93401376691194e-05	TGTGCCAGCTCGTCCGGACAGGGGGCCGACGAGCAGTACTTC	CASSSGQGADEQYF	TRBV18-1	TRBD1-1	TRBJ2-7	pt616_reptil.txt	SS.QGADE
15	5.93401376691194e-05	TGTGCCAGCAGCCCGGGGACAATTAATGAGCAGTTCTTC	CASSPGTINEQFF	TRBV11-3	TRBD1-1	TRBJ2-1	pt616_reptil.txt	S.GTINE
15	5.93401376691194e-05	TGTGCCAGCTCACCCCTCGGGGGAGGGGCCAACGTCCTGACTTTC	CASSPLGGGANVLTF	TRBV18-1	TRBD2-1	TRBJ2-6	pt616_reptil.txt	SP.GGGANV
15	5.93401376691194e-05	TGTGCCAGCTCGTCCGGACAGGGGGCCGACGAGCAGTACTTC	CASSSGQGADEQYF	TRBV18-1	TRBD1-1	TRBJ2-7	pt616_reptil.txt	SSGQG.DE
15	5.93401376691194e-05	TGTGCCAGCGCGGGGGGGGTGACAGATACGCAGTATTTT	CASAGGVTDTQYF	TRBV9-1	TRBD2-1	TRBJ2-3	pt616_reptil.txt	AGG.TDT
15	5.93401376691194e-05	TGTGCCAGCAGTGACCACTACGCACAGATACGCAGTATTTTG	CASSDHYAQIRSIL	TRBV2-1	TRBD2-1	TRBJ2-3	pt616_reptil.txt	AQIR
15	5.93401376691194e-05	TGTGCCAGCAGTGAATTGAGTATTGTCAGGGCGATCAGCCCCAGCATTTTG	CASSELSIVRAISPSIL	TRBV6-4	TRBD1-1	TRBJ1-5	pt616_reptil.txt	ISP
15	5.93401376691194e-05	TGTGCCAACCCTCGCGCACAGGACCAAAAACATTCAGTACTTCGG	CANPRAQDQKHSVLR	TRBV7-9	TRBD1-1	TRBJ2-4	pt616_reptil.txt	QKHS
15	5.93401376691194e-05	TGTGCCAACCCTCGCGCACAGGACCAAAAACATTCAGTACTTCGG	CANPRAQDQKHSVLR	TRBV7-9	TRBD1-1	TRBJ2-4	pt616_reptil.txt	QKH
15	5.93401376691194e-05	TGTGCCTGGACTCTACGGGGCCCGCCCCCACAGATACGCAGTATTTTG	CAWTLRGPPPQIRSIL	TRBV30-1	TRBD1	TRBJ2-3	pt616_reptil.txt	PQIR
15	5.93401376691194e-05	TGTGCCTGGACTCTACGGGGCCCGCCCCCACAGATACGCAGTATTTTG	CAWTLRGPPPQIRSIL	TRBV30-1	TRBD1	TRBJ2-3	pt616_reptil.txt	PPQI
15	5.93401376691194e-05	TGTGCCAACCCTCGCGCACAGGACCAAAAACATTCAGTACTTCGG	CANPRAQDQKHSVLR	TRBV7-9	TRBD1-1	TRBJ2-4	pt616_reptil.txt	DQKH
15	5.93401376691194e-05	TGTGCCAGCAGTGACCACTACGCACAGATACGCAGTATTTTG	CASSDHYAQIRSIL	TRBV2-1	TRBD2-1	TRBJ2-3	pt616_reptil.txt	YAQI
16	5.8569226996021e-05	TGTGCCACCAGTGAATCTTACACAGATACGCAGTATTTT	CATSESYTDTQYF	TRBV24-1	TRBD2-1	TRBJ2-3	pt096_reptil.txt	S.SYTDT
16	5.8569226996021e-05	TGCGCCAGCAGCGGAGGACTAGCGGGGGGCCCCGGGGAGCTGTTTTTT	CASSGGLAGGPGELFF	TRBV5-1	TRBD2-1	TRBJ2-2	pt096_reptil.txt	S.GLAGGPGE
16	5.8569226996021e-05	TGTGCCAGCAGTCCAACTAGTAATGAGCAGTTCTTC	CASSPTSNEQFF	TRBV6-2/6-3	TRBD2-1	TRBJ2-1	pt096_reptil.txt	S.TSNE
16	5.8569226996021e-05	TGTGCCAGCAGCGGCATCAGGGGGTCCCCCCGCAAGAGACCCAGTACTTCG	CASSGIRGSPRKRPSTS	TRBV21-1	TRBD1-1	TRBJ2-5	pt096_reptil.txt	KRP
16	5.8569226996021e-05	TCCAGCTCCCGCCGGCTAGGGGCACAGATACGCAGTATTTTG	SSSRRLGAQIRSIL	TRBV20	TRBD1	TRBJ2-3	pt096_reptil.txt	AQIR
16	5.8569226996021e-05	TGTGCCAGCAGCTTTGCGGGGGGAGCGGACCCACAGATACGCAGTATTTTG	CASSFAGGADPQIRSIL	TRBV12-1	TRBD2-1	TRBJ2-3	pt096_reptil.txt	PQIR
16	5.8569226996021e-05	TGTGCCAGCAGCAAAGTCCACAGGGGGCCCTCTGGAAACACCATATATTTT	CASSKVHRGPSGNTIYF	TRBV21-1	TRBD1-1	TRBJ1-3	pt096_reptil.txt	KVHR
2	5.79109214206707e-06	TGTGCCAGCAGCTTCGGTGGGGGAGCTAACACCGGGGAGCTGTTTTTG	CASSFGGGANTGELFL	TRBV13-1	TRBD1	TRBJ2-2	pt115_reptil.txt	S.GGGANTGE
2	5.79109214206707e-06	TGTGCCTGGAGTGTACAGGGTGGGGAAAAACTGTTTTTG	CAWSVQGGEKLFL	TRBV30-1	TRBD1-1	TRBJ1-4	pt115_reptil.txt	S.QGGEK
2	5.79109214206707e-06	TGTGCCACCAGTGATCCCGGACAGGGCACAGATACGCAGTATTTT	CATSDPGQGTDTQYF	TRBV24-1	TRBD1-1	TRBJ2-3	pt115_reptil.txt	SDPGQG.DT
2	5.79109214206707e-06	TGTGCCAGCTCACTCACCGGGACAGGGGTTGAAAAACTGTTTTTG	CASSLTGTGVEKLFL	TRBV18-1	TRBD1-1	TRBJ1-4	pt115_reptil.txt	SL.GTGVEK
2	5.79109214206707e-06	TGTGCCAGCAGTTTCCCGGGACAGGGTAACACCTTC	CASSFPGQGNTF	TRBV28-1	TRBD1-1	TRBJ1-2	pt115_reptil.txt	SFPG.G
2	5.79109214206707e-06	TGCAGTGCTAGAGATCTGGGGCCAGAGACCCAGTACTTC	CSARDLGPETQYF	TRBV20	TRBD1-1	TRBJ2-5	pt115_reptil.txt	RDLG.ET
2	5.79109214206707e-06	TGTGCCAGCAGTACTTATAGCAATCAGCCCCAGCATTTT	CASSTYSNQPQHF	TRBV6-1	TRBD2-1	TRBJ1-5	pt115_reptil.txt	STY.NQP
2	5.79109214206707e-06	TGTGCCAGCAGTTCCGGGACCGCGAACACCGGGGAGCTGTTTTTG	CASSSGTANTGELFL	TRBV12	TRBD1	TRBJ2-2	pt115_reptil.txt	SS.TANTGE
2	5.79109214206707e-06	TGTGCCAGCTCACTCACCGGGACAGGGGTTGAAAAACTGTTTTTG	CASSLTGTGVEKLFL	TRBV18-1	TRBD1-1	TRBJ1-4	pt115_reptil.txt	S.TGTGVEK
2	5.79109214206707e-06	TGTGCCAGCAGTTTCGACTACTCTGGAAACACCATATATTTT	CASSFDYSGNTIYF	TRBV28-1	TRBD2-1	TRBJ1-3	pt115_reptil.txt	SFD.SGNT
2	5.79109214206707e-06	TGTGCCAGTCGACTAGCGGGAGTTACCGGGGAGCTGTTTTTT	CASRLAGVTGELFF	TRBV7-9	TRBD2-1	TRBJ2-2	pt115_reptil.txt	.LAGVTGE
2	5.79109214206707e-06	TGTGCCAGCAGCTTAGAGGCAGGTACGCAGTATTTT	CASSLEAGTQYF	TRBV7-9	TRBD1-1	TRBJ2-3	pt115_reptil.txt	SLEAG.
2	5.79109214206707e-06	TGTGCCAGCAGCTTATCCTCAGGGGGCAGCTACGAGCAGTACTTC	CASSLSSGGSYEQYF	TRBV7-3	TRBD1-1	TRBJ2-7	pt115_reptil.txt	S.SSGGSYE
2	5.79109214206707e-06	TGTGCCAGCAGCTTAGAGGCAGGTACGCAGTATTTT	CASSLEAGTQYF	TRBV7-9	TRBD1-1	TRBJ2-3	pt115_reptil.txt	SLE.GT
2	5.79109214206707e-06	TGTGCCAGCAGTTTCTTGCAGGGTGGCAATCAGCCCCAGCATTTT	CASSFLQGGNQPQHF	TRBV12	TRBD1-1	TRBJ1-5	pt115_reptil.txt	S.LQGGNQP
2	5.79109214206707e-06	TGTGCCAGCAGCTTTGGACTAGCGGGACCAGATACGCAGTATTTT	CASSFGLAGPDTQYF	TRBV7-6	TRBD2-1	TRBJ2-3	pt115_reptil.txt	SFGLAG.DT
2	5.79109214206707e-06	TGTGCCAGCTCACTCACCGGGACAGGGGTTGAAAAACTGTTTTTG	CASSLTGTGVEKLFL	TRBV18-1	TRBD1-1	TRBJ1-4	pt115_reptil.txt	SLTGTG.EK
2	5.79109214206707e-06	TGCGCCAGCAGCCAAGCCGGGGGGGGCAATGAGCAGTTCTTC	CASSQAGGGNEQFF	TRBV4-1	TRBD2-1	TRBJ2-1	pt115_reptil.txt	S.AGGGNE
2	5.79109214206707e-06	TGTGCCAGCAGCTTATCCTCAGGGGGCAGCTACGAGCAGTACTTC	CASSLSSGGSYEQYF	TRBV7-3	TRBD1-1	TRBJ2-7	pt115_reptil.txt	SLS.GGSYE
2	5.79109214206707e-06	TGTGCCAGCAGCTTAAGGAGCGGAAACACCATATATTTG	CASSLRSGNTIYL	TRBV11-3	TRBD2-1	TRBJ1-3	pt115_reptil.txt	SLR.GNT
2	5.79109214206707e-06	TGTGCCAGCAGCTTAGGGAGAAGCTCCTACAATGAGCAGTTCTTC	CASSLGRSSYNEQFF	TRBV7-3	TRBD2-1	TRBJ2-1	pt115_reptil.txt	SLGR.SYNE
2	5.79109214206707e-06	TGTGCCAGCAGTCTATACAGAAATCAGCCCCAGCATTTT	CASSLYRNQPQHF	TRBV6-2/6-3	TRBD1-1	TRBJ1-5	pt115_reptil.txt	SLY.NQP
2	5.79109214206707e-06	TGTGCCAGCAGTTCCGGGACCGCGAACACCGGGGAGCTGTTTTTG	CASSSGTANTGELFL	TRBV12	TRBD1	TRBJ2-2	pt115_reptil.txt	SSG.ANTGE
2	5.79109214206707e-06	TGCGCCAGCAGCCAGGCCGGGGAGCTGTTTTTT	CASSQAGELFF	TRBV4-1	TRBD1	TRBJ2-2	pt115_reptil.txt	.QAGE
2	5.79109214206707e-06	TGTGCCAGCAGTTTCGGACAGGGGGGGACTGAAGCTTTCTTT	CASSFGQGGTEAFF	TRBV28-1	TRBD1-1	TRBJ1-1	pt115_reptil.txt	SFG.GGTE
2	5.79109214206707e-06	TGTGCCAGCAGACAGGGGGCAGACTATGGCTACACCTTC	CASRQGADYGYTF	TRBV2-1	TRBD1-1	TRBJ1-2	pt115_reptil.txt	RQGA.YG
2	5.79109214206707e-06	TGTGCCAGCAGCAGTGGCGGGTCTAACACTGAAGCTTTCTTT	CASSSGGSNTEAFF	TRBV5-5	TRBD2-1	TRBJ1-1	pt115_reptil.txt	S.GGSNTE
2	5.79109214206707e-06	TGTGCCAGCAGTTCCGGGACCGCGAACACCGGGGAGCTGTTTTTG	CASSSGTANTGELFL	TRBV12	TRBD1	TRBJ2-2	pt115_reptil.txt	S.GTANTGE
2	5.79109214206707e-06	TGTGCCAGCAGCGTAGGACAGGGGACCGAGCAGTACTTC	CASSVGQGTEQYF	TRBV9-1	TRBD1-1	TRBJ2-7	pt115_reptil.txt	S.GQGTE
2	5.79109214206707e-06	TGTGCCAGCAGCTTGGGGCAGAGCTCCTACAATGAGCAGTTCTTC	CASSLGQSSYNEQFF	TRBV7-2	TRBD1-1	TRBJ2-1	pt115_reptil.txt	SLGQ.SYNE
2	5.79109214206707e-06	TGTGCCAGCAGCTTCCAGGGGGCCTACGAGCAGTACTTC	CASSFQGAYEQYF	TRBV11-3	TRBD1-1	TRBJ2-7	pt115_reptil.txt	SF.GAYE
2	5.79109214206707e-06	TGTGCCAGCAGCTTGGGGCAGAGCTCCTACAATGAGCAGTTCTTC	CASSLGQSSYNEQFF	TRBV7-2	TRBD1-1	TRBJ2-1	pt115_reptil.txt	SL.QSSYNE
2	5.79109214206707e-06	TGTGCCAGCAGCGCTGGATGGGGGGCAGGGGGAGCAACAATGAGCAGTTCTTCG	CASSAGWGAGGATMSSSS	TRBV21-1	TRBD1-1	TRBJ2-1	pt115_reptil.txt	ATMS
2	5.79109214206707e-06	TGTGCCAGCAGCGCTGGATGGGGGGCAGGGGGAGCAACAATGAGCAGTTCTTCG	CASSAGWGAGGATMSSSS	TRBV21-1	TRBD1-1	TRBJ2-1	pt115_reptil.txt	TMS
2	5.79109214206707e-06	TGTGCCACCAGTGATTTGCCGACAGCAGCGCCTACAATGAGCAGTTCTTCG	CATSDLPTAAPTMSSSS	TRBV24-1	TRBD1-1	TRBJ2-1	pt115_reptil.txt	TMS
2	5.79109214206707e-06	TGTGCCAGCAGCCTGGCTGGGGCGGGGGCCCCTCCTACAATGAGCAGTTCTTCG	CASSLAGAGAPPTMSSSS	TRBV7-3	TRBD2-1	TRBJ2-1	pt115_reptil.txt	TMS
2	5.79109214206707e-06	TGTGCCAGCAGCCACGGACAGAACAAGCAACTAATGAAAAACTGTTTTTTG	CASSHGQNKQLMKNCFL	TRBV5-4	TRBD1-1	TRBJ1-4	pt115_reptil.txt	QLMK
2	5.79109214206707e-06	TGTGCCAGCAGCTCTCCCGCCGAAAAGGACAAGAGACCCAGTACTTCG	CASSSPAEKDKRPSTS	TRBV7-2	TRBD1	TRBJ2-5	pt115_reptil.txt	KRP
2	5.79109214206707e-06	TGTGCCAGCAGTTTGTTACCCCGGGACAGGACTATGGCTACACCTTCG	CASSLLPRDRTMATPS	TRBV27-1	TRBD1-1	TRBJ1-2	pt115_reptil.txt	TMA
2	5.79109214206707e-06	TGTGCCAGCAGCCATGGGACGGGGGGGGCGCCAACTATGGCTACACCTTCG	CASSHGTGGAPTMATPS	TRBV14-1	TRBD2-1	TRBJ1-2	pt115_reptil.txt	TMA
2	5.79109214206707e-06	TGTGCCAGCAGCACCACTATGGCCCCCTACAATGAGCAGTTCTTC	CASSTTMAPYNEQFF	TRBV9-1	TRBD2-1	TRBJ2-1	pt115_reptil.txt	TMA
2	5.79109214206707e-06	TGTGCCAGCAGTGAAGACAGGGGGCGCCCATACTTAGCACAGATACGCAGTATTTTG	CASSEDRGRPYLAQIRSIL	TRBV27-1	TRBD1-1	TRBJ2-3	pt115_reptil.txt	LAQI
2	5.79109214206707e-06	TGTGCCAGCACTTTTGACTGGGGGGCGAAACTCTGGAAACACCATATATTT	CASTFDWGAKLWKHHIF	TRBV9-1	TRBD1	TRBJ1-3	pt115_reptil.txt	LWK
2	5.79109214206707e-06	TGTGCCAGCAGCTTAGCGGGGGTTACACTGAAGCTTTCTTTG	CASSLAGVTLKLSL	TRBV7-2	TRBD1	TRBJ1-1	pt115_reptil.txt	TLK
2	5.79109214206707e-06	GCGCCAGCAGCCGCATGGAGAACACTGAAGCTTTCTTTG	APAAAWRTLKLSL	TRBV5-1	TRBD1	TRBJ1-1	pt115_reptil.txt	TLK
2	5.79109214206707e-06	TGCGCCAGCAGCCATTTGGCCGGGGGAACACTGAAGCTTTCTTTG	CASSHLAGGTLKLSL	TRBV4-1	TRBD2-1	TRBJ1-1	pt115_reptil.txt	TLK
2	5.79109214206707e-06	TGTGCCAGCACTTTTGACTGGGGGGCGAAACTCTGGAAACACCATATATTT	CASTFDWGAKLWKHHIF	TRBV9-1	TRBD1	TRBJ1-3	pt115_reptil.txt	LWKH
2	5.79109214206707e-06	TGTGCCAGCAGTTTTTTGGTGGACAGCCTAATGAAAAACTGTTTTTTG	CASSFLVDSLMKNCFL	TRBV27-1	TRBD1-1	TRBJ1-4	pt115_reptil.txt	MKN
2	5.79109214206707e-06	TGTGCCAGCAGTTTAAATAGACAGGGGCTGGGTCTAATGAAAAACTGTTTTTTG	CASSLNRQGLGLMKNCFL	TRBV12	TRBD1-1	TRBJ1-4	pt115_reptil.txt	MKN
2	5.79109214206707e-06	TGTGCCAGTAGTATGTGGGAGCTAATGAAAAACTGTTTTTTG	CASSMWELMKNCFL	TRBV19-1	TRBD2-1	TRBJ1-4	pt115_reptil.txt	MKN
2	5.79109214206707e-06	TGTGCCAGCAGCCACGGACAGAACAAGCAACTAATGAAAAACTGTTTTTTG	CASSHGQNKQLMKNCFL	TRBV5-4	TRBD1-1	TRBJ1-4	pt115_reptil.txt	MKN
2	5.79109214206707e-06	TGTGCCAGCACTTTTGACTGGGGGGCGAAACTCTGGAAACACCATATATTT	CASTFDWGAKLWKHHIF	TRBV9-1	TRBD1	TRBJ1-3	pt115_reptil.txt	WKH
2	5.79109214206707e-06	TGTGCCAGCACGTTAGTCTGGGGGGGAAAACACCATATATTTTGG	CASTLVWGGKHHIFW	TRBV6-5	TRBD2-1	TRBJ1-3	pt115_reptil.txt	KHH
2	5.79109214206707e-06	GCGCCAGCAGCCGCATGGAGAACACTGAAGCTTTCTTTG	APAAAWRTLKLSL	TRBV5-1	TRBD1	TRBJ1-1	pt115_reptil.txt	RTLK
2	5.79109214206707e-06	TGTGCCAGCAGTGAAGACAGGGGGCGCCCATACTTAGCACAGATACGCAGTATTTTG	CASSEDRGRPYLAQIRSIL	TRBV27-1	TRBD1-1	TRBJ2-3	pt115_reptil.txt	AQIR
2	5.79109214206707e-06	TGTGCCAGCAGCAAAGTTCCTAGCGGGGATATAGCACAGATACGCAGTATTTTG	CASSKVPSGDIAQIRSIL	TRBV21-1	TRBD2-1	TRBJ2-3	pt115_reptil.txt	AQIR
2	5.79109214206707e-06	TGTGCCAGCAGCAACAGGGCTCTGGAAACACCATATATTTTG	CASSNRALETPYIL	TRBV21-1	TRBD1-1	TRBJ1-3	pt115_reptil.txt	LETP
2	5.79109214206707e-06	TGTGCCAGCAGTTTTTTGGTGGACAGCCTAATGAAAAACTGTTTTTTG	CASSFLVDSLMKNCFL	TRBV27-1	TRBD1-1	TRBJ1-4	pt115_reptil.txt	LMKN
2	5.79109214206707e-06	TGTGCCAGCAGTTTAAATAGACAGGGGCTGGGTCTAATGAAAAACTGTTTTTTG	CASSLNRQGLGLMKNCFL	TRBV12	TRBD1-1	TRBJ1-4	pt115_reptil.txt	LMKN
2	5.79109214206707e-06	TGTGCCAGTAGTATGTGGGAGCTAATGAAAAACTGTTTTTTG	CASSMWELMKNCFL	TRBV19-1	TRBD2-1	TRBJ1-4	pt115_reptil.txt	LMKN
2	5.79109214206707e-06	TGTGCCAGCAGCCACGGACAGAACAAGCAACTAATGAAAAACTGTTTTTTG	CASSHGQNKQLMKNCFL	TRBV5-4	TRBD1-1	TRBJ1-4	pt115_reptil.txt	LMKN
2	5.79109214206707e-06	TGTGCCACCAGTGATTTGCCGACAGCAGCGCCTACAATGAGCAGTTCTTCG	CATSDLPTAAPTMSSSS	TRBV24-1	TRBD1-1	TRBJ2-1	pt115_reptil.txt	PTMS
2	5.79109214206707e-06	TGTGCCAGCAGCCTGGCTGGGGCGGGGGCCCCTCCTACAATGAGCAGTTCTTCG	CASSLAGAGAPPTMSSSS	TRBV7-3	TRBD2-1	TRBJ2-1	pt115_reptil.txt	PTMS
2	5.79109214206707e-06	TGCGCCAGCAGCCATTTGGCCGGGGGAACACTGAAGCTTTCTTTG	CASSHLAGGTLKLSL	TRBV4-1	TRBD2-1	TRBJ1-1	pt115_reptil.txt	GTLK
2	5.79109214206707e-06	TGTGCCAGCAGCCAACGGCCGAGACAGGGGCCCATCAGCCCCAGCATTTTG	CASSQRPRQGPISPSIL	TRBV7-3	TRBD1-1	TRBJ1-5	pt115_reptil.txt	ISP
2	5.79109214206707e-06	TGTGCCAGCAGCCAATTTTTCGCGTGCACGGGGGGGGGACAAACATTAGCAATCAGCCCCAGCATTTTG	CASSQFFACTGGGQTLAISPSIL	TRBV3-1/3-2	TRBD2-1	TRBJ1-5	pt115_reptil.txt	ISP
2	5.79109214206707e-06	TGTGCCAGCAGCCATGGGACGGGGGGGGCGCCAACTATGGCTACACCTTCG	CASSHGTGGAPTMATPS	TRBV14-1	TRBD2-1	TRBJ1-2	pt115_reptil.txt	PTM
2	5.79109214206707e-06	TGTGCCACCAGTGATTTGCCGACAGCAGCGCCTACAATGAGCAGTTCTTCG	CATSDLPTAAPTMSSSS	TRBV24-1	TRBD1-1	TRBJ2-1	pt115_reptil.txt	PTM
2	5.79109214206707e-06	TGTGCCAGCAGCCTGGCTGGGGCGGGGGCCCCTCCTACAATGAGCAGTTCTTCG	CASSLAGAGAPPTMSSSS	TRBV7-3	TRBD2-1	TRBJ2-1	pt115_reptil.txt	PTM
2	5.79109214206707e-06	TGCAGTGCTGGGAGACAGAAACATGAAGCTTTCTTT	CSAGRQKHEAFF	TRBV20	TRBD1	TRBJ1-1	pt115_reptil.txt	QKH
2	5.79109214206707e-06	TGTGCCAGCAGCTTGGCTCCGGGAAACCAAAAACATTCAGTACTT	CASSLAPGNQKHSVL	TRBV5-6	TRBD2-1	TRBJ2-4	pt115_reptil.txt	QKH
2	5.79109214206707e-06	TGTGCCAGCAGCCATGGGACGGGGGGGGCGCCAACTATGGCTACACCTTCG	CASSHGTGGAPTMATPS	TRBV14-1	TRBD2-1	TRBJ1-2	pt115_reptil.txt	APTM
2	5.79109214206707e-06	TGTGCCACCAGTGATTTGCCGACAGCAGCGCCTACAATGAGCAGTTCTTCG	CATSDLPTAAPTMSSSS	TRBV24-1	TRBD1-1	TRBJ2-1	pt115_reptil.txt	APTM
2	5.79109214206707e-06	TGTGCCAGCAGTTTTTTGGTGGACAGCCTAATGAAAAACTGTTTTTTG	CASSFLVDSLMKNCFL	TRBV27-1	TRBD1-1	TRBJ1-4	pt115_reptil.txt	LMK
2	5.79109214206707e-06	TGTGCCAGCAGTTTAAATAGACAGGGGCTGGGTCTAATGAAAAACTGTTTTTTG	CASSLNRQGLGLMKNCFL	TRBV12	TRBD1-1	TRBJ1-4	pt115_reptil.txt	LMK
2	5.79109214206707e-06	TGTGCCAGTAGTATGTGGGAGCTAATGAAAAACTGTTTTTTG	CASSMWELMKNCFL	TRBV19-1	TRBD2-1	TRBJ1-4	pt115_reptil.txt	LMK
2	5.79109214206707e-06	TGTGCCAGCAGCCACGGACAGAACAAGCAACTAATGAAAAACTGTTTTTTG	CASSHGQNKQLMKNCFL	TRBV5-4	TRBD1-1	TRBJ1-4	pt115_reptil.txt	LMK
2	5.79109214206707e-06	TGTGCCAGCAGTGAAGCGCTTCGGAGAGCCAAAACATTCAGTACTTCG	CASSEALRRAKTFSTS	TRBV2-1	TRBD2-1	TRBJ2-4	pt115_reptil.txt	KTF
2	5.79109214206707e-06	TGTGCCACCAACCAGGGTATTCACCCCTCCACTTTG	CATNQGIHPSTL	TRBV24-1	TRBD1-1	TRBJ1-6	pt115_reptil.txt	IHP
2	5.79109214206707e-06	TGTGCCAGCAGCCTGGCTGGGGCGGGGGCCCCTCCTACAATGAGCAGTTCTTCG	CASSLAGAGAPPTMSSSS	TRBV7-3	TRBD2-1	TRBJ2-1	pt115_reptil.txt	PPTM
2	5.79109214206707e-06	TGTGCCAGCAGCGCTGGATGGGGGGCAGGGGGAGCAACAATGAGCAGTTCTTCG	CASSAGWGAGGATMSSSS	TRBV21-1	TRBD1-1	TRBJ2-1	pt115_reptil.txt	GATM
2	5.79109214206707e-06	TGTGCCAGCAGCTTAAGAAGGGCGACAGGGGTTCTCTGGGGCCAACGTCCTGACTTT	CASSLRRATGVLWGQRPDF	TRBV7-3	TRBD1-1	TRBJ2-6	pt115_reptil.txt	GVLW
2	5.79109214206707e-06	TGTGCCAGCACTTTTGACTGGGGGGCGAAACTCTGGAAACACCATATATTT	CASTFDWGAKLWKHHIF	TRBV9-1	TRBD1	TRBJ1-3	pt115_reptil.txt	AKLW
2	5.79109214206707e-06	TGTGCCAGCAGCCACGGACAGAACAAGCAACTAATGAAAAACTGTTTTTTG	CASSHGQNKQLMKNCFL	TRBV5-4	TRBD1-1	TRBJ1-4	pt115_reptil.txt	KQLM
20	5.79109214206707e-05	TGTGCCAGCGGCCACAGAGAGACCCAGTACTTC	CASGHRETQYF	TRBV5-4	TRBD1-1	TRBJ2-5	pt115_reptil.txt	GH.ET
20	5.79109214206707e-05	TGTGCCAGCGGCCACAGAGAGACCCAGTACTTC	CASGHRETQYF	TRBV5-4	TRBD1-1	TRBJ2-5	pt115_reptil.txt	G.RET
16	5.69188408478061e-05	TGCGCCAGCAGCCGAGCGGGGGACACAGATACGCAGTATTTT	CASSRAGDTDTQYF	TRBV4-3	TRBD2-1	TRBJ2-3	pt081_reptil.txt	SR.GDTDT
16	5.69188408478061e-05	TGTGCCAGCAGCTTAGGACAGGGTACTGAGCAGTACTTC	CASSLGQGTEQYF	TRBV7-6	TRBD1-1	TRBJ2-7	pt081_reptil.txt	SLGQGT.
16	5.69188408478061e-05	TGTGCCAGCAGCTTTACTAGCAATGAGCAGTTCTTC	CASSFTSNEQFF	TRBV5-4	TRBD2-1	TRBJ2-1	pt081_reptil.txt	S.TSNE
16	5.69188408478061e-05	TGTGCCAGCAGCTTAGGACAGGGTACTGAGCAGTACTTC	CASSLGQGTEQYF	TRBV7-6	TRBD1-1	TRBJ2-7	pt081_reptil.txt	.LGQGTE
16	5.69188408478061e-05	TGTGCCAGCAGCTTAGGACAGGGTACTGAGCAGTACTTC	CASSLGQGTEQYF	TRBV7-6	TRBD1-1	TRBJ2-7	pt081_reptil.txt	S.GQGTE
16	5.69188408478061e-05	TGTGCCAGTAGAAGACAGGGGTACGAGCAGTACTTC	CASRRQGYEQYF	TRBV19-1	TRBD1-1	TRBJ2-7	pt081_reptil.txt	RR.GYE
16	5.69188408478061e-05	TGTGCCAGCAGCCCCCCCACACTGAAGCTTTCTTTG	CASSPPTLKLSL	TRBV7-9	.	TRBJ1-1	pt081_reptil.txt	TLK
16	5.69188408478061e-05	TGTGCCAGCAGTCTACCGGGACTAGCGGGTTGGGCTATGAGCAGTTCTTCG	CASSLPGLAGWAMSSSS	TRBV12	TRBD2-1	TRBJ2-1	pt081_reptil.txt	WAMS
14	5.53841284911781e-05	TGCGCCAGCAGACCTTCCCTACGAGCAGTACTT	CASRPSLRAVL	TRBV23-1	TRBD1	TRBJ2-7	pt616_reptil.txt	.PSLR
14	5.53841284911781e-05	TGTGCCACCAGCAGAGACAGGGCCTACGAGCAGTACTTC	CATSRDRAYEQYF	TRBV15-1	TRBD1-1	TRBJ2-7	pt616_reptil.txt	SRDR.YE
14	5.53841284911781e-05	TGTGCCACCAGCAGAGACAGGGCCTACGAGCAGTACTTC	CATSRDRAYEQYF	TRBV15-1	TRBD1-1	TRBJ2-7	pt616_reptil.txt	SR.RAYE
14	5.53841284911781e-05	TGTGCCAGCAGCCAAGCGGGGCCCTACAATGAGCAGTTCTTC	CASSQAGPYNEQFF	TRBV5-4	TRBD2-1	TRBJ2-1	pt616_reptil.txt	SQAG.YNE
14	5.53841284911781e-05	TGTGCCAGCAGCCAAGCGGGGCCCTACAATGAGCAGTTCTTC	CASSQAGPYNEQFF	TRBV5-4	TRBD2-1	TRBJ2-1	pt616_reptil.txt	S.AGPYNE
14	5.53841284911781e-05	TGTGCCAGCAGCTTGGGACCAGACAATGAGCAGTTCTTC	CASSLGPDNEQFF	TRBV7-3	TRBD1	TRBJ2-1	pt616_reptil.txt	SLGP.NE
14	5.53841284911781e-05	TGTGCCAGCCGACAGGGGCATGGCTACACCTTC	CASRQGHGYTF	TRBV6-5	TRBD1-1	TRBJ1-2	pt616_reptil.txt	R.GHG
14	5.53841284911781e-05	TGTGCCAGCAGCTTAGTGGGCGAGCAGTACTTC	CASSLVGEQYF	TRBV11-3	TRBD1	TRBJ2-7	pt616_reptil.txt	S.VGE
14	5.53841284911781e-05	TGTGCCAGCAGTACAACAGGGTACCAAGAGACCCAGTACTTC	CASSTTGYQETQYF	TRBV6-5	TRBD1-1	TRBJ2-5	pt616_reptil.txt	S.TGYQET
14	5.53841284911781e-05	TGTGCCAGCATTAGGACTAGCGGCACAACAATGAGCAGTTCTTCG	CASIRTSGTTMSSSS	TRBV6-4	TRBD2-1	TRBJ2-1	pt616_reptil.txt	TMS
14	5.53841284911781e-05	TGCGCCAGCAGTCAGAATTATTATGGGGCGGAGGGACCGAGAAGTAACAAGAGACCCAGTACTTCG	CASSQNYYGAEGPRSNKRPSTS	TRBV23-1	TRBD2-1	TRBJ2-5	pt616_reptil.txt	KRP
14	5.53841284911781e-05	TGCGCCAGCAGTCAATCGGAGGTCCTTTGGAAACACCATATATTT	CASSQSEVLWKHHIF	TRBV23-1	TRBD2-1	TRBJ1-3	pt616_reptil.txt	LWK
14	5.53841284911781e-05	TGTGCCAGCATTAGGACTAGCGGCACAACAATGAGCAGTTCTTCG	CASIRTSGTTMSSSS	TRBV6-4	TRBD2-1	TRBJ2-1	pt616_reptil.txt	TTMS
14	5.53841284911781e-05	TGCGCCAGCAGTCAATCGGAGGTCCTTTGGAAACACCATATATTT	CASSQSEVLWKHHIF	TRBV23-1	TRBD2-1	TRBJ1-3	pt616_reptil.txt	LWKH
14	5.53841284911781e-05	TGCGCCAGCAGTCAATCGGAGGTCCTTTGGAAACACCATATATTT	CASSQSEVLWKHHIF	TRBV23-1	TRBD2-1	TRBJ1-3	pt616_reptil.txt	WKH
14	5.53841284911781e-05	TGTGCCAGCAGCAAGATGGGGGGGGGACAGGGATGGGTGGCAATCAGCCCCAGCATTTTG	CASSKMGGGQGWVAISPSIL	TRBV21-1	TRBD1-1	TRBJ1-5	pt616_reptil.txt	ISP
11	5.51876379690949e-05	TGTGCCAGCAGCTGGGAGGATCAGCCCCAGCATTTT	CASSWEDQPQHF	TRBV5-4	TRBD2-1	TRBJ1-5	pt423_reptil.txt	SW.DQP
11	5.51876379690949e-05	TGTGCCACCAGACTAGCGGGGGACACCGGGGAGCTGTTTTTT	CATRLAGDTGELFF	TRBV15-1	TRBD2-1	TRBJ2-2	pt423_reptil.txt	R.AGDTGE
11	5.51876379690949e-05	TGTGCCAGCAGCCGGGACAGGAAGTACGAGCAGTACTTC	CASSRDRKYEQYF	TRBV2-1	TRBD1-1	TRBJ2-7	pt423_reptil.txt	SRDR.YE
11	5.51876379690949e-05	TGTGCCAGCAGCCGCCCCGGACAGGGCAATGAGCAGTTCTTC	CASSRPGQGNEQFF	TRBV7-9	TRBD1-1	TRBJ2-1	pt423_reptil.txt	S.PGQGNE
19	5.50153753496372e-05	TGTGCCAGCAGTGACGTCGGACAGACCCTGGAAACACCATATATTTTG	CASSDVGQTLETPYIL	TRBV6-4	TRBD1-1	TRBJ1-3	pt115_reptil.txt	LETP
15	5.49086503087696e-05	TGTGCCATCAGTGAGACTAGCGGGGGGGCAGCCACGCAGTATTTT	CAISETSGGAATQYF	TRBV10-3	TRBD2-1	TRBJ2-3	pt096_reptil.txt	SETSGGA.T
15	5.49086503087696e-05	TGTGCCAGCAGCCAAACCGGGGGGTACAATGAGCAGTTCTTC	CASSQTGGYNEQFF	TRBV14-1	TRBD2-1	TRBJ2-1	pt096_reptil.txt	S.TGGYNE
15	5.49086503087696e-05	TGTGCCAGCTCACCTGGGGAGACCCAGTACTTC	CASSPGETQYF	TRBV18-1	TRBD1	TRBJ2-5	pt096_reptil.txt	.PGET
15	5.49086503087696e-05	TGTGCCAGCAGTCAAATCTACGAGCAGTACTTC	CASSQIYEQYF	TRBV2-1	TRBD1-1	TRBJ2-7	pt096_reptil.txt	SQI.E
15	5.49086503087696e-05	TGTGCCAGCAGCCAAACCGGGGGGTACAATGAGCAGTTCTTC	CASSQTGGYNEQFF	TRBV14-1	TRBD2-1	TRBJ2-1	pt096_reptil.txt	SQ.GGYNE
15	5.49086503087696e-05	TGTGCCAGCAGCTCTAGCTCCTACGAGCAGTACTTC	CASSSSSYEQYF	TRBV7-2	TRBD2-1	TRBJ2-7	pt096_reptil.txt	SSS.YE
15	5.49086503087696e-05	TGTGCCACCAGCTCGCAAGGGGGGGGCCTCATGAAGACCCAGTACTTC	CATSSQGGGLMKTQYF	TRBV15-1	TRBD2-1	TRBJ2-5	pt096_reptil.txt	LMK
9	5.40959662441171e-05	TGTGCCAGCTCACCACCGACTAGCGGGGGGGAGACCCAGTACTTC	CASSPPTSGGETQYF	TRBV18-1	TRBD2-1	TRBJ2-5	pt426_reptil.txt	S.PTSGGET
15	5.33614132948183e-05	TGTGCCAGCAGCTTAACACAGGGTAGCAATGAGCAGTTCTTC	CASSLTQGSNEQFF	TRBV7-2	TRBD1-1	TRBJ2-1	pt081_reptil.txt	SL.QGSNE
15	5.33614132948183e-05	TGTGCCAGCAGCCTACTCACCGGGGAGCTGTTTTTT	CASSLLTGELFF	TRBV3-1/3-2	TRBD2-1	TRBJ2-2	pt081_reptil.txt	SLLT.E
15	5.33614132948183e-05	TGTGCCAGCAGTGGACAGGGCACCGGGGAGCTGTTTTTT	CASSGQGTGELFF	TRBV6-4	TRBD1-1	TRBJ2-2	pt081_reptil.txt	SGQGT.E
15	5.33614132948183e-05	TGTGCCAGACAAAGGGCGGGGAGAGGGAGACCCGCCGTAATAGAACACCGGGGAGCTGTTTTT	CARQRAGRGRPAVIEHRGAVF	TRBV21-1	TRBD2-1	TRBJ2-2	pt081_reptil.txt	EHR
15	5.33614132948183e-05	TGTGCCAGCTCACCACGGCTAGAAGAGCACAGATACGCAGTATTT	CASSPRLEEHRYAVF	TRBV18-1	TRBD2-1	TRBJ2-3	pt081_reptil.txt	EHR
15	5.33614132948183e-05	TGTGCCAGACAAAGGGCGGGGACAGGGAGCCCCGCCGTAATAGAACACCGGGGAGCTGTTTTT	CARQRAGTGSPAVIEHRGAVF	TRBV21-1	TRBD1-1	TRBJ2-2	pt081_reptil.txt	EHR
15	5.33614132948183e-05	TGTGCCACCAGTGATTCGACAGGGGACCCTAGACTATGGCTACACCTTCGG	CATSDSTGDPRLWLHLR	TRBV24-1	TRBD1-1	TRBJ1-2	pt081_reptil.txt	LWL
15	5.33614132948183e-05	TGCGCCAGCAGTCAGATAAGGGGTACGATCAGCCCCAGCATTTTG	CASSQIRGTISPSIL	TRBV23-1	TRBD1-1	TRBJ1-5	pt081_reptil.txt	ISP
15	5.33614132948183e-05	TGTGCCAGACAAAGGGCGGGGAGAGGGAGACCCGCCGTAATAGAACACCGGGGAGCTGTTTTT	CARQRAGRGRPAVIEHRGAVF	TRBV21-1	TRBD2-1	TRBJ2-2	pt081_reptil.txt	EHRG
15	5.33614132948183e-05	TGTGCCAGACAAAGGGCGGGGACAGGGAGCCCCGCCGTAATAGAACACCGGGGAGCTGTTTTT	CARQRAGTGSPAVIEHRGAVF	TRBV21-1	TRBD1-1	TRBJ2-2	pt081_reptil.txt	EHRG
15	5.33614132948183e-05	TGTGCCAGCAGCCAAATAATAATGGGTAGCGGGGGCCTCGGCTTAAAAACATTCAGTACTTCG	CASSQIIMGSGGLGLKTFSTS	TRBV3-1/3-2	TRBD2-1	TRBJ2-4	pt081_reptil.txt	KTF
15	5.33614132948183e-05	TGTGCCAGCTCACCACGGCTAGAAGAGCACAGATACGCAGTATTT	CASSPRLEEHRYAVF	TRBV18-1	TRBD2-1	TRBJ2-3	pt081_reptil.txt	EHRY
15	5.33614132948183e-05	TGCGCCAGCAGTCAGATAAGGGGTACGATCAGCCCCAGCATTTTG	CASSQIRGTISPSIL	TRBV23-1	TRBD1-1	TRBJ1-5	pt081_reptil.txt	TISP
18	5.21198292786037e-05	TGTGCCAGCAGCTTAGGGGGGCTTACGAGCAGTACTTCG	CASSLGGLTSSTS	TRBV7-9	TRBD1-1	TRBJ2-7	pt115_reptil.txt	S.GGLTS
18	5.21198292786037e-05	TGTGCCAGCAGCTTAGGGGGGCTTACGAGCAGTACTTCG	CASSLGGLTSSTS	TRBV7-9	TRBD1-1	TRBJ2-7	pt115_reptil.txt	SLGG.TS
13	5.14281193132368e-05	TGTGCCACCAGTAGGTCCGCAGGCACAGATACGCAGTATTTT	CATSRSAGTDTQYF	TRBV24-1	TRBD1	TRBJ2-3	pt616_reptil.txt	SR.AGTDT
13	5.14281193132368e-05	TGTGCCAGCAGCTTTTTTCTGGGTGAGCAGTTCTTC	CASSFFLGEQFF	TRBV7-9	TRBD1	TRBJ2-1	pt616_reptil.txt	S.FLGE
13	5.14281193132368e-05	TGTGCCAGCAGCCCTACAACTGGCGACACTGAAGCTTTCTTT	CASSPTTGDTEAFF	TRBV3-1/3-2	TRBD1	TRBJ1-1	pt616_reptil.txt	SP.TGDTE
13	5.14281193132368e-05	TGTGCCAGCAGTTACAGGGTAAGCTCCTACGAGCAGTACTTC	CASSYRVSSYEQYF	TRBV6-2/6-3	TRBD1	TRBJ2-7	pt616_reptil.txt	S.RVSSYE
13	5.14281193132368e-05	TGTGCCAGCAGCCCCAGGGCATTGAACACTGAAGCTTTCTTT	CASSPRALNTEAFF	TRBV7-6	TRBD1-1	TRBJ1-1	pt616_reptil.txt	S.RALNTE
13	5.14281193132368e-05	TGCAGTGCAAGGACAGGGGTAGGAAACACCATATATTTT	CSARTGVGNTIYF	TRBV20	TRBD1-1	TRBJ1-3	pt616_reptil.txt	.TGVGNT
13	5.14281193132368e-05	TGTGCCAGCAGCTTAGCAGGGGGCGACTATGGCTACACCTTC	CASSLAGGDYGYTF	TRBV7-2	TRBD1-1	TRBJ1-2	pt616_reptil.txt	SLAG.DYG
13	5.14281193132368e-05	TGTGCCAGTCCGAAGACTAGCGCTCCTACAATGAGCAGTTCTTCG	CASPKTSAPTMSSSS	TRBV7-9	TRBD2-1	TRBJ2-1	pt616_reptil.txt	TMS
13	5.14281193132368e-05	TGTGCCAGCGCCGGGACAGGGATCATTTTCTGGAAACACCATATATTTTGG	CASAGTGIIFWKHHIFW	TRBV21-1	TRBD1-1	TRBJ1-3	pt616_reptil.txt	WKH
13	5.14281193132368e-05	TGTGCCAGCGCCGGGACAGGGATCATTTTCTGGAAACACCATATATTTTGG	CASAGTGIIFWKHHIFW	TRBV21-1	TRBD1-1	TRBJ1-3	pt616_reptil.txt	KHH
13	5.14281193132368e-05	TGTGCCAGTCCGAAGACTAGCGCTCCTACAATGAGCAGTTCTTCG	CASPKTSAPTMSSSS	TRBV7-9	TRBD2-1	TRBJ2-1	pt616_reptil.txt	PTMS
13	5.14281193132368e-05	TGTGCCAGTCCGAAGACTAGCGCTCCTACAATGAGCAGTTCTTCG	CASPKTSAPTMSSSS	TRBV7-9	TRBD2-1	TRBJ2-1	pt616_reptil.txt	PTM
13	5.14281193132368e-05	TGTGCCAGCGCCGGGACAGGGATCATTTTCTGGAAACACCATATATTTTGG	CASAGTGIIFWKHHIFW	TRBV21-1	TRBD1-1	TRBJ1-3	pt616_reptil.txt	WKHH
13	5.14281193132368e-05	TGTGCCAGTCCGAAGACTAGCGCTCCTACAATGAGCAGTTCTTCG	CASPKTSAPTMSSSS	TRBV7-9	TRBD2-1	TRBJ2-1	pt616_reptil.txt	APTM
13	5.14281193132368e-05	TGTGCCAGCAGCACCCCGGGTCTCCGAGTTGGGATTCACCCCTCCACTTTG	CASSTPGLRVGIHPSTL	TRBV7-6	TRBD2-1	TRBJ1-6	pt616_reptil.txt	IHP
6	5.13632667037624e-05	TGTGCCAGCAGTTTACTTGGGGACGGCGAGCAGTACTTC	CASSLLGDGEQYF	TRBV6-5	TRBD1	TRBJ2-7	pt125_reptil.txt	SL.GDGE
6	5.13632667037624e-05	TGCGCCAGCAGCCCAAAGGACAGGGGGCAATGGAATCAGCCCCAGCATTTT	CASSPKDRGQWNQPQHF	TRBV5-1	TRBD1-1	TRBJ1-5	pt125_reptil.txt	QWNQ
14	5.12480736215183e-05	TGTGCCAGCAGCCCCGGGACAGGGAAGAATGAAAAACTGTTTTTT	CASSPGTGKNEKLFF	TRBV25-1	TRBD1-1	TRBJ1-4	pt096_reptil.txt	SPGTG.NEK
14	5.12480736215183e-05	TGTGCCAGCAGTAGGCAAGGCTCCTACAATGAGCAGTTCTTC	CASSRQGSYNEQFF	TRBV6-2/6-3	TRBD1	TRBJ2-1	pt096_reptil.txt	S.QGSYNE
14	5.12480736215183e-05	TGTGCCAGCAGCCGAGCCGGAAACACCATATATTTT	CASSRAGNTIYF	TRBV9-1	TRBD2-1	TRBJ1-3	pt096_reptil.txt	SRAGN.
14	5.12480736215183e-05	TGTGCCAGCAGCCCCCCGACAGGGACCTACGAGCAGTACTTC	CASSPPTGTYEQYF	TRBV11-3	TRBD1-1	TRBJ2-7	pt096_reptil.txt	SPPTG.YE
14	5.12480736215183e-05	TGTGCCAGCAGTGATGGACTTAACTATGGCTACACCTTC	CASSDGLNYGYTF	TRBV2-1	TRBD2-1	TRBJ1-2	pt096_reptil.txt	SDG.NYG
14	5.12480736215183e-05	TGCGCCAGCAGCTCCCCGGGACTAGCGGGGTCCCTACCTACAATGAGCAGTTCTTCG	CASSSPGLAGSLPTMSSSS	TRBV23-1	TRBD2-1	TRBJ2-1	pt096_reptil.txt	TMS
14	5.12480736215183e-05	TGTGCCAGCAGCCGTCCGGGAACAATGAGCAGTTCTTCG	CASSRPGTMSSSS	TRBV7-2	TRBD2-1	TRBJ2-1	pt096_reptil.txt	TMS
14	5.12480736215183e-05	TGCGCCAGCAGCCAAGAGCGCAGGGGGACGGACCTTACTACAATGAGCAGTTCTTCG	CASSQERRGTDLTTMSSSS	TRBV4-3	TRBD1-1	TRBJ2-1	pt096_reptil.txt	TMS
14	5.12480736215183e-05	TGTGCTAGCAGCTTAGTGGGACACGCTCTATGGCTACACCTTCGG	CASSLVGHALWLHLR	TRBV7-7	TRBD1-1	TRBJ1-2	pt096_reptil.txt	LWL
14	5.12480736215183e-05	TGTGCCAGCAGCTTAAGGACAGCTTCCCCGTTACTATGGCTACACCTTCGG	CASSLRTASPLLWLHLR	TRBV5-4	TRBD1-1	TRBJ1-2	pt096_reptil.txt	LWL
14	5.12480736215183e-05	TGCGCCAGCAGCCAAGAGCGCAGGGGGACGGACCTTACTACAATGAGCAGTTCTTCG	CASSQERRGTDLTTMSSSS	TRBV4-3	TRBD1-1	TRBJ2-1	pt096_reptil.txt	TTMS
14	5.12480736215183e-05	TGCGCCAGCAGCTCCCCGGGACTAGCGGGGTCCCTACCTACAATGAGCAGTTCTTCG	CASSSPGLAGSLPTMSSSS	TRBV23-1	TRBD2-1	TRBJ2-1	pt096_reptil.txt	PTMS
14	5.12480736215183e-05	TGCGCCAGCAGCTCCCCGGGACTAGCGGGGTCCCTACCTACAATGAGCAGTTCTTCG	CASSSPGLAGSLPTMSSSS	TRBV23-1	TRBD2-1	TRBJ2-1	pt096_reptil.txt	PTM
14	5.12480736215183e-05	TGTGCCAGCACCCACGGGACAGACCAGCACAGATACGCAGTATTT	CASTHGTDQHRYAVF	TRBV21-1	TRBD1-1	TRBJ2-3	pt096_reptil.txt	QHRY
1	5.01705799719045e-06	TGTGCCACCAGTGACAGAGCGGGGGGGCCAGATACGCAGTATTTT	CATSDRAGGPDTQYF	TRBV24-1	TRBD2-1	TRBJ2-3	pt423_reptil.txt	SD.AGGPDT
1	5.01705799719045e-06	TGTGCCAGCAGTTTGCTAGCGGGGGGCCCGACGAGCAGTACTTCG	CASSLLAGGPTSSTS	TRBV28-1	TRBD2-1	TRBJ2-7	pt423_reptil.txt	S.LAGGPTS
1	5.01705799719045e-06	TGTGCCACCAGTGACAGAGCGGGGGGGCCAGATACGCAGTATTTT	CATSDRAGGPDTQYF	TRBV24-1	TRBD2-1	TRBJ2-3	pt423_reptil.txt	SDRAGGPD.
1	5.01705799719045e-06	TGTGCCACCAGTGACAGAGCGGGGGGGCCAGATACGCAGTATTTT	CATSDRAGGPDTQYF	TRBV24-1	TRBD2-1	TRBJ2-3	pt423_reptil.txt	SDR.GGPDT
1	5.01705799719045e-06	TGTGCCAGCAGCTTATATAGGGGCAATGAGCAGTTCTTC	CASSLYRGNEQFF	TRBV7-3	TRBD1-1	TRBJ2-1	pt423_reptil.txt	SL.RGNE
1	5.01705799719045e-06	TGTGCCAGCAGCGTAAGCGGGGGGGCGTACAATGAGCAGTTCTTC	CASSVSGGAYNEQFF	TRBV7-9	TRBD2-1	TRBJ2-1	pt423_reptil.txt	SVSGG.YNE
1	5.01705799719045e-06	TGTGCCAGCAGCGGGAGCGAGACCCAGTACTTC	CASSGSETQYF	TRBV6-6	TRBD2-1	TRBJ2-5	pt423_reptil.txt	SGS.T
1	5.01705799719045e-06	TGTGCCAGCAGTCGCTCGACCGGCACAGATACGCAGTATTTT	CASSRSTGTDTQYF	TRBV6-5	TRBD1	TRBJ2-3	pt423_reptil.txt	S.STGTDT
1	5.01705799719045e-06	TGCGCCAGCAGCTCCGGGACAGCGAACACCGGGGAGCTGTTTTTT	CASSSGTANTGELFF	TRBV5-1	TRBD1-1	TRBJ2-2	pt423_reptil.txt	SS.TANTGE
1	5.01705799719045e-06	TGTGCCAGCAGTGAAAATGGCCCCTACAATGAGCAGTTCTTC	CASSENGPYNEQFF	TRBV2-1	TRBD1-1	TRBJ2-1	pt423_reptil.txt	SE.GPYNE
1	5.01705799719045e-06	TGTGCCAGCAGCCCCGGGTCCAACTATGGCTACACCTTC	CASSPGSNYGYTF	TRBV6-6	TRBD2-1	TRBJ1-2	pt423_reptil.txt	SPGS.YG
1	5.01705799719045e-06	TGTGCCAGCAGCTTGGGCAGGATCACAGATACGCAGTATTTT	CASSLGRITDTQYF	TRBV13-1	TRBD1-1	TRBJ2-3	pt423_reptil.txt	SLGR.TDT
1	5.01705799719045e-06	TGTGCCAGCAGTCCGGACAGGGACACTGAAGCTTTCTTT	CASSPDRDTEAFF	TRBV2-1	TRBD1-1	TRBJ1-1	pt423_reptil.txt	.PDRDTE
1	5.01705799719045e-06	TGCGCCAGCAGCTTGACAGGGGGGCTACACCTT	CASSLTGGLHL	TRBV5-1	TRBD1-1	TRBJ1-2	pt423_reptil.txt	.LTGG
1	5.01705799719045e-06	TGTGCCAGCAGTTACTCGACCAGGTTCCGCTTC	CASSYSTRFRF	TRBV6-5	TRBD1-1	TRBJ2-7	pt423_reptil.txt	SYS.R
1	5.01705799719045e-06	TGTGCCAGCAGCCAGAGGGTAAGCTCCTACGAGCAGTACTTC	CASSQRVSSYEQYF	TRBV3-1/3-2	TRBD2-1	TRBJ2-7	pt423_reptil.txt	S.RVSSYE
1	5.01705799719045e-06	TGCGCCAGCAGCTTGACAGGGGGGCTACACCTT	CASSLTGGLHL	TRBV5-1	TRBD1-1	TRBJ1-2	pt423_reptil.txt	SLTG.
1	5.01705799719045e-06	TGTGCCAGCAGCTTAGGAGCGGGGGGGAAGGAGACCCAGTACTTC	CASSLGAGGKETQYF	TRBV7-9	TRBD2-1	TRBJ2-5	pt423_reptil.txt	SLGAGG.ET
1	5.01705799719045e-06	TGTGCCACCAGTGACAGAGCGGGGGGGCCAGATACGCAGTATTTT	CATSDRAGGPDTQYF	TRBV24-1	TRBD2-1	TRBJ2-3	pt423_reptil.txt	S.RAGGPDT
1	5.01705799719045e-06	TGCAGTGCTAAGGACTCGAACACCGGGGAGCTGTTTTTT	CSAKDSNTGELFF	TRBV20	TRBD2-1	TRBJ2-2	pt423_reptil.txt	.DSNTGE
1	5.01705799719045e-06	TGTGCCAGCAGGACAGCTTCTGGAAACACCATATATTTT	CASRTASGNTIYF	TRBV6-5	TRBD1-1	TRBJ1-3	pt423_reptil.txt	.TASGNT
1	5.01705799719045e-06	TGTGCCAGCAGCTTATATAGGGGCAATGAGCAGTTCTTC	CASSLYRGNEQFF	TRBV7-3	TRBD1-1	TRBJ2-1	pt423_reptil.txt	SLYRG.E
1	5.01705799719045e-06	TGTGCCAGCAGTTTTGGCACCGGGGAGCTGTTTTTT	CASSFGTGELFF	TRBV12-3/12-4	TRBD1	TRBJ2-2	pt423_reptil.txt	.FGTGE
1	5.01705799719045e-06	TGCGCCAGCAGCCCGGACAGCCTGAATCAGCCCCAGCATTTT	CASSPDSLNQPQHF	TRBV5-1	TRBD1-1	TRBJ1-5	pt423_reptil.txt	S.DSLNQP
1	5.01705799719045e-06	TGCGCCAGCAGCTCCGGGACAGCGAACACCGGGGAGCTGTTTTTT	CASSSGTANTGELFF	TRBV5-1	TRBD1-1	TRBJ2-2	pt423_reptil.txt	SSG.ANTGE
1	5.01705799719045e-06	TGCAGCGCCTCGGGACAGGGAGACTACGAGCAGTACTTC	CSASGQGDYEQYF	TRBV29-1	TRBD1-1	TRBJ2-7	pt423_reptil.txt	S.QGDYE
1	5.01705799719045e-06	TGTGCCAGCAGTCCGGACAGGGACACTGAAGCTTTCTTT	CASSPDRDTEAFF	TRBV2-1	TRBD1-1	TRBJ1-1	pt423_reptil.txt	SPDRD.E
1	5.01705799719045e-06	TGCGCCAGCAGCTCCGGGACAGCGAACACCGGGGAGCTGTTTTTT	CASSSGTANTGELFF	TRBV5-1	TRBD1-1	TRBJ2-2	pt423_reptil.txt	S.GTANTGE
1	5.01705799719045e-06	TGTGCCAGCAGCACCCAGGGTAATGAGCAGTTCTTC	CASSTQGNEQFF	TRBV6-2	TRBD1-1	TRBJ2-1	pt423_reptil.txt	ST.GNE
1	5.01705799719045e-06	TGTGCCAGCAGGACAGCTTCTGGAAACACCATATATTTT	CASRTASGNTIYF	TRBV6-5	TRBD1-1	TRBJ1-3	pt423_reptil.txt	R.ASGNT
1	5.01705799719045e-06	TGTGCCAGCAGTTCCGGGCAGGGGATTAACACTGAAGCTTTCTTT	CASSSGQGINTEAFF	TRBV28-1	TRBD1-1	TRBJ1-1	pt423_reptil.txt	SSGQG.NTE
1	5.01705799719045e-06	TGTGCCAGCAGTTTAGGGGCCTCGAACACCGGGGAGCTGTTTTTG	CASSLGASNTGELFL	TRBV12	TRBD2-1	TRBJ2-2	pt423_reptil.txt	SLG.SNTGE
1	5.01705799719045e-06	TGTGCCAGCAGCTCAGGACAGGGGGGGTACAATGAGCAGTTCTTC	CASSSGQGGYNEQFF	TRBV7-2	TRBD1-1	TRBJ2-1	pt423_reptil.txt	S.GQGGYNE
1	5.01705799719045e-06	TGTGCCAGTAAAGGATATGAGCAGTTCTTC	CASKGYEQFF	TRBV19-1	TRBD1	TRBJ2-1	pt423_reptil.txt	KG.E
1	5.01705799719045e-06	TGCGCCAGCAGTGAACAGGTGAACACTGAAGCTTTCTTT	CASSEQVNTEAFF	TRBV5-1	TRBD1-1	TRBJ1-1	pt423_reptil.txt	SE.VNTE
1	5.01705799719045e-06	TGCGCCAGCAGCCCGGGCCAAGGACCCGGGGAGCTGTTTTTT	CASSPGQGPGELFF	TRBV5-1	TRBD1	TRBJ2-2	pt423_reptil.txt	SPGQG.GE
1	5.01705799719045e-06	TGTGCCAGCAGACAGGGGGTCGGGCAGTATTTT	CASRQGVGQYF	TRBV12-3/12-4	TRBD1-1	TRBJ2-3	pt423_reptil.txt	R.GVG
1	5.01705799719045e-06	TGTGCCAGCAGCCTTGTGGGTGAGCAGTTCTTC	CASSLVGEQFF	TRBV14-1	TRBD1	TRBJ2-1	pt423_reptil.txt	S.VGE
1	5.01705799719045e-06	TGTGCCAGCCCTAGGGGTTCCTACAATGAGCAGTTCTTC	CASPRGSYNEQFF	TRBV7-9	TRBD1-1	TRBJ2-1	pt423_reptil.txt	.RGSYNE
1	5.01705799719045e-06	TGTGCCAGCAGAAGGACAGGGACGCTACTACGAGCAGTACTTCGG	CASRRTGTLLRAVLR	TRBV6-5	TRBD1-1	TRBJ2-7	pt423_reptil.txt	LLRA
1	5.01705799719045e-06	TGTGCCACCAGTGACCTGGGACTAGCGGGGGCTCCTACAATGAGCAGTTCTTCG	CATSDLGLAGAPTMSSSS	TRBV24-1	TRBD2-1	TRBJ2-1	pt423_reptil.txt	TMS
1	5.01705799719045e-06	TGTGCCAGCAGTGCCGGGACAGGGTTTAAACTAACTATGGCTACACCTTCG	CASSAGTGFKLTMATPS	TRBV7-4	TRBD1-1	TRBJ1-2	pt423_reptil.txt	LTMA
1	5.01705799719045e-06	TGTGCCTGGGGCCGCTTCGGGGGGTTAACTATGGCTACACCTTCG	CAWGRFGGLTMATPS	TRBV30-1	TRBD2-1	TRBJ1-2	pt423_reptil.txt	LTMA
1	5.01705799719045e-06	TGTGCCAGCACTCGGGGTACCTTAACTATGGCTACACCTTCG	CASTRGTLTMATPS	TRBV12	TRBD2-1	TRBJ1-2	pt423_reptil.txt	LTMA
1	5.01705799719045e-06	TGTGCCAGCAGCTTAGTCCCCGACAGGGGCCTCACTATGGCTACACCTTCG	CASSLVPDRGLTMATPS	TRBV11-2	TRBD1-1	TRBJ1-2	pt423_reptil.txt	LTMA
1	5.01705799719045e-06	TGTGCCTGGAGGCCAAGGGGGTTTCAACTAATGAAAAACTGTTTTTTG	CAWRPRGFQLMKNCFL	TRBV30-1	TRBD1-1	TRBJ1-4	pt423_reptil.txt	QLMK
1	5.01705799719045e-06	TGTGCCAGCAGTGTAAGGTCAGACAGGAGACAACTAATGAAAAACTGTTTTTTG	CASSVRSDRRQLMKNCFL	TRBV2-1	TRBD1-1	TRBJ1-4	pt423_reptil.txt	QLMK
1	5.01705799719045e-06	TGTGCCAGCAGCTTATGTTCTAGAGGGGGGAACCAACTAATGAAAAACTGTTTTTGG	CASSLCSRGGNQLMKNCFW	TRBV7-4	TRBD1	TRBJ1-4	pt423_reptil.txt	QLMK
1	5.01705799719045e-06	TGTGCCAGCAGGGGATCCCCTGAGCACAGATACGCAGTATTTTGG	CASRGSPEHRYAVFW	TRBV6	TRBD1	TRBJ2-3	pt423_reptil.txt	EHR
1	5.01705799719045e-06	TGTGCCAGCAGCCCTAGGGGTGCCAGCGAACACCGGGGAGCTGTTTTT	CASSPRGASEHRGAVF	TRBV21-1	TRBD1	TRBJ2-2	pt423_reptil.txt	EHR
1	5.01705799719045e-06	TGTGCCAGCATTCCCCGGACTTACCGGGGGGGGCGCGAACACCGGGGAGCTGTTTTT	CASIPRTYRGGREHRGAVF	TRBV28-1	TRBD2-1	TRBJ2-2	pt423_reptil.txt	EHR
1	5.01705799719045e-06	TGTGCCAGCAAACCGGGACAGGGTCGGAAGAGACCCAGTACTTCG	CASKPGQGRKRPSTS	TRBV21-1	TRBD1-1	TRBJ2-5	pt423_reptil.txt	KRP
1	5.01705799719045e-06	TGTGCCAGCAGCCGGTGTGGGACGGCATACAAGAGACCCAGTACTTCG	CASSRCGTAYKRPSTS	TRBV4-2	TRBD1	TRBJ2-5	pt423_reptil.txt	KRP
1	5.01705799719045e-06	TGTGCCAGCAGTTTATGGGGGGGGGCCAAGAGACCCAGTACTTCG	CASSLWGGAKRPSTS	TRBV28-1	TRBD2-1	TRBJ2-5	pt423_reptil.txt	KRP
1	5.01705799719045e-06	TGCGCCAGCAGCTTGGCTGGGGGGGGCAAGAGACCCAGTACTTCG	CASSLAGGGKRPSTS	TRBV5-1	TRBD2-1	TRBJ2-5	pt423_reptil.txt	KRP
1	5.01705799719045e-06	TGTGCCACCAGTGATCAGCAGGACGCACAGGGGTATAACAAGAGACCCAGTACTTCG	CATSDQQDAQGYNKRPSTS	TRBV24-1	TRBD1-1	TRBJ2-5	pt423_reptil.txt	KRP
1	5.01705799719045e-06	TGCAGTGCTGGGGGGGCCAAGAGACCCAGTACTTCG	CSAGGAKRPSTS	TRBV20	TRBD2-1	TRBJ2-5	pt423_reptil.txt	KRP
1	5.01705799719045e-06	TGTGCCAGCAGTGCCGGGACAGGGTTTAAACTAACTATGGCTACACCTTCG	CASSAGTGFKLTMATPS	TRBV7-4	TRBD1-1	TRBJ1-2	pt423_reptil.txt	TMA
1	5.01705799719045e-06	TGTGCCTGGGGCCGCTTCGGGGGGTTAACTATGGCTACACCTTCG	CAWGRFGGLTMATPS	TRBV30-1	TRBD2-1	TRBJ1-2	pt423_reptil.txt	TMA
1	5.01705799719045e-06	TGTGCCAGTAGTATAGCCGGGGAGACTATGGCTACACCTTCG	CASSIAGETMATPS	TRBV19-1	TRBD2-1	TRBJ1-2	pt423_reptil.txt	TMA
1	5.01705799719045e-06	TGTGCCAGCACTCGGGGTACCTTAACTATGGCTACACCTTCG	CASTRGTLTMATPS	TRBV12	TRBD2-1	TRBJ1-2	pt423_reptil.txt	TMA
1	5.01705799719045e-06	TGCAGTGCTCGACAGAGAACTATGGCTACACCTTCG	CSARQRTMATPS	TRBV20	TRBD1-1	TRBJ1-2	pt423_reptil.txt	TMA
1	5.01705799719045e-06	TGTGCCAGCAGCTCGGCCAGAGAGACGGGACCCATAACTATGGCTACACCTTCG	CASSSARETGPITMATPS	TRBV5-6	TRBD1	TRBJ1-2	pt423_reptil.txt	TMA
1	5.01705799719045e-06	TGTGCCAGCAGCTTAGTCCCCGACAGGGGCCTCACTATGGCTACACCTTCG	CASSLVPDRGLTMATPS	TRBV11-2	TRBD1-1	TRBJ1-2	pt423_reptil.txt	TMA
1	5.01705799719045e-06	TGTGCCAGCAGCTTGGTGGGGGACACAAAAACTATGGCTACACCTTCG	CASSLVGDTKTMATPS	TRBV5-6	TRBD1-1	TRBJ1-2	pt423_reptil.txt	TMA
1	5.01705799719045e-06	TGTGCCAGCAGCGCGGGGGGGACTTTAGCACAGATACGCAGTATTTTG	CASSAGGTLAQIRSIL	TRBV7-6	TRBD2-1	TRBJ2-3	pt423_reptil.txt	LAQI
1	5.01705799719045e-06	TGTGCCAGCAGGCCGGGACAGGAGCTCTGGAAACACCATATATTT	CASRPGQELWKHHIF	TRBV7-6	TRBD1-1	TRBJ1-3	pt423_reptil.txt	LWK
1	5.01705799719045e-06	TGTGCCAGCAGAACTAGACAGAAGCTCTGGAAACACCATATATTT	CASRTRQKLWKHHIF	TRBV6-5	TRBD1	TRBJ1-3	pt423_reptil.txt	LWK
1	5.01705799719045e-06	TGTGCCAGCAGCAAAGGACAGGGGTCAAAGCTCTGGAAACACCATATATTT	CASSKGQGSKLWKHHIF	TRBV21-1	TRBD1-1	TRBJ1-3	pt423_reptil.txt	LWK
1	5.01705799719045e-06	TGTGCCAGCAGCTTAGTCCCCGACAGGGGCCTCCTATGGCTACACCTTCGG	CASSLVPDRGLLWLHLR	TRBV11-2	TRBD1-1	TRBJ1-2	pt423_reptil.txt	LWL
1	5.01705799719045e-06	TGTGCCAGCAGCCAAGCGTCGGCAGGGGGGGAACTATGGCTACACCTTCGG	CASSQASAGGELWLHLR	TRBV3-1/3-2	TRBD1	TRBJ1-2	pt423_reptil.txt	LWL
1	5.01705799719045e-06	TGTGCCAGAGAGACAGATCTAACACTGAAGCTTTCTTTG	CARETDLTLKLSL	TRBV6-4	TRBD1-1	TRBJ1-1	pt423_reptil.txt	TLK
1	5.01705799719045e-06	TGTGCCAGCAGGCCGGGACAGGAGCTCTGGAAACACCATATATTT	CASRPGQELWKHHIF	TRBV7-6	TRBD1-1	TRBJ1-3	pt423_reptil.txt	LWKH
1	5.01705799719045e-06	TGTGCCAGCAGAACTAGACAGAAGCTCTGGAAACACCATATATTT	CASRTRQKLWKHHIF	TRBV6-5	TRBD1	TRBJ1-3	pt423_reptil.txt	LWKH
1	5.01705799719045e-06	TGTGCCAGCAGCAAAGGACAGGGGTCAAAGCTCTGGAAACACCATATATTT	CASSKGQGSKLWKHHIF	TRBV21-1	TRBD1-1	TRBJ1-3	pt423_reptil.txt	LWKH
1	5.01705799719045e-06	TGTGCCAGCAGTTTATGGGGGGGGGCCAAGAGACCCAGTACTTCG	CASSLWGGAKRPSTS	TRBV28-1	TRBD2-1	TRBJ2-5	pt423_reptil.txt	AKRP
1	5.01705799719045e-06	TGCAGTGCTGGGGGGGCCAAGAGACCCAGTACTTCG	CSAGGAKRPSTS	TRBV20	TRBD2-1	TRBJ2-5	pt423_reptil.txt	AKRP
1	5.01705799719045e-06	TGTGCCTGGAGGCCAAGGGGGTTTCAACTAATGAAAAACTGTTTTTTG	CAWRPRGFQLMKNCFL	TRBV30-1	TRBD1-1	TRBJ1-4	pt423_reptil.txt	MKN
1	5.01705799719045e-06	TGTGCCAGCAGTGTAAGGTCAGACAGGAGACAACTAATGAAAAACTGTTTTTTG	CASSVRSDRRQLMKNCFL	TRBV2-1	TRBD1-1	TRBJ1-4	pt423_reptil.txt	MKN
1	5.01705799719045e-06	TGTGCCAGCAGCTTATGTTCTAGAGGGGGGAACCAACTAATGAAAAACTGTTTTTGG	CASSLCSRGGNQLMKNCFW	TRBV7-4	TRBD1	TRBJ1-4	pt423_reptil.txt	MKN
1	5.01705799719045e-06	TGTGCCAGCAGGCCGGGACAGGAGCTCTGGAAACACCATATATTT	CASRPGQELWKHHIF	TRBV7-6	TRBD1-1	TRBJ1-3	pt423_reptil.txt	WKH
1	5.01705799719045e-06	TGCGCCAGCAGCCAAGACCCCCCCCAGGGGCACTCTCTCTGGTGGAAACACCATATATTTTGG	CASSQDPPQGHSLWWKHHIFW	TRBV4-1	TRBD1-1	TRBJ1-3	pt423_reptil.txt	WKH
1	5.01705799719045e-06	TGTGCCAGCAGAACTAGACAGAAGCTCTGGAAACACCATATATTT	CASRTRQKLWKHHIF	TRBV6-5	TRBD1	TRBJ1-3	pt423_reptil.txt	WKH
1	5.01705799719045e-06	TGTGCCAGCAGCAAAGGACAGGGGTCAAAGCTCTGGAAACACCATATATTT	CASSKGQGSKLWKHHIF	TRBV21-1	TRBD1-1	TRBJ1-3	pt423_reptil.txt	WKH
1	5.01705799719045e-06	TGCGCCAGCAGCTCCACCCTCTTCTGGAAACACCATATATTTTGG	CASSSTLFWKHHIFW	TRBV5-1	TRBD1	TRBJ1-3	pt423_reptil.txt	WKH
1	5.01705799719045e-06	TGTGCCAGCAGCTTAGTCCCCGACAGGGGCCTCCCTATGGCTACACCTTCG	CASSLVPDRGLPMATPS	TRBV11-2	TRBD1-1	TRBJ1-2	pt423_reptil.txt	PMA
1	5.01705799719045e-06	TGTGCCAGCAGTTCCCCGAGGGGGGGACCTATGGCTACACCTTCG	CASSSPRGGPMATPS	TRBV27-1	TRBD2-1	TRBJ1-2	pt423_reptil.txt	PMA
1	5.01705799719045e-06	TGCGCCAGCAGCCAAGACCCCCCCCAGGGGCACTCTCTCTGGTGGAAACACCATATATTTTGG	CASSQDPPQGHSLWWKHHIFW	TRBV4-1	TRBD1-1	TRBJ1-3	pt423_reptil.txt	KHH
1	5.01705799719045e-06	TGCGCCAGCAGCTCCACCCTCTTCTGGAAACACCATATATTTTGG	CASSSTLFWKHHIFW	TRBV5-1	TRBD1	TRBJ1-3	pt423_reptil.txt	KHH
1	5.01705799719045e-06	TGTGCCAGCAGCGCGGGGGGGACTTTAGCACAGATACGCAGTATTTTG	CASSAGGTLAQIRSIL	TRBV7-6	TRBD2-1	TRBJ2-3	pt423_reptil.txt	AQIR
1	5.01705799719045e-06	TGTGCCAGCGCAGACTTGGAAACACCATATATTTTG	CASADLETPYIL	TRBV6-5	TRBD2-1	TRBJ1-3	pt423_reptil.txt	LETP
1	5.01705799719045e-06	TGTGCCAGCAGCAGAAGACAGGGAGTCTTGGAAACACCATATATTTTG	CASSRRQGVLETPYIL	TRBV5-7	TRBD1-1	TRBJ1-3	pt423_reptil.txt	LETP
1	5.01705799719045e-06	TGCGCCAGCAGCTTCGGGGGGGGTCCTCTGGAAACACCATATATTTTG	CASSFGGGPLETPYIL	TRBV5-1	TRBD2-1	TRBJ1-3	pt423_reptil.txt	LETP
1	5.01705799719045e-06	TGTGCCTGGAGGCCAAGGGGGTTTCAACTAATGAAAAACTGTTTTTTG	CAWRPRGFQLMKNCFL	TRBV30-1	TRBD1-1	TRBJ1-4	pt423_reptil.txt	LMKN
1	5.01705799719045e-06	TGTGCCAGCAGTGTAAGGTCAGACAGGAGACAACTAATGAAAAACTGTTTTTTG	CASSVRSDRRQLMKNCFL	TRBV2-1	TRBD1-1	TRBJ1-4	pt423_reptil.txt	LMKN
1	5.01705799719045e-06	TGTGCCAGCAGCTTATGTTCTAGAGGGGGGAACCAACTAATGAAAAACTGTTTTTGG	CASSLCSRGGNQLMKNCFW	TRBV7-4	TRBD1	TRBJ1-4	pt423_reptil.txt	LMKN
1	5.01705799719045e-06	TGTGCCACCAGTGACCTGGGACTAGCGGGGGCTCCTACAATGAGCAGTTCTTCG	CATSDLGLAGAPTMSSSS	TRBV24-1	TRBD2-1	TRBJ2-1	pt423_reptil.txt	PTMS
1	5.01705799719045e-06	TGTGCCAGCACCCTGGATCTTAAAGCAATCAGCCCCAGCATTTTG	CASTLDLKAISPSIL	TRBV28-1	TRBD1	TRBJ1-5	pt423_reptil.txt	ISP
1	5.01705799719045e-06	TGTGCCAGCAGCTTTCTTCCAGGGGGGATCAGCCCCAGCATTTTG	CASSFLPGGISPSIL	TRBV5-8	TRBD1-1	TRBJ1-5	pt423_reptil.txt	ISP
1	5.01705799719045e-06	TGTGCCAGCAGACCCCGGGGGTCAATCAGCCCCAGCATTTTG	CASRPRGSISPSIL	TRBV6-5	TRBD2-1	TRBJ1-5	pt423_reptil.txt	ISP
1	5.01705799719045e-06	TGTGCCAGCGGGGGGGGAGTTTTCGCAATCAGCCCCAGCATTTTG	CASGGGVFAISPSIL	TRBV6	TRBD2-1	TRBJ1-5	pt423_reptil.txt	ISP
1	5.01705799719045e-06	TGTGCCAGCAGCTCCCTGGGGGGCCCAATCAGCCCCAGCATTTTG	CASSSLGGPISPSIL	TRBV12	TRBD1	TRBJ1-5	pt423_reptil.txt	ISP
1	5.01705799719045e-06	TGTGCCAGCAGCCCAGCTTTATGTACAGGAGCAATCAGCCCCAGCATTTTG	CASSPALCTGAISPSIL	TRBV9-1	TRBD1-1	TRBJ1-5	pt423_reptil.txt	ISP
1	5.01705799719045e-06	TGTGCCACCAGTGACCTGGGACTAGCGGGGGCTCCTACAATGAGCAGTTCTTCG	CATSDLGLAGAPTMSSSS	TRBV24-1	TRBD2-1	TRBJ2-1	pt423_reptil.txt	PTM
1	5.01705799719045e-06	TGTGCCAGCAGCCCCCCCCGGGCCCAAAAACATTCAGTACTTCGG	CASSPPRAQKHSVLR	TRBV16-1	TRBD1	TRBJ2-4	pt423_reptil.txt	QKHS
1	5.01705799719045e-06	TGCGCCAGCAGCCAAGACCCCCCCCAGGGGCACTCTCTCTGGTGGAAACACCATATATTTTGG	CASSQDPPQGHSLWWKHHIFW	TRBV4-1	TRBD1-1	TRBJ1-3	pt423_reptil.txt	WKHH
1	5.01705799719045e-06	TGCGCCAGCAGCTCCACCCTCTTCTGGAAACACCATATATTTTGG	CASSSTLFWKHHIFW	TRBV5-1	TRBD1	TRBJ1-3	pt423_reptil.txt	WKHH
1	5.01705799719045e-06	TGTGCCAGCAGCCCCCCCCGGGCCCAAAAACATTCAGTACTTCGG	CASSPPRAQKHSVLR	TRBV16-1	TRBD1	TRBJ2-4	pt423_reptil.txt	QKH
1	5.01705799719045e-06	TGTGCCAGCAGCCCTAGGGGTGCCAGCGAACACCGGGGAGCTGTTTTT	CASSPRGASEHRGAVF	TRBV21-1	TRBD1	TRBJ2-2	pt423_reptil.txt	EHRG
1	5.01705799719045e-06	TGTGCCAGCATTCCCCGGACTTACCGGGGGGGGCGCGAACACCGGGGAGCTGTTTTT	CASIPRTYRGGREHRGAVF	TRBV28-1	TRBD2-1	TRBJ2-2	pt423_reptil.txt	EHRG
1	5.01705799719045e-06	TGTGCCACCAGTGACCTGGGACTAGCGGGGGCTCCTACAATGAGCAGTTCTTCG	CATSDLGLAGAPTMSSSS	TRBV24-1	TRBD2-1	TRBJ2-1	pt423_reptil.txt	APTM
1	5.01705799719045e-06	TGTGCCTGGAGGCCAAGGGGGTTTCAACTAATGAAAAACTGTTTTTTG	CAWRPRGFQLMKNCFL	TRBV30-1	TRBD1-1	TRBJ1-4	pt423_reptil.txt	LMK
1	5.01705799719045e-06	TGTGCCAGCAGTGTAAGGTCAGACAGGAGACAACTAATGAAAAACTGTTTTTTG	CASSVRSDRRQLMKNCFL	TRBV2-1	TRBD1-1	TRBJ1-4	pt423_reptil.txt	LMK
1	5.01705799719045e-06	TGTGCCAGCAGCTTATGTTCTAGAGGGGGGAACCAACTAATGAAAAACTGTTTTTGG	CASSLCSRGGNQLMKNCFW	TRBV7-4	TRBD1	TRBJ1-4	pt423_reptil.txt	LMK
1	5.01705799719045e-06	TGTGCCAGCAGCCCAGGAGCTCCTACGAGCAGTACTTCG	CASSPGAPTSSTS	TRBV7-2	TRBD1	TRBJ2-7	pt423_reptil.txt	APTS
1	5.01705799719045e-06	TGTGCCAGCAGGGGATCCCCTGAGCACAGATACGCAGTATTTTGG	CASRGSPEHRYAVFW	TRBV6	TRBD1	TRBJ2-3	pt423_reptil.txt	HRYA
1	5.01705799719045e-06	TGTGCCAGCTCACCACCAGGACCCATTCACCCCTCCACTTTG	CASSPPGPIHPSTL	TRBV18-1	TRBD1	TRBJ1-6	pt423_reptil.txt	IHP
1	5.01705799719045e-06	TGTGCCAGTAGTCAAGGAGGGGGAATTCACCCCTCCACTTTG	CASSQGGGIHPSTL	TRBV19-1	TRBD1	TRBJ1-6	pt423_reptil.txt	IHP
1	5.01705799719045e-06	TGTGCCAGCAGTGCCGGGACAGGGTTTAAACTAACTATGGCTACACCTTCG	CASSAGTGFKLTMATPS	TRBV7-4	TRBD1-1	TRBJ1-2	pt423_reptil.txt	LTM
1	5.01705799719045e-06	TGTGCCTGGGGCCGCTTCGGGGGGTTAACTATGGCTACACCTTCG	CAWGRFGGLTMATPS	TRBV30-1	TRBD2-1	TRBJ1-2	pt423_reptil.txt	LTM
1	5.01705799719045e-06	TGTGCCAGCACTCGGGGTACCTTAACTATGGCTACACCTTCG	CASTRGTLTMATPS	TRBV12	TRBD2-1	TRBJ1-2	pt423_reptil.txt	LTM
1	5.01705799719045e-06	TGTGCCAGCAGCTTAGTCCCCGACAGGGGCCTCACTATGGCTACACCTTCG	CASSLVPDRGLTMATPS	TRBV11-2	TRBD1-1	TRBJ1-2	pt423_reptil.txt	LTM
1	5.01705799719045e-06	TGTGCCAGCAGGGGATCCCCTGAGCACAGATACGCAGTATTTTGG	CASRGSPEHRYAVFW	TRBV6	TRBD1	TRBJ2-3	pt423_reptil.txt	EHRY
1	5.01705799719045e-06	TGTGCCAGCAGTTCCCCGAGGGGGGGACCTATGGCTACACCTTCG	CASSSPRGGPMATPS	TRBV27-1	TRBD2-1	TRBJ1-2	pt423_reptil.txt	GPMA
1	5.01705799719045e-06	TGTGCCAGCAGCCAAGCGTCGGCAGGGGGGGAACTATGGCTACACCTTCGG	CASSQASAGGELWLHLR	TRBV3-1/3-2	TRBD1	TRBJ1-2	pt423_reptil.txt	GELW
1	5.01705799719045e-06	TGTGCCTGGGGCCGCTTCGGGGGGTTAACTATGGCTACACCTTCG	CAWGRFGGLTMATPS	TRBV30-1	TRBD2-1	TRBJ1-2	pt423_reptil.txt	GLTM
1	5.01705799719045e-06	TGTGCCAGCAGCTTAGTCCCCGACAGGGGCCTCACTATGGCTACACCTTCG	CASSLVPDRGLTMATPS	TRBV11-2	TRBD1-1	TRBJ1-2	pt423_reptil.txt	GLTM
1	5.01705799719045e-06	TGCGCCATCCCTGGAGCGGGCCCCGGATGTCTACGAGCAGTACTT	CAIPGAGPGCLRAVL	TRBV10-1	TRBD2-1	TRBJ2-7	pt423_reptil.txt	CLR
1	5.01705799719045e-06	TGTGCCAGTAGTCTCGAGCGGGGGCAAGTCCAGATACGCAGTATTTTG	CASSLERGQVQIRSIL	TRBV19-1	TRBD2-1	TRBJ2-3	pt423_reptil.txt	VQIR
1	5.01705799719045e-06	TGTGCCAGCAGGGGATCCCCTGAGCACAGATACGCAGTATTTTGG	CASRGSPEHRYAVFW	TRBV6	TRBD1	TRBJ2-3	pt423_reptil.txt	PEHR
1	5.01705799719045e-06	TGCAGCGTTGTTGGGGGGCCCCGATACGCAGTATTTTGG	CSVVGGPRYAVFW	TRBV29-1	TRBD1	TRBJ2-3	pt423_reptil.txt	PRYA
1	5.01705799719045e-06	TGTGCCAGTAGTATAGCCGGGGAGACTATGGCTACACCTTCG	CASSIAGETMATPS	TRBV19-1	TRBD2-1	TRBJ1-2	pt423_reptil.txt	GETM
1	5.01705799719045e-06	TGTGCCAGCAGTGCCGGGACAGGGTTTAAACTAACTATGGCTACACCTTCG	CASSAGTGFKLTMATPS	TRBV7-4	TRBD1-1	TRBJ1-2	pt423_reptil.txt	KLTM
10	5.01705799719045e-05	TGTGCCTGGAGTGCGGGGGGAGAGACCCAGTACTTC	CAWSAGGETQYF	TRBV30-1	TRBD2-1	TRBJ2-5	pt423_reptil.txt	S.GGET
10	5.01705799719045e-05	TGTGCCAGCAGCTTAGAGGGGGGGTCACCCCTCCACTTT	CASSLEGGSPLHF	TRBV7-6	TRBD2-1	TRBJ1-6	pt423_reptil.txt	SLEGG.P
10	5.01705799719045e-05	TGTGCCAGCAGCTCGACAGGGGATACGCAGTATTTT	CASSSTGDTQYF	TRBV5-5	TRBD1-1	TRBJ2-3	pt423_reptil.txt	S.TGDT
10	5.01705799719045e-05	TGTGCCAGCAGCTTAAGGGCGTCCTACAATGAGCAGTTCTTC	CASSLRASYNEQFF	TRBV13-1	TRBD1	TRBJ2-1	pt423_reptil.txt	SL.ASYNE
10	5.01705799719045e-05	TGTGCCTGGAGTGCGGGGGGAGAGACCCAGTACTTC	CAWSAGGETQYF	TRBV30-1	TRBD2-1	TRBJ2-5	pt423_reptil.txt	SAG.ET
10	5.01705799719045e-05	TGTGCCTGGAGTGCGGGGGGAGAGACCCAGTACTTC	CAWSAGGETQYF	TRBV30-1	TRBD2-1	TRBJ2-5	pt423_reptil.txt	SA.GET
10	5.01705799719045e-05	TGCAGCGTTGAGTCGGGCACAGATACGCAGTATTTT	CSVESGTDTQYF	TRBV29-1	TRBD2-1	TRBJ2-3	pt423_reptil.txt	E.GTDT
10	5.01705799719045e-05	TGTGCCAGCAGCTTTACAGGGGAATGGGGTACAATGAGCAGTTCTTCG	CASSFTGEWGTMSSSS	TRBV28-1	TRBD1-1	TRBJ2-1	pt423_reptil.txt	TMS
10	5.01705799719045e-05	TGTGCCACCAGTGAACCGTCCCGGGACAGGGAGATCAAGAGACCCAGTACTTCG	CATSEPSRDREIKRPSTS	TRBV24-1	TRBD1-1	TRBJ2-5	pt423_reptil.txt	KRP
10	5.01705799719045e-05	TGTGCCAGCCCCGAGTGGGTAGCACAGATACGCAGTATTTTG	CASPEWVAQIRSIL	TRBV18-1	TRBD1	TRBJ2-3	pt423_reptil.txt	AQIR
10	5.01705799719045e-05	TGTGCCAGCAGCTTAGAAGACAGGGGACCTCCACAGATACGCAGTATTTTG	CASSLEDRGPPQIRSIL	TRBV7-8	TRBD1-1	TRBJ2-3	pt423_reptil.txt	PQIR
10	5.01705799719045e-05	TGTGCCAGTAGTATAGCTGGTGTAGCCCCTACGAGCAGTACTTCG	CASSIAGVAPTSSTS	TRBV19-1	TRBD2-1	TRBJ2-7	pt423_reptil.txt	APTS
10	5.01705799719045e-05	TGTGCCACCAGTGAACCGTCCCGGGACAGGGAGATCAAGAGACCCAGTACTTCG	CATSEPSRDREIKRPSTS	TRBV24-1	TRBD1-1	TRBJ2-5	pt423_reptil.txt	IKRP
10	5.01705799719045e-05	TGTGCCAGCCCCGAGTGGGTAGCACAGATACGCAGTATTTTG	CASPEWVAQIRSIL	TRBV18-1	TRBD1	TRBJ2-3	pt423_reptil.txt	VAQI
10	5.01705799719045e-05	TGTGCCAGCAGCTTAGAAGACAGGGGACCTCCACAGATACGCAGTATTTTG	CASSLEDRGPPQIRSIL	TRBV7-8	TRBD1-1	TRBJ2-3	pt423_reptil.txt	PPQI
14	4.98039857418304e-05	TGTGCCAGCAGCAACCCGGACGGCCAAGAGACCCAGTACTTC	CASSNPDGQETQYF	TRBV25-1	TRBD1	TRBJ2-5	pt081_reptil.txt	S.PDGQET
14	4.98039857418304e-05	TGTGCCAGCTCACCGACCGGACTCACAGATACGCAGTATTTT	CASSPTGLTDTQYF	TRBV18-1	TRBD2-1	TRBJ2-3	pt081_reptil.txt	SPTG.TDT
14	4.98039857418304e-05	TGTGCCAGCCCCGGGACAGCGAACACCGGGGAGCTGTTTTTT	CASPGTANTGELFF	TRBV6-5	TRBD1-1	TRBJ2-2	pt081_reptil.txt	PGT.NTGE
14	4.98039857418304e-05	TGTGCCAGCTCACCGACCGGACTCACAGATACGCAGTATTTT	CASSPTGLTDTQYF	TRBV18-1	TRBD2-1	TRBJ2-3	pt081_reptil.txt	SP.GLTDT
14	4.98039857418304e-05	TGTGCCAGACAAAAGGCGGGGAGGGGGAGACCCGCCGTAATAGAACACCGGGGAGCTGTTTTT	CARQKAGRGRPAVIEHRGAVF	TRBV21-1	TRBD2-1	TRBJ2-2	pt081_reptil.txt	EHR
14	4.98039857418304e-05	TGTGCCATCAACTCGGATAGAGGAGCCCTCCCGATGGCTACACCTTCG	CAINSDRGALPMATPS	TRBV18-1	TRBD2-1	TRBJ1-2	pt081_reptil.txt	PMA
14	4.98039857418304e-05	TGTGCCAGACAAAAGGCGGGGAGGGGGAGACCCGCCGTAATAGAACACCGGGGAGCTGTTTTT	CARQKAGRGRPAVIEHRGAVF	TRBV21-1	TRBD2-1	TRBJ2-2	pt081_reptil.txt	EHRG
17	4.92242832075701e-05	TGTGCCAGCAGTTACTCTGCAGGGGCCCAGATACGCAGTATTTTG	CASSYSAGAQIRSIL	TRBV6-5	TRBD1-1	TRBJ2-3	pt115_reptil.txt	AQIR
8	4.80853033281041e-05	TGTGCCAGCAGTGAAACGGGGGGTGAAGCTTTCTTT	CASSETGGEAFF	TRBV6-1	TRBD2-1	TRBJ1-1	pt426_reptil.txt	SETG.E
13	4.7587496934267e-05	TGTGCCAGCAGTTTGACAGGGCCCTCCTACGAGCAGTACTTC	CASSLTGPSYEQYF	TRBV6-2/6-3	TRBD1-1	TRBJ2-7	pt096_reptil.txt	.LTGPSYE
13	4.7587496934267e-05	TGTGCCAGCAGCCCAGGCACTAGCGGGGGGTTGTTTTTG	CASSPGTSGGLFL	TRBV7-2	TRBD2-1	TRBJ2-3	pt096_reptil.txt	SPGTS.G
13	4.7587496934267e-05	TGTGCCAGCAGCTTAGCCGGGGGTGGGGATACGCAGTATTTT	CASSLAGGGDTQYF	TRBV7-2	TRBD2-1	TRBJ2-3	pt096_reptil.txt	SL.GGGDT
13	4.7587496934267e-05	TGTGCCAGCAGTTTGACAGGGCCCTCCTACGAGCAGTACTTC	CASSLTGPSYEQYF	TRBV6-2/6-3	TRBD1-1	TRBJ2-7	pt096_reptil.txt	S.TGPSYE
13	4.7587496934267e-05	TGTGCCAGCAGCACCGGCTGGAACACCGGGGAGCTGTTTTTT	CASSTGWNTGELFF	TRBV21-1	TRBD1	TRBJ2-2	pt096_reptil.txt	S.GWNTGE
13	4.7587496934267e-05	TGTGCCAGCAGCCAACCTACTACGGATGAGGACAGATACACAATGAGCAGTTCTTCG	CASSQPTTDEDRYTMSSSS	TRBV14-1	TRBD1-1	TRBJ2-1	pt096_reptil.txt	TMS
13	4.7587496934267e-05	TGTGCCAGCAGCCCTGCCACGGGGGACCAAGGGCCTATAATTCACCCCTCCACTTTG	CASSPATGDQGPIIHPSTL	TRBV3-1/3-2	TRBD2-1	TRBJ1-6	pt096_reptil.txt	PIIH
13	4.7587496934267e-05	TGTGCCAGCAGCGCCCAGGGGGAGAGGAAACACCATATATTTTGG	CASSAQGERKHHIFW	TRBV5-5	TRBD1-1	TRBJ1-3	pt096_reptil.txt	KHH
13	4.7587496934267e-05	TGTGCCAGCAGCAGAGAACTAGCGGAAGCACAGATACGCAGTATTTTG	CASSRELAEAQIRSIL	TRBV21-1	TRBD2-1	TRBJ2-3	pt096_reptil.txt	AQIR
13	4.7587496934267e-05	TGTGCCAGCAGCCCTGCCACGGGGGACCAAGGGCCTATAATTCACCCCTCCACTTTG	CASSPATGDQGPIIHPSTL	TRBV3-1/3-2	TRBD2-1	TRBJ1-6	pt096_reptil.txt	IIHP
13	4.7587496934267e-05	TGTGCCAGCAGCCCTGCCACGGGGGACCAAGGGCCTATAATTCACCCCTCCACTTTG	CASSPATGDQGPIIHPSTL	TRBV3-1/3-2	TRBD2-1	TRBJ1-6	pt096_reptil.txt	IIH
13	4.7587496934267e-05	TGTGCCAGCAGCCCCCGAGGAGGGAAAACATTCAGTACTTCG	CASSPRGGKTFSTS	TRBV3-1/3-2	TRBD2-1	TRBJ2-4	pt096_reptil.txt	KTF
13	4.7587496934267e-05	TGTGCCAGCAGTTACAGGGAACACGGTTCTGGTAAAATTCACCCCTCCACTTTG	CASSYREHGSGKIHPSTL	TRBV6	TRBD1	TRBJ1-6	pt096_reptil.txt	IHP
13	4.7587496934267e-05	TGTGCCAGCAGCCCTGCCACGGGGGACCAAGGGCCTATAATTCACCCCTCCACTTTG	CASSPATGDQGPIIHPSTL	TRBV3-1/3-2	TRBD2-1	TRBJ1-6	pt096_reptil.txt	IHP
13	4.7587496934267e-05	TGTGCCAGCAGCAGAGAACTAGCGGAAGCACAGATACGCAGTATTTTG	CASSRELAEAQIRSIL	TRBV21-1	TRBD2-1	TRBJ2-3	pt096_reptil.txt	EAQI
12	4.74721101352955e-05	TGCGCCAGCAGCTTCGGGACAGATACGCAGTATTTT	CASSFGTDTQYF	TRBV5-1	TRBD2-1	TRBJ2-3	pt616_reptil.txt	SF.TDT
12	4.74721101352955e-05	TGTGCCAGCAGCCCGGGACAGGGCCGGAATCAGCCCCAGCATTTT	CASSPGQGRNQPQHF	TRBV11-3	TRBD1-1	TRBJ1-5	pt616_reptil.txt	SPG.GRNQP
12	4.74721101352955e-05	TGTGCCAGCTCGGTGACTAGCGGGGGGTACAATGAGCAGTTCTTC	CASSVTSGGYNEQFF	TRBV18-1	TRBD2-1	TRBJ2-1	pt616_reptil.txt	SVT.GGYNE
12	4.74721101352955e-05	TGTGCCAGCAGCTTACAAACAGGGGATACTGAAGCTTTCTTT	CASSLQTGDTEAFF	TRBV7-9	TRBD1-1	TRBJ1-1	pt616_reptil.txt	SLQ.GDTE
12	4.74721101352955e-05	TGTGCCAGCAGCTTACAAACAGGGGATACTGAAGCTTTCTTT	CASSLQTGDTEAFF	TRBV7-9	TRBD1-1	TRBJ1-1	pt616_reptil.txt	S.QTGDTE
12	4.74721101352955e-05	TGTGCCAGTAGTATCGGGCGCGGAAACACCATATATTTT	CASSIGRGNTIYF	TRBV19-1	TRBD1	TRBJ1-3	pt616_reptil.txt	SIG.GNT
12	4.74721101352955e-05	TGTGCCAGCAGTGAGGGGCTTTTAAATGAGCAGTTCTTC	CASSEGLLNEQFF	TRBV6-4	TRBD1-1	TRBJ2-1	pt616_reptil.txt	SEGL.NE
12	4.74721101352955e-05	TGTGCCAGCAGCTTAGGGCAGGGGGCTACTAATGAAAAACTGTTTTTT	CASSLGQGATNEKLFF	TRBV7-9	TRBD1-1	TRBJ1-4	pt616_reptil.txt	SLGQ.ATNEK
12	4.74721101352955e-05	TGTGCCAGTAGTATCGGGCGCGGAAACACCATATATTTT	CASSIGRGNTIYF	TRBV19-1	TRBD1	TRBJ1-3	pt616_reptil.txt	S.GRGNT
12	4.74721101352955e-05	TGTGCCAGCAGCTTGACTAGCGGGGGCCAAGAGACCCAGTACTTC	CASSLTSGGQETQYF	TRBV7-7	TRBD2-1	TRBJ2-5	pt616_reptil.txt	SLTSGG.ET
12	4.74721101352955e-05	TGTGCCAGCAGTGACAGAAATAACTATGGCTACACCTTC	CASSDRNNYGYTF	TRBV2-1	TRBD1-1	TRBJ1-2	pt616_reptil.txt	SDR.NYG
12	4.74721101352955e-05	TGTGCCAGCAGATCCGGGACTAGCACAGATACGCAGTATTTT	CASRSGTSTDTQYF	TRBV7-2	TRBD2-1	TRBJ2-3	pt616_reptil.txt	R.GTSTDT
12	4.74721101352955e-05	TGCGCCAGCAGCTCCGGGACAAATCAGCCCCAGCATTTT	CASSSGTNQPQHF	TRBV5-1	TRBD1-1	TRBJ1-5	pt616_reptil.txt	S.GTNQP
12	4.74721101352955e-05	TGTGCCAGCTCACCGACAGGGGACTCTGGAAACACCATATATTTT	CASSPTGDSGNTIYF	TRBV18-1	TRBD1-1	TRBJ1-3	pt616_reptil.txt	SPTG.SGNT
12	4.74721101352955e-05	TGTGCCAGCTCACCACAGGGAAGCACAGATACGCAGTATTTT	CASSPQGSTDTQYF	TRBV18-1	TRBD1	TRBJ2-3	pt616_reptil.txt	SPQG.TDT
12	4.74721101352955e-05	TGTGCCAGCAGCTTAGCGTCCCTAGCGGGAGTCCAACCTACAATGAGCAGTTCTTCG	CASSLASLAGVQPTMSSSS	TRBV7-2	TRBD2-1	TRBJ2-1	pt616_reptil.txt	TMS
12	4.74721101352955e-05	TGCAGTGCTAGAGAGATAGGAGGGAACAAGAGACCCAGTACTTCG	CSAREIGGNKRPSTS	TRBV20	TRBD2-1	TRBJ2-5	pt616_reptil.txt	KRP
12	4.74721101352955e-05	TGTGCCAGCAGGGGGCCCGGGACAGGGGGAACTATGGCTACACCTTCG	CASRGPGTGGTMATPS	TRBV2-1	TRBD1-1	TRBJ1-2	pt616_reptil.txt	TMA
12	4.74721101352955e-05	TGCGCCAGCAGTGGCAATAGGACAGCACTATGGCTACACCTTCGG	CASSGNRTALWLHLR	TRBV10-1	TRBD1-1	TRBJ1-2	pt616_reptil.txt	LWL
12	4.74721101352955e-05	TGTGCCAGCAGCTCAATTTGGGATGGCGGAGTGAGAACACTGAAGCTTTCTTTG	CASSSIWDGGVRTLKLSL	TRBV5-7	TRBD1	TRBJ1-1	pt616_reptil.txt	TLK
12	4.74721101352955e-05	TGTGCCAGCAGCTGTGACAGCAGGGGACAGGGAGAAGGGCTAATGAAAAACTGTTTTTTG	CASSCDSRGQGEGLMKNCFL	TRBV7-7	TRBD1-1	TRBJ1-4	pt616_reptil.txt	MKN
12	4.74721101352955e-05	TGTGCCAGCAGCTCAATTTGGGATGGCGGAGTGAGAACACTGAAGCTTTCTTTG	CASSSIWDGGVRTLKLSL	TRBV5-7	TRBD1	TRBJ1-1	pt616_reptil.txt	RTLK
12	4.74721101352955e-05	TGCGCCAGCAGCCCGGTGACTACACACGCACAGATACGCAGTATTTTG	CASSPVTTHAQIRSIL	TRBV5-1	TRBD2-1	TRBJ2-3	pt616_reptil.txt	AQIR
12	4.74721101352955e-05	TGTGCCAGCAGCTGTGACAGCAGGGGACAGGGAGAAGGGCTAATGAAAAACTGTTTTTTG	CASSCDSRGQGEGLMKNCFL	TRBV7-7	TRBD1-1	TRBJ1-4	pt616_reptil.txt	LMKN
12	4.74721101352955e-05	TGTGCCAGCAGCTTAGCGTCCCTAGCGGGAGTCCAACCTACAATGAGCAGTTCTTCG	CASSLASLAGVQPTMSSSS	TRBV7-2	TRBD2-1	TRBJ2-1	pt616_reptil.txt	PTMS
12	4.74721101352955e-05	TGTGCCAGCAGCAAAGGGGGGGCGGGGACAGGGATAATTCACCCCTCCACTTTG	CASSKGGAGTGIIHPSTL	TRBV21-1	TRBD1-1	TRBJ1-6	pt616_reptil.txt	IIHP
12	4.74721101352955e-05	TGTGCCAGCAGCTTAGCGTCCCTAGCGGGAGTCCAACCTACAATGAGCAGTTCTTCG	CASSLASLAGVQPTMSSSS	TRBV7-2	TRBD2-1	TRBJ2-1	pt616_reptil.txt	PTM
12	4.74721101352955e-05	TGTGCCAGCAGCAAAGGGGGGGCGGGGACAGGGATAATTCACCCCTCCACTTTG	CASSKGGAGTGIIHPSTL	TRBV21-1	TRBD1-1	TRBJ1-6	pt616_reptil.txt	IIH
12	4.74721101352955e-05	TGTGCCAGCAGCTGTGACAGCAGGGGACAGGGAGAAGGGCTAATGAAAAACTGTTTTTTG	CASSCDSRGQGEGLMKNCFL	TRBV7-7	TRBD1-1	TRBJ1-4	pt616_reptil.txt	LMK
12	4.74721101352955e-05	TGTGCCAGCAGCTCCACAGGAGGTAGGTTCCACAGATACGCAGTATTTTGG	CASSSTGGRFHRYAVFW	TRBV7-3	TRBD1	TRBJ2-3	pt616_reptil.txt	HRYA
12	4.74721101352955e-05	TGTGCCAGCAGCCCTCGGCCGCCGGGGATTCACCCCTCCACTTTG	CASSPRPPGIHPSTL	TRBV7-3	TRBD2-1	TRBJ1-6	pt616_reptil.txt	IHP
12	4.74721101352955e-05	TGTGCCAGCAGCAAAGGGGGGGCGGGGACAGGGATAATTCACCCCTCCACTTTG	CASSKGGAGTGIIHPSTL	TRBV21-1	TRBD1-1	TRBJ1-6	pt616_reptil.txt	IHP
12	4.74721101352955e-05	TGTGCCAGCAGCTTAGCGTCCCTAGCGGGAGTCCAACCTACAATGAGCAGTTCTTCG	CASSLASLAGVQPTMSSSS	TRBV7-2	TRBD2-1	TRBJ2-1	pt616_reptil.txt	QPTM
13	4.62465581888425e-05	TGTGCCAGCAGCTTCAGGGACCGCCAAGAGACCCAGTACTTC	CASSFRDRQETQYF	TRBV11-2	TRBD1	TRBJ2-5	pt081_reptil.txt	S.RDRQET
13	4.62465581888425e-05	TGTGCCAGCAGCTTCAGGGACCGCCAAGAGACCCAGTACTTC	CASSFRDRQETQYF	TRBV11-2	TRBD1	TRBJ2-5	pt081_reptil.txt	SFRD.QET
13	4.62465581888425e-05	TGTGCCAGTAGTATAGATCGCCAGGGATTTCTACGCTCTCTAGCACAGATACGCAGTATTTTG	CASSIDRQGFLRSLAQIRSIL	TRBV19-1	TRBD1-1	TRBJ2-3	pt081_reptil.txt	LAQI
13	4.62465581888425e-05	TGTGCCAGCAGCTTAGAAGGCGGGGGCCCCTGCCTGGCACAGATACGCAGTATTTTG	CASSLEGGGPCLAQIRSIL	TRBV7-6	TRBD2-1	TRBJ2-3	pt081_reptil.txt	LAQI
13	4.62465581888425e-05	TGTGCCAGTAGTATAGATCGCCAGGGATTTCTACGCTCTCTAGCACAGATACGCAGTATTTTG	CASSIDRQGFLRSLAQIRSIL	TRBV19-1	TRBD1-1	TRBJ2-3	pt081_reptil.txt	AQIR
13	4.62465581888425e-05	TGTGCCAGCAGCTTAGAAGGCGGGGGCCCCTGCCTGGCACAGATACGCAGTATTTTG	CASSLEGGGPCLAQIRSIL	TRBV7-6	TRBD2-1	TRBJ2-3	pt081_reptil.txt	AQIR
9	4.5153521974714e-05	TGTGCCAGCAGCCCCAGGACCACAGATACGCAGTATTTT	CASSPRTTDTQYF	TRBV5-4	TRBD1	TRBJ2-3	pt423_reptil.txt	SPRT.DT
9	4.5153521974714e-05	TGTGCCAGCAGCAACCCGAGGCAACTAATGAAAAACTGTTTTTTG	CASSNPRQLMKNCFL	TRBV21-1	TRBD2-1	TRBJ1-4	pt423_reptil.txt	QLMK
9	4.5153521974714e-05	TGTGCCAGCAGCTTACTCCAGAACAAGAGACCCAGTACTTCG	CASSLLQNKRPSTS	TRBV7-9	TRBD1-1	TRBJ2-5	pt423_reptil.txt	KRP
9	4.5153521974714e-05	TGTGCCAGCAGCAACCCGAGGCAACTAATGAAAAACTGTTTTTTG	CASSNPRQLMKNCFL	TRBV21-1	TRBD2-1	TRBJ1-4	pt423_reptil.txt	MKN
9	4.5153521974714e-05	TGTGCCAGCAGCAACCCGAGGCAACTAATGAAAAACTGTTTTTTG	CASSNPRQLMKNCFL	TRBV21-1	TRBD2-1	TRBJ1-4	pt423_reptil.txt	LMKN
9	4.5153521974714e-05	TGCGCCAGCAGCTTGCGGGGGACTTCAATCAGCCCCAGCATTTTG	CASSLRGTSISPSIL	TRBV5-1	TRBD2-1	TRBJ1-5	pt423_reptil.txt	ISP
9	4.5153521974714e-05	TGTGCCAGTAGTATAGACGACAGAGAGCGGATCAGCCCCAGCATTTTG	CASSIDDRERISPSIL	TRBV19-1	TRBD1	TRBJ1-5	pt423_reptil.txt	ISP
9	4.5153521974714e-05	TGTGCCAGCAGCAACCCGAGGCAACTAATGAAAAACTGTTTTTTG	CASSNPRQLMKNCFL	TRBV21-1	TRBD2-1	TRBJ1-4	pt423_reptil.txt	LMK
12	4.39269202470157e-05	TGCGCCAGCAGCCTGGACAGGGGGAACGAGCAGTACTTC	CASSLDRGNEQYF	TRBV4-3	TRBD1-1	TRBJ2-7	pt096_reptil.txt	SL.RGNE
12	4.39269202470157e-05	TGCGCCAGCAGCCTTCGACAGGGGAGCACCGGGGAGCTGTTTTTT	CASSLRQGSTGELFF	TRBV5-1	TRBD1-1	TRBJ2-2	pt096_reptil.txt	SL.QGSTGE
12	4.39269202470157e-05	TGCGCCAGCAGCCTGGACAGGGGGAACGAGCAGTACTTC	CASSLDRGNEQYF	TRBV4-3	TRBD1-1	TRBJ2-7	pt096_reptil.txt	SLD.GNE
12	4.39269202470157e-05	TGTGCCAGCAGCTTAAACAGGGCCGAGACCCAGTACTTC	CASSLNRAETQYF	TRBV11-3	TRBD1-1	TRBJ2-5	pt096_reptil.txt	SL.RAET
12	4.39269202470157e-05	TGTGCCAGCAGCCTAGGGGGGACAGGAACCTACGAGCAGTACTTC	CASSLGGTGTYEQYF	TRBV6-5	TRBD1-1	TRBJ2-7	pt096_reptil.txt	SLGG.GTYE
12	4.39269202470157e-05	TGTGCCAGCAGTTTATGGTTACTAGCGGGGGGAGGTCAAGAGACCCAGTACTTC	CASSLWLLAGGGQETQYF	TRBV12	TRBD2-1	TRBJ2-5	pt096_reptil.txt	LWL
12	4.39269202470157e-05	TGTGCCAGCAGCCCCTGTGGGGGCCCTATAATTCACCCCTCCACTTTG	CASSPCGGPIIHPSTL	TRBV12	TRBD1-1	TRBJ1-6	pt096_reptil.txt	PIIH
12	4.39269202470157e-05	TGTGCCACCAGTGAGGCAACAGGGGGCATGAAAAACTGTTTTTTG	CATSEATGGMKNCFL	TRBV24-1	TRBD1-1	TRBJ1-4	pt096_reptil.txt	MKN
12	4.39269202470157e-05	TGTGCCAGCAGCCCCTGTGGGGGCCCTATAATTCACCCCTCCACTTTG	CASSPCGGPIIHPSTL	TRBV12	TRBD1-1	TRBJ1-6	pt096_reptil.txt	IIHP
12	4.39269202470157e-05	TGTGCCAGCAGCCAAGAGGGCATCAGCCCCAGCATTTTG	CASSQEGISPSIL	TRBV14-1	TRBD1-1	TRBJ1-5	pt096_reptil.txt	ISP
12	4.39269202470157e-05	TGTGCCAGCAGCCCCTGTGGGGGCCCTATAATTCACCCCTCCACTTTG	CASSPCGGPIIHPSTL	TRBV12	TRBD1-1	TRBJ1-6	pt096_reptil.txt	IIH
12	4.39269202470157e-05	TGTGCCAGCAGCCCCTGTGGGGGCCCTATAATTCACCCCTCCACTTTG	CASSPCGGPIIHPSTL	TRBV12	TRBD1-1	TRBJ1-6	pt096_reptil.txt	IHP
11	4.35161009573542e-05	TGTGCCAGCAGCCCCGGGACAGGGCTCAATCAGCCCCAGCATTTT	CASSPGTGLNQPQHF	TRBV5-5	TRBD1-1	TRBJ1-5	pt616_reptil.txt	SPGT.LNQP
11	4.35161009573542e-05	TGTGCCAGCAGCAGGACTAGCGGGAGAGACGAGCAGTACTTC	CASSRTSGRDEQYF	TRBV7	TRBD2-1	TRBJ2-7	pt616_reptil.txt	S.TSGRDE
11	4.35161009573542e-05	TGTGCCAGCAGCTCGGAAGAGACCCAGTACTTC	CASSSEETQYF	TRBV7-9	TRBD2-1	TRBJ2-5	pt616_reptil.txt	SSE.T
11	4.35161009573542e-05	TGTGCCAGCAGTCCATTAGCGGGTTACTCCTACAATGAGCAGTTCTTC	CASSPLAGYSYNEQFF	TRBV6-6	TRBD2-1	TRBJ2-1	pt616_reptil.txt	SPLAG.SYNE
11	4.35161009573542e-05	TGTGCCAGCAGCTTAGTTCGCCCGCAGGAGCTCCTACGAGCAGTACTTCGG	CASSLVRPQELLRAVLR	TRBV11-3	TRBD1	TRBJ2-7	pt616_reptil.txt	LLRA
11	4.35161009573542e-05	TGCGCCAGCAGTGACCAAGCGGGACTCCTACGAGCAGTACTTCGG	CASSDQAGLLRAVLR	TRBV10-1	TRBD2-1	TRBJ2-7	pt616_reptil.txt	LLRA
11	4.35161009573542e-05	TGTGCCAGCAGTTACCCGGGGCCACCTCTGGAAACACCATATATTTTG	CASSYPGPPLETPYIL	TRBV6-7	TRBD1	TRBJ1-3	pt616_reptil.txt	LETP
11	4.35161009573542e-05	TGCGCCAGCAGTTTCTGTCTGTATCCAAAAACATTCAGTACTTCG	CASSFCLYPKTFSTS	TRBV10-1	TRBD2-1	TRBJ2-4	pt616_reptil.txt	PKTF
11	4.35161009573542e-05	TGCGCCAGCAGTTTCTGTCTGTATCCAAAAACATTCAGTACTTCG	CASSFCLYPKTFSTS	TRBV10-1	TRBD2-1	TRBJ2-4	pt616_reptil.txt	KTF
11	4.35161009573542e-05	TGTGCCAGCAGCTTAGTTCGCCCGCAGGAGCTCCTACGAGCAGTACTTCGG	CASSLVRPQELLRAVLR	TRBV11-3	TRBD1	TRBJ2-7	pt616_reptil.txt	ELLR
11	4.35161009573542e-05	TGCGCCAGCAGTTTCTGTCTGTATCCAAAAACATTCAGTACTTCG	CASSFCLYPKTFSTS	TRBV10-1	TRBD2-1	TRBJ2-4	pt616_reptil.txt	FCL
15	4.3433191065503e-05	TGTGCCAGCAGTGAAGGAGGCACAGATACGCAGTATTTT	CASSEGGTDTQYF	TRBV25-1	TRBD2-1	TRBJ2-3	pt115_reptil.txt	SEGG.DT
5	4.28027222531353e-05	TGTGCCATCAGTGCCGGGACGAGTAACTACGAGCAGTACTTC	CAISAGTSNYEQYF	TRBV10-3	TRBD1	TRBJ2-7	pt125_reptil.txt	SAGTS.YE
12	4.26891306358546e-05	TGTGCCAGCTCACCCGGGACAGGGTTCTCTGGGGCCAACGTCCTGACTTTC	CASSPGTGFSGANVLTF	TRBV18-1	TRBD1-1	TRBJ2-6	pt081_reptil.txt	SPGTG.SGANV
12	4.26891306358546e-05	TGTGCCAGACAAAGGGCGGGGAGGGGGAGCCCCGCCGTAATAGAACACCGGGGAGCTGTTTTT	CARQRAGRGSPAVIEHRGAVF	TRBV21-1	TRBD2-1	TRBJ2-2	pt081_reptil.txt	EHR
12	4.26891306358546e-05	TGTGCCAGACAAAAGGCGGGGACAGGGAGCCCCGCCGTAATAGAACACCGGGGAGCTGTTTTT	CARQKAGTGSPAVIEHRGAVF	TRBV21-1	TRBD1-1	TRBJ2-2	pt081_reptil.txt	EHR
12	4.26891306358546e-05	TGTGCCAGACCAAGGGCGGGGACGGGGAGACCCGCCGTAATAGAACACCGGGGAGCTGTTTTT	CARPRAGTGRPAVIEHRGAVF	TRBV21-1	TRBD2-1	TRBJ2-2	pt081_reptil.txt	EHR
12	4.26891306358546e-05	TGCGCCAGCCCGGCGGTTTTAGCAATCAGCCCCAGCATTTTG	CASPAVLAISPSIL	TRBV10-1	TRBD2-1	TRBJ1-5	pt081_reptil.txt	ISP
12	4.26891306358546e-05	TGTGCCAGACAAAGGGCGGGGAGGGGGAGCCCCGCCGTAATAGAACACCGGGGAGCTGTTTTT	CARQRAGRGSPAVIEHRGAVF	TRBV21-1	TRBD2-1	TRBJ2-2	pt081_reptil.txt	EHRG
12	4.26891306358546e-05	TGTGCCAGACAAAAGGCGGGGACAGGGAGCCCCGCCGTAATAGAACACCGGGGAGCTGTTTTT	CARQKAGTGSPAVIEHRGAVF	TRBV21-1	TRBD1-1	TRBJ2-2	pt081_reptil.txt	EHRG
12	4.26891306358546e-05	TGTGCCAGACCAAGGGCGGGGACGGGGAGACCCGCCGTAATAGAACACCGGGGAGCTGTTTTT	CARPRAGTGRPAVIEHRGAVF	TRBV21-1	TRBD2-1	TRBJ2-2	pt081_reptil.txt	EHRG
7	4.20746404120911e-05	TGTGCCAGCAGCTTAGGTGGGGTCAACAATGAGCAGTTCTTC	CASSLGGVNNEQFF	TRBV7-9	TRBD1	TRBJ2-1	pt426_reptil.txt	SLGGV.NE
7	4.20746404120911e-05	TGTGCCACCCCTGGACAGTTTCTTTTACTAACTATGGCTACACCTTCG	CATPGQFLLLTMATPS	TRBV24-1	TRBD1-1	TRBJ1-2	pt426_reptil.txt	LTMA
7	4.20746404120911e-05	TGTGCCACCCCTGGACAGTTTCTTTTACTAACTATGGCTACACCTTCG	CATPGQFLLLTMATPS	TRBV24-1	TRBD1-1	TRBJ1-2	pt426_reptil.txt	TMA
7	4.20746404120911e-05	TGTGCCACCCCTGGACAGTTTCTTTTACTAACTATGGCTACACCTTCG	CATPGQFLLLTMATPS	TRBV24-1	TRBD1-1	TRBJ1-2	pt426_reptil.txt	LTM
14	4.05376449944695e-05	TGTGCCAGCAGCAGGGGGCCTACGAGCAGTACTTCG	CASSRGPTSSTS	TRBV9-1	TRBD1-1	TRBJ2-7	pt115_reptil.txt	S.GPTS
14	4.05376449944695e-05	TGCGCCAGCAGCTTGGCCGGTCAGGGCACAGATACGCAGTATTTT	CASSLAGQGTDTQYF	TRBV5-1	TRBD1-1	TRBJ2-3	pt115_reptil.txt	SLAG.GTDT
11	4.02663435597644e-05	TGTGCCAGCAGCTTGGGAAGGACAGATACGCAGTATTTT	CASSLGRTDTQYF	TRBV5-6	TRBD1	TRBJ2-3	pt096_reptil.txt	SLG.TDT
11	4.02663435597644e-05	TGTGCCAGCAGCGTAGGGGGCACGACCTACGAGCAGTACTTC	CASSVGGTTYEQYF	TRBV7-2	TRBD1-1	TRBJ2-7	pt096_reptil.txt	SV.GTTYE
11	4.02663435597644e-05	TGTGCCAGCAGCTCGGAGGATACGCAGTATTTT	CASSSEDTQYF	TRBV13-1	TRBD2-1	TRBJ2-3	pt096_reptil.txt	SSE.T
11	4.02663435597644e-05	TGTGCCAGCAGCGTAGGGGGCACGACCTACGAGCAGTACTTC	CASSVGGTTYEQYF	TRBV7-2	TRBD1-1	TRBJ2-7	pt096_reptil.txt	S.GGTTYE
11	4.02663435597644e-05	TGTGCCAGCAGTCGAAGTAGCGGGGGCACAGATACGCAGTATTTT	CASSRSSGGTDTQYF	TRBV12	TRBD2-1	TRBJ2-3	pt096_reptil.txt	SR.SGGTDT
11	4.02663435597644e-05	TGTGCCAGCAGTCGAAGTAGCGGGGGCACAGATACGCAGTATTTT	CASSRSSGGTDTQYF	TRBV12	TRBD2-1	TRBJ2-3	pt096_reptil.txt	S.SSGGTDT
11	4.02663435597644e-05	TGTGCCAGCAGTTTAGCGGAGAGACTAGCCACAATGAGCAGTTCTTCG	CASSLAERLATMSSSS	TRBV12	TRBD2-1	TRBJ2-1	pt096_reptil.txt	ATMS
11	4.02663435597644e-05	TGTGCCAGCAGTTTAGCGGAGAGACTAGCCACAATGAGCAGTTCTTCG	CASSLAERLATMSSSS	TRBV12	TRBD2-1	TRBJ2-1	pt096_reptil.txt	TMS
11	4.02663435597644e-05	TGTGCCAGCACTCCCCAACTAACTATGGCTACACCTTCG	CASTPQLTMATPS	TRBV27-1	TRBD1	TRBJ1-2	pt096_reptil.txt	LTMA
11	4.02663435597644e-05	TGTGCCAGCACTCCCCAACTAACTATGGCTACACCTTCG	CASTPQLTMATPS	TRBV27-1	TRBD1	TRBJ1-2	pt096_reptil.txt	TMA
11	4.02663435597644e-05	TGTGCCAGCAGTGGCCCCAGAAAGGCGGGGGCCTTAACACTGAAGCTTTCTTTG	CASSGPRKAGALTLKLSL	TRBV25-1	TRBD2-1	TRBJ1-1	pt096_reptil.txt	TLK
11	4.02663435597644e-05	CGTGCCAGCAGCATCCAACCAGGAAGAAGAACACTGAAGCTTTCTTTG	RASSIQPGRRTLKLSL	TRBV7-3	TRBD1-1	TRBJ1-1	pt096_reptil.txt	TLK
11	4.02663435597644e-05	CGTGCCAGCAGCATCCAACCAGGAAGAAGAACACTGAAGCTTTCTTTG	RASSIQPGRRTLKLSL	TRBV7-3	TRBD1-1	TRBJ1-1	pt096_reptil.txt	RTLK
11	4.02663435597644e-05	TGTGCCAGCAGTTTCTCTTTTGGGTGGGGAGCCCTCTCAATGATCAGCCCCAGCATTTTG	CASSFSFGWGALSMISPSIL	TRBV12	TRBD2-1	TRBJ1-5	pt096_reptil.txt	ISP
11	4.02663435597644e-05	TGTGCCAGCACTCCCCAACTAACTATGGCTACACCTTCG	CASTPQLTMATPS	TRBV27-1	TRBD1	TRBJ1-2	pt096_reptil.txt	LTM
11	4.02663435597644e-05	TGTGCCAGCAGCGTAGAGCCCCGTAAAGGGCTAGCGGGCCCCTGCCGGGGAGCTGTTTTTTGG	CASSVEPRKGLAGPCRGAVFW	TRBV9-1	TRBD2-1	TRBJ2-2	pt096_reptil.txt	GPCR
11	4.02663435597644e-05	TGTGCCAGCAGCGTAGAGCCCCGTAAAGGGCTAGCGGGCCCCTGCCGGGGAGCTGTTTTTTGG	CASSVEPRKGLAGPCRGAVFW	TRBV9-1	TRBD2-1	TRBJ2-2	pt096_reptil.txt	CRGA
8	4.01364639775236e-05	TGTGCCAGCAGCCTTTCTGGGAAGTCGCAGTATTTT	CASSLSGKSQYF	TRBV9-1	TRBD1	TRBJ2-3	pt423_reptil.txt	SLSG.S
8	4.01364639775236e-05	TGTGCCAGCAGCTTAACGGGGTACAATGAGCAGTTCTTC	CASSLTGYNEQFF	TRBV7-3	TRBD1	TRBJ2-1	pt423_reptil.txt	SLTGY.E
8	4.01364639775236e-05	TGTGCCAGTAGTACGGGACTGAACTATGGCTACACCTTC	CASSTGLNYGYTF	TRBV19-1	TRBD2-1	TRBJ1-2	pt423_reptil.txt	.TGLNYG
8	4.01364639775236e-05	TGTGCCAGCAGCTTAACGGGGTACAATGAGCAGTTCTTC	CASSLTGYNEQFF	TRBV7-3	TRBD1	TRBJ2-1	pt423_reptil.txt	SLT.YNE
8	4.01364639775236e-05	TGTGCCAGTCGAGGCGCCTCTGGAAACACCATATATTTT	CASRGASGNTIYF	TRBV28-1	TRBD2-1	TRBJ1-3	pt423_reptil.txt	R.ASGNT
8	4.01364639775236e-05	TGCAGTGCTGGGGGGGGCCAAGAGACCCAGTACTTC	CSAGGGQETQYF	TRBV20	TRBD2-1	TRBJ2-5	pt423_reptil.txt	GG.QET
8	4.01364639775236e-05	TGTGCCAGCAGTGATAGATATGAGCAGTTCTTC	CASSDRYEQFF	TRBV3-1/3-2	TRBD2-1	TRBJ2-1	pt423_reptil.txt	S.RYE
8	4.01364639775236e-05	TGTGCCAGCAGCTTGGCGGGGCCTCGTCTTATAGCAATCAGCCCCAGCATTTTG	CASSLAGPRLIAISPSIL	TRBV5-4	TRBD1	TRBJ1-5	pt423_reptil.txt	ISP
8	4.01364639775236e-05	TGTGCCAGCAGCGTAGTTTGGGCAGGGGGAATCCACCCCTCCACTTTG	CASSVVWAGGIHPSTL	TRBV9-1	TRBD1-1	TRBJ1-6	pt423_reptil.txt	IHP
8	4.01364639775236e-05	TGTGCCAGCAGTTACGCGGGGGGACATTTGGTGCACAGATACGCAGTATTT	CASSYAGGHLVHRYAVF	TRBV6-2/6-3	TRBD2-1	TRBJ2-3	pt423_reptil.txt	VHRY
8	4.01364639775236e-05	TGTGCCAGCAGTTTAGGCCCGGGGCCGAGAAGACCAAAACACCGGGGAGCTGTTTTT	CASSLGPGPRRPKHRGAVF	TRBV12	TRBD1	TRBJ2-2	pt423_reptil.txt	PKHR
1	3.95600917794129e-06	TGTGCCAGCAGCCGAGGGGGGAGACCCAGTACTTCG	CASSRGGRPSTS	TRBV6-6	TRBD1	TRBJ2-5	pt616_reptil.txt	S.GGRP
1	3.95600917794129e-06	TGTGCCAGTGAAGGACAGACCGGGGAGCTGTTTTTT	CASEGQTGELFF	TRBV19-1	TRBD1-1	TRBJ2-2	pt616_reptil.txt	EGQ.GE
1	3.95600917794129e-06	TGTGCCAGCAGCTCCTTGGCGGGGGGCCCTACGAGCAGTTCTTCG	CASSSLAGGPTSSSS	TRBV3-1/3-2	TRBD2-1	TRBJ2-1	pt616_reptil.txt	S.LAGGPTS
1	3.95600917794129e-06	TGTGCCACCAGTGACTCAGTCACCACCGGGGAGCTGTTTTTT	CATSDSVTTGELFF	TRBV24-1	TRBD1-1	TRBJ2-2	pt616_reptil.txt	SDS.TTGE
1	3.95600917794129e-06	TGTGCCACCAGTGACCCGGGACAGGGGGCTTACGAGCAGTACTTC	CATSDPGQGAYEQYF	TRBV24-1	TRBD1-1	TRBJ2-7	pt616_reptil.txt	SDP.QGAYE
1	3.95600917794129e-06	TGTGCCAGCTCATCCGCGGGTTCCGGGGAGCTGTTTTTT	CASSSAGSGELFF	TRBV18-1	TRBD2-1	TRBJ2-2	pt616_reptil.txt	SS.GSGE
1	3.95600917794129e-06	TGCGCCAGCAGCTTGGGGGGGGAGGAGACCAGTACTTCG	CASSLGGEETSTS	TRBV5-1	TRBD2-1	TRBJ2-5	pt616_reptil.txt	SLGG.ET
1	3.95600917794129e-06	TGCAGTGCTAGAGAGGGTTCCGGGGAGCTGTTTTTT	CSAREGSGELFF	TRBV20	TRBD1	TRBJ2-2	pt616_reptil.txt	.EGSGE
1	3.95600917794129e-06	TGTGCCAGCAGCGTAGGAGGACAGGGTTTCACCGGGGAGCTGTTTTTG	CASSVGGQGFTGELFL	TRBV9-1	TRBD1-1	TRBJ2-2	pt616_reptil.txt	S.GGQGFTGE
1	3.95600917794129e-06	TGTGCCAGCAGCGGGGGTGGGGGCCCAGGGGCTTTCTTT	CASSGGGGPGAFF	TRBV5-4	TRBD1-1	TRBJ1-1	pt616_reptil.txt	SGGGG.G
1	3.95600917794129e-06	TGCAGTGCTAGCGGGGGAACACTGAAGCTTTCTTTG	CSASGGTLKLSL	TRBV20	TRBD2-1	TRBJ1-1	pt616_reptil.txt	.GGTLK
1	3.95600917794129e-06	TGTGCCAGCACTAGACCGGGGAGCTGTTTTTTG	CASTRPGSCFL	TRBV6	TRBD2-1	TRBJ2-2	pt616_reptil.txt	.RPGS
1	3.95600917794129e-06	TGTGCCAGCAGCTTAGGGGGCGGGCTAGCGGGGGGGCGCGAGCAGTTCTTC	CASSLGGGLAGGREQFF	TRBV7-9	TRBD2-1	TRBJ2-1	pt616_reptil.txt	SL.GGLAGGRE
1	3.95600917794129e-06	TGTGCCAGCAGCGTAGCTGGGGAGCCTCCTACGAGCAGTACTTCG	CASSVAGEPPTSSTS	TRBV9-1	TRBD2-1	TRBJ2-7	pt616_reptil.txt	SVAG.PPTS
1	3.95600917794129e-06	TGTGCCAGCAGTAGCTCTGGGGCCAACGTCCTGACTTTC	CASSSSGANVLTF	TRBV2-1	TRBD1	TRBJ2-6	pt616_reptil.txt	S.SGANV
1	3.95600917794129e-06	TGTGCCAGCAGTACCCAGGGGGGTAACTATGGCTACACCTTC	CASSTQGGNYGYTF	TRBV6-5	TRBD1-1	TRBJ1-2	pt616_reptil.txt	STQG.NYG
1	3.95600917794129e-06	TGTGCCAGCAGCTTATGGGGGGGCGAGACCCAGTACTTC	CASSLWGGETQYF	TRBV7	TRBD2-1	TRBJ2-5	pt616_reptil.txt	SL.GGET
1	3.95600917794129e-06	TGTGCCAGCAGCTTATGGGGGGGGGAGACCCAGTACTTC	CASSLWGGETQYF	TRBV7-3	TRBD2-1	TRBJ2-5	pt616_reptil.txt	SL.GGET
1	3.95600917794129e-06	TGCAGTGCCTCTCTAGGGACCACAGATACGCAGTATTTT	CSASLGTTDTQYF	TRBV20	TRBD1	TRBJ2-3	pt616_reptil.txt	SLG.TDT
1	3.95600917794129e-06	TGTGCCAGCAGTTGGACAGGAGAAGAGACCCAGTACTTC	CASSWTGEETQYF	TRBV6-5	TRBD1-1	TRBJ2-5	pt616_reptil.txt	SW.GEET
1	3.95600917794129e-06	TGTGCCAGCAGTTGGACAGGAGAAGAGACCCAGTACTTC	CASSWTGEETQYF	TRBV6-1	TRBD1-1	TRBJ2-5	pt616_reptil.txt	SW.GEET
1	3.95600917794129e-06	TGTGCCAGCAGCTTGGAATTAGCGGGGGGCCAAGAGACCCAGTACTTC	CASSLELAGGQETQYF	TRBV5-6	TRBD2-1	TRBJ2-5	pt616_reptil.txt	SLELAGG.ET
1	3.95600917794129e-06	TGTGCCAGCAGCCAAGCGGCGGCGGGCGAAAAACTGTTTTTG	CASSQAAAGEKLFL	TRBV3-1/3-2	TRBD2-1	TRBJ1-4	pt616_reptil.txt	SQAA.GEK
1	3.95600917794129e-06	TGTGCCTGGAGTGGGGCTAGCGGAGGGTACAATGAGCAGTTCTTC	CAWSGASGGYNEQFF	TRBV30-1	TRBD2-1	TRBJ2-1	pt616_reptil.txt	SGA.GGYNE
1	3.95600917794129e-06	TGTGCCAGCAGTTTTCGGAGGGGCCCCAACACCGGGGAGCTGTTTTTT	CASSFRRGPNTGELFF	TRBV12	TRBD2-1	TRBJ2-2	pt616_reptil.txt	SFR.GPNTGE
1	3.95600917794129e-06	TGTGCCAGCAGACCGGGACAGGGGAACACCGGGGAGCTGTTTTTG	CASRPGQGNTGELFL	TRBV2-1	TRBD1-1	TRBJ2-2	pt616_reptil.txt	R.GQGNTGE
1	3.95600917794129e-06	TGTGCCAGCAGCTTTGAAAGCTCCTACGAGCAGTACTTC	CASSFESSYEQYF	TRBV5-4	TRBD1	TRBJ2-7	pt616_reptil.txt	SFE.SYE
1	3.95600917794129e-06	TGTGCCAGCAGTCCCACGGGTGAGGGTGGCAGTTCTTCG	CASSPTGEGGSSS	TRBV6-5	TRBD2-1	TRBJ2-1	pt616_reptil.txt	SPTGE.G
1	3.95600917794129e-06	TGTGCCAGCAGTGGGACTAGTGGTGAGCAGTTCTTC	CASSGTSGEQFF	TRBV2-1	TRBD2-1	TRBJ2-1	pt616_reptil.txt	SGT.GE
1	3.95600917794129e-06	TGTGCCAGCAGCTCCGGGACTAGCATCGAGACCCAGTACTTC	CASSSGTSIETQYF	TRBV11-3	TRBD2-1	TRBJ2-5	pt616_reptil.txt	SSGTS.ET
1	3.95600917794129e-06	TGTGCCAGCAGCTCCGGGACTAGCGGGGAGACCCAGTACTTC	CASSSGTSGETQYF	TRBV7-3	TRBD2-1	TRBJ2-5	pt616_reptil.txt	SSGTS.ET
1	3.95600917794129e-06	TGTGCCAGCTCAGCTGGACAGAACATGAACACTGAAGCTTTCTTT	CASSAGQNMNTEAFF	TRBV18-1	TRBD1-1	TRBJ1-1	pt616_reptil.txt	SAGQ.MNTE
1	3.95600917794129e-06	TGCAGTGCTAGAGTTGACAGCACAGATACGCAGTATTTT	CSARVDSTDTQYF	TRBV20	TRBD1	TRBJ2-3	pt616_reptil.txt	R.DSTDT
1	3.95600917794129e-06	TGTGCCAGCAGCTTAGGGGGGCTACGAGCAGTACTTCGG	CASSLGGLRAVLR	TRBV11-1	TRBD1	TRBJ2-7	pt616_reptil.txt	SLGGLR.
1	3.95600917794129e-06	TGTGCCAGCAGCTTAGGGGGGCTACGAGCAGTACTTCGG	CASSLGGLRAVLR	TRBV11-3	TRBD1	TRBJ2-7	pt616_reptil.txt	SLGGLR.
1	3.95600917794129e-06	TGCAGTGCTAGGCAGGGGGGGGCCCAGTACTTC	CSARQGGAQYF	TRBV20-1	TRBD1	TRBJ2-5	pt616_reptil.txt	RQG.A
1	3.95600917794129e-06	TGTGCCAGCAGTTTCTCCTACGAGCAGTACTTC	CASSFSYEQYF	TRBV12-3/12-4	.	TRBJ2-7	pt616_reptil.txt	S.SYE
1	3.95600917794129e-06	TGTGCCAGCAGCGTCTCCTACGAGCAGTACTTC	CASSVSYEQYF	TRBV5-6	.	TRBJ2-7	pt616_reptil.txt	S.SYE
1	3.95600917794129e-06	TGCAGTGCTGCAGGCACAGATACGCAGTATTTT	CSAAGTDTQYF	TRBV20-1	TRBD1-1	TRBJ2-3	pt616_reptil.txt	AG.DT
1	3.95600917794129e-06	TGTGCCAGCAGCCTTCAAGAGACCCAGTACTTC	CASSLQETQYF	TRBV2-1	TRBD2-1	TRBJ2-5	pt616_reptil.txt	S.QET
1	3.95600917794129e-06	TGTGCCAGCTCACGCGGGGGAGGAGAGACCCAGTACTTC	CASSRGGGETQYF	TRBV18-1	TRBD2-1	TRBJ2-5	pt616_reptil.txt	SRGGG.T
1	3.95600917794129e-06	TGTGCCACCAGCAGAGGTCCTGAAGAGACCCAGTACTTC	CATSRGPEETQYF	TRBV15-1	TRBD2-1	TRBJ2-5	pt616_reptil.txt	S.GPEET
1	3.95600917794129e-06	TGCAGTGCTAGCAACAACTACAATGAGCAGTTCTTC	CSASNNYNEQFF	TRBV20	TRBD1-1	TRBJ2-1	pt616_reptil.txt	SN.YNE
1	3.95600917794129e-06	TGCAGCGTTCGGAGACAGGGGGCAGATACGCAGTATTTT	CSVRRQGADTQYF	TRBV29-1	TRBD1-1	TRBJ2-3	pt616_reptil.txt	.RQGADT
1	3.95600917794129e-06	TGTGCCAGCAGCCTCGGGGGCGACTATGGCTACACCTTC	CASSLGGDYGYTF	TRBV7-9	TRBD1	TRBJ1-2	pt616_reptil.txt	SLGGDY.
1	3.95600917794129e-06	TGTGCCAGCAGCCGGGGGGGGACAGGGACGACTGAAGCTTTCTTT	CASSRGGTGTTEAFF	TRBV2-1	TRBD1-1	TRBJ1-1	pt616_reptil.txt	SRGGTGT.E
1	3.95600917794129e-06	TGTGCCAGCAGCTCACAGGGCTGGACAGATACGCAGTATTTT	CASSSQGWTDTQYF	TRBV7-2	TRBD1-1	TRBJ2-3	pt616_reptil.txt	S.QGWTDT
1	3.95600917794129e-06	TGTGCCAGCAGCTTAGCGGAAATCAGCCCCAGCATTTTG	CASSLAEISPSIL	TRBV7-3	TRBD2-1	TRBJ1-5	pt616_reptil.txt	SLAE.SP
1	3.95600917794129e-06	TGCGCCAGCAGCGAAGGGACTAGCGGGTTAAATGAGCAGTTCTTC	CASSEGTSGLNEQFF	TRBV5-1	TRBD2-1	TRBJ2-1	pt616_reptil.txt	S.GTSGLNE
1	3.95600917794129e-06	TGTGCCAGTTCGACGGGTGGCGGCGCCTACGAGCAGTACTTC	CASSTGGGAYEQYF	TRBV19-1	TRBD2-1	TRBJ2-7	pt616_reptil.txt	STG.GAYE
1	3.95600917794129e-06	TGTGCCAGCAGAGGACAGACGTACGAGCAGTACTTC	CASRGQTYEQYF	TRBV2-1	TRBD1-1	TRBJ2-7	pt616_reptil.txt	RGQT.E
1	3.95600917794129e-06	TGCAGCGTCGGAGGCCGGGGCTACGAGCAGTACTTC	CSVGGRGYEQYF	TRBV29-1	TRBD2-1	TRBJ2-7	pt616_reptil.txt	GGRGY.
1	3.95600917794129e-06	TGTGCCAGCAGCCCGTCCCCGAACAATGAGCAGTTCTTC	CASSPSPNNEQFF	TRBV9-1	TRBD1	TRBJ2-1	pt616_reptil.txt	SP.PNNE
1	3.95600917794129e-06	TGTGCCAGCAGCGTAGGTCTCGCGAGTACTGAAGCTTTCTTT	CASSVGLASTEAFF	TRBV9-1	TRBD2-1	TRBJ1-1	pt616_reptil.txt	SVGLAS.E
1	3.95600917794129e-06	TGTGCCAGCAGCTCCGGGACTAGCGGGGAGACCCAGTACTTC	CASSSGTSGETQYF	TRBV7-3	TRBD2-1	TRBJ2-5	pt616_reptil.txt	S.GTSGET
1	3.95600917794129e-06	TGTGCCAGCAGTCCCGGGACAGGGGAAGAGACCCAGTACTTC	CASSPGTGEETQYF	TRBV2-1	TRBD1-1	TRBJ2-5	pt616_reptil.txt	SPGTG.ET
1	3.95600917794129e-06	TGTGCCAGCAGCCGGGACTATTACAATGAGCAGTTCTTC	CASSRDYYNEQFF	TRBV12-3/12-4	TRBD2-1	TRBJ2-1	pt616_reptil.txt	S.DYYNE
1	3.95600917794129e-06	TGTGCCATCAGTGAGTTGGGGACCTCCTACGAGCAGTACTTC	CAISELGTSYEQYF	TRBV10-3	TRBD1	TRBJ2-7	pt616_reptil.txt	SE.GTSYE
1	3.95600917794129e-06	TGTGCCAGCAGCTTGGAGGGATCTGGGGCCAACGTCCTGACTTTC	CASSLEGSGANVLTF	TRBV5-6	TRBD1	TRBJ2-6	pt616_reptil.txt	SLEG.GANV
1	3.95600917794129e-06	TGTGCCAGCAGTTTGTGGGGGGCGCGTGAAAAACTGTTT	CASSLWGAREKLF	TRBV12-3/12-4	TRBD1	TRBJ1-4	pt616_reptil.txt	SL.GARE
1	3.95600917794129e-06	TGCAGCGTTGGAGGGCAGGGTTACGAGCAGTACTTC	CSVGGQGYEQYF	TRBV29-1	TRBD1	TRBJ2-7	pt616_reptil.txt	GGQG.E
1	3.95600917794129e-06	TGTGCCGGTAGTTTTAACTATGGCTACACCTTC	CAGSFNYGYTF	TRBV30-1	TRBD2-1	TRBJ1-2	pt616_reptil.txt	S.NYG
1	3.95600917794129e-06	TGTGCCAGCAGCCTTCGCCCCACAGATACGCAGTATTTT	CASSLRPTDTQYF	TRBV13-1	TRBD1	TRBJ2-3	pt616_reptil.txt	S.RPTDT
1	3.95600917794129e-06	TGTGCCGGCAGCGTCCAGGGAAACTCCTACGAGCAGTACTTC	CAGSVQGNSYEQYF	TRBV9-1	TRBD1-1	TRBJ2-7	pt616_reptil.txt	SVQG.SYE
1	3.95600917794129e-06	TGTGCCAGCAGCCGAGACCCTTCCTACGAGCAGTACTTC	CASSRDPSYEQYF	TRBV7-9	TRBD1	TRBJ2-7	pt616_reptil.txt	S.DPSYE
1	3.95600917794129e-06	TGTGCCACCCGAACGGGACTTAACTATGGCTACACCTTC	CATRTGLNYGYTF	TRBV10-3	TRBD2-1	TRBJ1-2	pt616_reptil.txt	.TGLNYG
1	3.95600917794129e-06	TGTGCCAGCAGCTTATGGGGGGGCGAGACCCAGTACTTC	CASSLWGGETQYF	TRBV7	TRBD2-1	TRBJ2-5	pt616_reptil.txt	SLWG.ET
1	3.95600917794129e-06	TGTGCCAGCAGCTTATGGGGGGGGGAGACCCAGTACTTC	CASSLWGGETQYF	TRBV7-3	TRBD2-1	TRBJ2-5	pt616_reptil.txt	SLWG.ET
1	3.95600917794129e-06	TGTGCCAGCAGTGGTCGCGGGGCTTACAATGAGCAGTTCTTC	CASSGRGAYNEQFF	TRBV2-1	TRBD2-1	TRBJ2-1	pt616_reptil.txt	S.RGAYNE
1	3.95600917794129e-06	TGTGCCAGCAGTCGAGGGGGATACACAGATACGCAGTATTTT	CASSRGGYTDTQYF	TRBV25-1	TRBD1-1	TRBJ2-3	pt616_reptil.txt	SRG.YTDT
1	3.95600917794129e-06	TGTGCCAGCTCATCCGCGGGTTCCGGGGAGCTGTTTTTT	CASSSAGSGELFF	TRBV18-1	TRBD2-1	TRBJ2-2	pt616_reptil.txt	SSAG.GE
1	3.95600917794129e-06	TGTGCTAGTGGTCTAGCAGATACGCAGTATTTT	CASGLADTQYF	TRBV12-5	TRBD2-1	TRBJ2-3	pt616_reptil.txt	GLA.T
1	3.95600917794129e-06	TGCGCCAGCAGCCCCCGGACCAGCTCTGGGGCCAACGTCCTGACTTTC	CASSPRTSSGANVLTF	TRBV5-1	TRBD1	TRBJ2-6	pt616_reptil.txt	SPR.SSGANV
1	3.95600917794129e-06	TGTGCCAGCAGCCAAGCCAGGGGAGATACGCAGTATTTT	CASSQARGDTQYF	TRBV3-1/3-2	TRBD1-1	TRBJ2-3	pt616_reptil.txt	SQ.RGDT
1	3.95600917794129e-06	TGTGCCAGCAGTCCGTACCAAGAGACCCAGTACTTC	CASSPYQETQYF	TRBV25-1	TRBD2-1	TRBJ2-5	pt616_reptil.txt	.PYQET
1	3.95600917794129e-06	TGTGCCAGTGAAGGACAGACCGGGGAGCTGTTTTTT	CASEGQTGELFF	TRBV19-1	TRBD1-1	TRBJ2-2	pt616_reptil.txt	.GQTGE
1	3.95600917794129e-06	TGCAGTGCTAGAGTTGACAGCACAGATACGCAGTATTTT	CSARVDSTDTQYF	TRBV20	TRBD1	TRBJ2-3	pt616_reptil.txt	.VDSTDT
1	3.95600917794129e-06	TGTGCCAGCAGTCCAAGCGGGCGCACAGATACGCAGTATTTT	CASSPSGRTDTQYF	TRBV7-2	TRBD2-1	TRBJ2-3	pt616_reptil.txt	SPSGR.DT
1	3.95600917794129e-06	TGTGCCAGCAGCCCGTCCCCGAACAATGAGCAGTTCTTC	CASSPSPNNEQFF	TRBV9-1	TRBD1	TRBJ2-1	pt616_reptil.txt	SPS.NNE
1	3.95600917794129e-06	TGTGCCAGCAGCTCCGGGACTAGCGGGGAGACCCAGTACTTC	CASSSGTSGETQYF	TRBV7-3	TRBD2-1	TRBJ2-5	pt616_reptil.txt	SSGT.GET
1	3.95600917794129e-06	TGTGCCAGCAGTAAACTTGGACAGGGGGCAGGGGAGCAGTACTTC	CASSKLGQGAGEQYF	TRBV6-2/6-3	TRBD1-1	TRBJ2-7	pt616_reptil.txt	S.LGQGAGE
1	3.95600917794129e-06	TGTGCCAGCAGCCTTCGCCCCACAGATACGCAGTATTTT	CASSLRPTDTQYF	TRBV13-1	TRBD1	TRBJ2-3	pt616_reptil.txt	SLR.TDT
1	3.95600917794129e-06	TGTGCCAGCAGCTTGGTGGGGGTGACCGGGGAGCTGTTTTTT	CASSLVGVTGELFF	TRBV11-3	TRBD1	TRBJ2-2	pt616_reptil.txt	SL.GVTGE
1	3.95600917794129e-06	TGTGCCTGGAGTGGGGCTAGCGGAGGGTACAATGAGCAGTTCTTC	CAWSGASGGYNEQFF	TRBV30-1	TRBD2-1	TRBJ2-1	pt616_reptil.txt	S.ASGGYNE
1	3.95600917794129e-06	TGCGCCAGCAGCTTGGGGGGAGGAGACCCAGTACTTCGG	CASSLGGGDPVLR	TRBV5-1	TRBD2-1	TRBJ2-5	pt616_reptil.txt	SLGGG.P
1	3.95600917794129e-06	TGTGCCAGCAGTTCCCGACGTGGCGGCACAGATACGCAGTATTTT	CASSSRRGGTDTQYF	TRBV6-2/6-3	TRBD1	TRBJ2-3	pt616_reptil.txt	S.RRGGTDT
1	3.95600917794129e-06	TGTGCCAGCAGTTTAGCGAGGGATCAGCCCCAGCATTTT	CASSLARDQPQHF	TRBV12-3/12-4	TRBD2-1	TRBJ1-5	pt616_reptil.txt	SLAR.QP
1	3.95600917794129e-06	TGTGCCAGCTCAGCCACGGGGGGGCAAGAGACCCAGTACTTC	CASSATGGQETQYF	TRBV18-1	TRBD2-1	TRBJ2-5	pt616_reptil.txt	SAT.GQET
1	3.95600917794129e-06	TGTGCCAGCAGTGGGACTAGTGGTGAGCAGTTCTTC	CASSGTSGEQFF	TRBV2-1	TRBD2-1	TRBJ2-1	pt616_reptil.txt	SG.SGE
1	3.95600917794129e-06	TGCGCCAGCAGCTTGGGGGACAGGGATAACTATGGCTACACCTTC	CASSLGDRDNYGYTF	TRBV5-1	TRBD1-1	TRBJ1-2	pt616_reptil.txt	SLGDR.NYG
1	3.95600917794129e-06	TGTGCCAGCAGCCAAGGTGGGGTAGATACGCAGTATTTT	CASSQGGVDTQYF	TRBV3-1/3-2	TRBD1	TRBJ2-3	pt616_reptil.txt	S.GGVDT
1	3.95600917794129e-06	TGTGCCAGCAGTGGCCCGACAGGGAATGAGCAGTTCTTC	CASSGPTGNEQFF	TRBV2-1	TRBD1-1	TRBJ2-1	pt616_reptil.txt	SG.TGNE
1	3.95600917794129e-06	TGTGCCAGCAGCTTGGAGGGATCTGGGGCCAACGTCCTGACTTTC	CASSLEGSGANVLTF	TRBV5-6	TRBD1	TRBJ2-6	pt616_reptil.txt	S.EGSGANV
1	3.95600917794129e-06	TGTGCCAGCTCACCCCTCGGGGGAGGGGCCAACGTCCTGACTTTC	CASSPLGGGANVLTF	TRBV18-1	TRBD2-1	TRBJ2-7	pt616_reptil.txt	SP.GGGANV
1	3.95600917794129e-06	TGTGCCAGCAGTGAAGCCGGGGATACGCAGTATTTT	CASSEAGDTQYF	TRBV2-1	TRBD2-1	TRBJ2-3	pt616_reptil.txt	SEA.DT
1	3.95600917794129e-06	TGTGCCAGCAGCGTAGGGGGCGGTGATACGCAGTATTTT	CASSVGGGDTQYF	TRBV9-1	TRBD1-1	TRBJ2-3	pt616_reptil.txt	SVG.GDT
1	3.95600917794129e-06	TGTGCCTCCTCAGGAGCTAACTATGGCTACACCTTC	CASSGANYGYTF	TRBV12-5	TRBD1	TRBJ1-2	pt616_reptil.txt	SGANY.
1	3.95600917794129e-06	TGTGCCAGCTCAGCCACGGGGGGGCAAGAGACCCAGTACTTC	CASSATGGQETQYF	TRBV18-1	TRBD2-1	TRBJ2-5	pt616_reptil.txt	SATGG.ET
1	3.95600917794129e-06	TGTGCCAGCAGCTTAGGGGCGGGCAACTATGGCTACACCTTC	CASSLGAGNYGYTF	TRBV7-3	TRBD1	TRBJ1-2	pt616_reptil.txt	SLGAG.YG
1	3.95600917794129e-06	TGCAGTGCCTCTCTAGGGACCACAGATACGCAGTATTTT	CSASLGTTDTQYF	TRBV20	TRBD1	TRBJ2-3	pt616_reptil.txt	SLGT.DT
1	3.95600917794129e-06	TGTGCCACCAGTGAAGGGATTGAGACCCAGTACTTC	CATSEGIETQYF	TRBV24-1	TRBD1	TRBJ2-5	pt616_reptil.txt	SEG.ET
1	3.95600917794129e-06	TGTGCCAGCTCAGCCACGGGGGGGCAAGAGACCCAGTACTTC	CASSATGGQETQYF	TRBV18-1	TRBD2-1	TRBJ2-5	pt616_reptil.txt	S.TGGQET
1	3.95600917794129e-06	TGTGCCAGTAGTTCCACAGGGGTCAACGAGCAGTACTTC	CASSSTGVNEQYF	TRBV19-1	TRBD1-1	TRBJ2-7	pt616_reptil.txt	S.TGVNE
1	3.95600917794129e-06	TGTGCCAGCAGTGAGACAGGGGTTAATGAGCAGTTCTTC	CASSETGVNEQFF	TRBV12-3/12-4	TRBD1-1	TRBJ2-1	pt616_reptil.txt	S.TGVNE
1	3.95600917794129e-06	TGCAGTGCTATTAACACAGATACGCAGTATTTT	CSAINTDTQYF	TRBV20-1	TRBD2-1	TRBJ2-3	pt616_reptil.txt	.NTDT
1	3.95600917794129e-06	TGCGCCAGCAGTGCCGCGGGGGGGGGCAATGAGCAGTTCTTC	CASSAAGGGNEQFF	TRBV10-2	TRBD2-1	TRBJ2-1	pt616_reptil.txt	S.AGGGNE
1	3.95600917794129e-06	TGTGCCAGCAGCTTGGTCCAGGGGCCCTACGAGCAGTACTTC	CASSLVQGPYEQYF	TRBV11-3	TRBD1-1	TRBJ2-7	pt616_reptil.txt	SLVQG.YE
1	3.95600917794129e-06	TGCGCCAGCAGTGGGCCCTACTACAATGAGCAGTTCTTC	CASSGPYYNEQFF	TRBV10-2	TRBD1	TRBJ2-1	pt616_reptil.txt	SGP.YNE
1	3.95600917794129e-06	TGCGCCAGCAGCCCCGACTCGGATACGCAGTATTTT	CASSPDSDTQYF	TRBV5-1	TRBD2-1	TRBJ2-3	pt616_reptil.txt	SPD.DT
1	3.95600917794129e-06	TGTGCCAGCAGCTTATCAGGGAGAGAGACCCAGTACTTC	CASSLSGRETQYF	TRBV7	TRBD1	TRBJ2-5	pt616_reptil.txt	SLS.RET
1	3.95600917794129e-06	TGCAGCGTTGGAGGGCAGGGTTACGAGCAGTACTTC	CSVGGQGYEQYF	TRBV29-1	TRBD1	TRBJ2-7	pt616_reptil.txt	GGQGY.
1	3.95600917794129e-06	TGTGCCAGCAGCTTATCGGAGGGCCCTTACAATGAGCAGTTCTTC	CASSLSEGPYNEQFF	TRBV7-9	TRBD2-1	TRBJ2-1	pt616_reptil.txt	SLS.GPYNE
1	3.95600917794129e-06	TGTGCCACCAGCAGTGGACTAGCGGGAGGCACAGATACGCAGTATTTT	CATSSGLAGGTDTQYF	TRBV15-1	TRBD2-1	TRBJ2-3	pt616_reptil.txt	SS.LAGGTDT
1	3.95600917794129e-06	TGTGCCAGCTCACCTGGGGGATCGGATACGCAGTATTTT	CASSPGGSDTQYF	TRBV18-1	TRBD1	TRBJ2-3	pt616_reptil.txt	SP.GSDT
1	3.95600917794129e-06	TGTGCCAGCAGCTTATGGGGGGGCGAGACCCAGTACTTC	CASSLWGGETQYF	TRBV7	TRBD2-1	TRBJ2-5	pt616_reptil.txt	S.WGGET
1	3.95600917794129e-06	TGTGCCAGCAGCTTATGGGGGGGGGAGACCCAGTACTTC	CASSLWGGETQYF	TRBV7-3	TRBD2-1	TRBJ2-5	pt616_reptil.txt	S.WGGET
1	3.95600917794129e-06	TGTGCCAGCAGTAGGGGAGGCAAAGAGACCCAGTACTTC	CASSRGGKETQYF	TRBV2-1	TRBD2-1	TRBJ2-5	pt616_reptil.txt	S.GGKET
1	3.95600917794129e-06	TGCAGTGCTTCTAGCGGGGGGAAAGAGACCCAGTACTTC	CSASSGGKETQYF	TRBV20	TRBD2-1	TRBJ2-5	pt616_reptil.txt	S.GGKET
1	3.95600917794129e-06	TGCGCCAGCAGTGCCGAGGCAGATACGCAGTATTTT	CASSAEADTQYF	TRBV10-2	TRBD2-1	TRBJ2-3	pt616_reptil.txt	S.EADT
1	3.95600917794129e-06	TGTGCCACCACCGAGGGCTACGAGCAGTACTTC	CATTEGYEQYF	TRBV10-3	TRBD2-1	TRBJ2-7	pt616_reptil.txt	TEG.E
1	3.95600917794129e-06	TGTGCCAGCAGCGTCACGGGGGATACGCAGTATTTG	CASSVTGDTQYL	TRBV6-5	TRBD2-1	TRBJ2-3	pt616_reptil.txt	S.TGDT
1	3.95600917794129e-06	TGTGCCAGCTCACGCGGGGGAGGAGAGACCCAGTACTTC	CASSRGGGETQYF	TRBV18-1	TRBD2-1	TRBJ2-5	pt616_reptil.txt	.RGGGET
1	3.95600917794129e-06	TGTGCCAGCAGCCCGGGACTAGCGGGAAACACCGGGGAGCTGTTTTTT	CASSPGLAGNTGELFF	TRBV5-4	TRBD2-1	TRBJ2-2	pt616_reptil.txt	S.GLAGNTGE
1	3.95600917794129e-06	TGTGCCAGCAGCTTATCAGGGAGAGAGACCCAGTACTTC	CASSLSGRETQYF	TRBV7	TRBD1	TRBJ2-5	pt616_reptil.txt	S.SGRET
1	3.95600917794129e-06	TGTGCCAGCAGTCCGGGGACAGGTTACGAGCAGTACTTC	CASSPGTGYEQYF	TRBV6-5	TRBD1-1	TRBJ2-7	pt616_reptil.txt	SPGTGY.
1	3.95600917794129e-06	TGCAGTGCTAGCCCCAGCGGGGGCACAGATACGCAGTATTTT	CSASPSGGTDTQYF	TRBV20	TRBD2-1	TRBJ2-3	pt616_reptil.txt	SPSGG.DT
1	3.95600917794129e-06	TGTGCCAGCAGGCCCGGGTCCCAAGAGACCCAGTACTTC	CASRPGSQETQYF	TRBV6-5	TRBD2-1	TRBJ2-5	pt616_reptil.txt	.PGSQET
1	3.95600917794129e-06	TGTGCCAGCAGCCCGGAGCTCCAAGAGACCCAGTACTTC	CASSPELQETQYF	TRBV2-1	TRBD2-1	TRBJ2-5	pt616_reptil.txt	SPE.QET
1	3.95600917794129e-06	TGTGCCATCAGTGAGTTGGGGACCTCCTACGAGCAGTACTTC	CAISELGTSYEQYF	TRBV10-3	TRBD1	TRBJ2-7	pt616_reptil.txt	S.LGTSYE
1	3.95600917794129e-06	TGTGCCAGCAGCCCGGGACAGCAAGAGACCCAGTACTTC	CASSPGQQETQYF	TRBV5-8	TRBD1-1	TRBJ2-5	pt616_reptil.txt	SP.QQET
1	3.95600917794129e-06	TGCAGTGCCTCTCTAGGGACCACAGATACGCAGTATTTT	CSASLGTTDTQYF	TRBV20	TRBD1	TRBJ2-3	pt616_reptil.txt	SL.TTDT
1	3.95600917794129e-06	TGTGCCAGCAGCTCGACGGGCAATGAGCAGTTCTTC	CASSSTGNEQFF	TRBV7-9	TRBD2-1	TRBJ2-1	pt616_reptil.txt	SST.NE
1	3.95600917794129e-06	TGCGCCAGCAGCTTGGTGGCGGGGGGCTCCTACAATGAGCAGTTCTTC	CASSLVAGGSYNEQFF	TRBV5-1	TRBD2-1	TRBJ2-1	pt616_reptil.txt	SL.AGGSYNE
1	3.95600917794129e-06	TGCGCCAGCAGCCAAGGGGGAGCAACTAATGAAAAACTGTTTTTT	CASSQGGATNEKLFF	TRBV4-3	TRBD2-1	TRBJ1-4	pt616_reptil.txt	S.GGATNEK
1	3.95600917794129e-06	TGTGCCAGCAGTTTATGGACTAGCGGCACAGATACGCAGTATTTT	CASSLWTSGTDTQYF	TRBV27-1	TRBD2-1	TRBJ2-3	pt616_reptil.txt	S.WTSGTDT
1	3.95600917794129e-06	TGTGCCAGCAGTCGACAGGGGAGCTCCTACAATGAGCAGTTCTTC	CASSRQGSSYNEQFF	TRBV12	TRBD1-1	TRBJ2-1	pt616_reptil.txt	S.QGSSYNE
1	3.95600917794129e-06	TGTGCCAGCAGCTTAGATCAAGGGGCCTACGAGCAGTACTTC	CASSLDQGAYEQYF	TRBV7-2	TRBD1-1	TRBJ2-7	pt616_reptil.txt	SLD.GAYE
1	3.95600917794129e-06	TGTGCCAGTACAGGAGTGAACACCGGGGAGCTGTTTTTT	CASTGVNTGELFF	TRBV19-1	TRBD1	TRBJ2-2	pt616_reptil.txt	.GVNTGE
1	3.95600917794129e-06	TGTGCCAGCAGTGGGACTAGTGGTGAGCAGTTCTTC	CASSGTSGEQFF	TRBV2-1	TRBD2-1	TRBJ2-1	pt616_reptil.txt	SGTS.E
1	3.95600917794129e-06	TGTGCTAGTGGTCTAGCAGATACGCAGTATTTT	CASGLADTQYF	TRBV12-5	TRBD2-1	TRBJ2-3	pt616_reptil.txt	GL.DT
1	3.95600917794129e-06	TGTGCCAGCAGCCGGGACCTCACAGATACGCAGTATTTT	CASSRDLTDTQYF	TRBV3-1/3-2	TRBD1	TRBJ2-3	pt616_reptil.txt	SRDL.DT
1	3.95600917794129e-06	TGTGCCAGCAGCCGGGAGGACAATGAGCAGTTCTTC	CASSREDNEQFF	TRBV5-4	TRBD2-1	TRBJ2-1	pt616_reptil.txt	SRE.NE
1	3.95600917794129e-06	TGCAGTGCTTCTAGCGGGGGGAAAGAGACCCAGTACTTC	CSASSGGKETQYF	TRBV20	TRBD2-1	TRBJ2-5	pt616_reptil.txt	SSGG.ET
1	3.95600917794129e-06	TGTGCCAGCAGCTTAGGACAGGGGGCGGATGGCTACACCTTC	CASSLGQGADGYTF	TRBV7-2	TRBD1-1	TRBJ1-2	pt616_reptil.txt	SLGQGA.G
1	3.95600917794129e-06	TGTGCCAGCAGCCCGGGACTTGCGGGGGGGACCCAGTACTTC	CASSPGLAGGTQYF	TRBV11-2	TRBD2-1	TRBJ2-5	pt616_reptil.txt	SPGLAG.T
1	3.95600917794129e-06	TGTGCCAGCAGTGAAGCCGGGGATACGCAGTATTTT	CASSEAGDTQYF	TRBV2-1	TRBD2-1	TRBJ2-3	pt616_reptil.txt	S.AGDT
1	3.95600917794129e-06	TGTGCCAGCAGCGTCTCCTACGAGCAGTACTTC	CASSVSYEQYF	TRBV5-6	.	TRBJ2-7	pt616_reptil.txt	SVSY.
1	3.95600917794129e-06	TGTGCCAGCAGTCCACTAGCGGGGGGGTACAATGAGCAGTTCTTC	CASSPLAGGYNEQFF	TRBV7-2	TRBD2-1	TRBJ2-1	pt616_reptil.txt	SPLAGG.NE
1	3.95600917794129e-06	TGTGCCAGCAGTCCAAGCGGGCGCACAGATACGCAGTATTTT	CASSPSGRTDTQYF	TRBV7-2	TRBD2-1	TRBJ2-3	pt616_reptil.txt	SPSG.TDT
1	3.95600917794129e-06	TGCAGTGCTAGCCCCAGCGGGGGCACAGATACGCAGTATTTT	CSASPSGGTDTQYF	TRBV20	TRBD2-1	TRBJ2-3	pt616_reptil.txt	SPSG.TDT
1	3.95600917794129e-06	TGTGCCAGCAGCCGGGACAGGGGGTCCACAGATACGCAGTATTTT	CASSRDRGSTDTQYF	TRBV7-2	TRBD1-1	TRBJ2-3	pt616_reptil.txt	SRDRG.TDT
1	3.95600917794129e-06	TGTGCCACCAGCAAACTAGCGGGACCGACAGATACGCAGTATTTT	CATSKLAGPTDTQYF	TRBV15-1	TRBD2-1	TRBJ2-3	pt616_reptil.txt	S.LAGPTDT
1	3.95600917794129e-06	TGTGCCTGGAGTCCGGCGGGAGGAGCAGATACGCAGTATTTT	CAWSPAGGADTQYF	TRBV30-1	TRBD2-1	TRBJ2-3	pt616_reptil.txt	SP.GGADT
1	3.95600917794129e-06	TGTGCCAGCAGCGCAGACAGGGGAAGCACAGATACGCAGTATTTT	CASSADRGSTDTQYF	TRBV2-1	TRBD1-1	TRBJ2-3	pt616_reptil.txt	S.DRGSTDT
1	3.95600917794129e-06	TGTGCCAGCAGCCGGGACAGGGGGTCCACAGATACGCAGTATTTT	CASSRDRGSTDTQYF	TRBV7-2	TRBD1-1	TRBJ2-3	pt616_reptil.txt	S.DRGSTDT
1	3.95600917794129e-06	TGCGCCAGCAGCTTTGGGGGCTCCTACGAGCAGTACTTC	CASSFGGSYEQYF	TRBV5-1	TRBD1	TRBJ2-7	pt616_reptil.txt	SFGGS.E
1	3.95600917794129e-06	TGTGCCAGCAGTAGCTCTGGGGCCAACGTCCTGACTTTC	CASSSSGANVLTF	TRBV2-1	TRBD1	TRBJ2-6	pt616_reptil.txt	.SSGANV
1	3.95600917794129e-06	TGTGCCAGCAGTAGCTCTGGGGCCAACGTCCTGACTTTC	CASSSSGANVLTF	TRBV2-1	TRBD1	TRBJ2-6	pt616_reptil.txt	SS.GANV
1	3.95600917794129e-06	TGTGCCAGCAGTCAGGGACTAGCGGAGTACAATGAGCAGTTCTTC	CASSQGLAEYNEQFF	TRBV6-5	TRBD2-1	TRBJ2-1	pt616_reptil.txt	SQGLA.YNE
1	3.95600917794129e-06	TGCAGTGCTAGCCCCAGCGGGGGCACAGATACGCAGTATTTT	CSASPSGGTDTQYF	TRBV20	TRBD2-1	TRBJ2-3	pt616_reptil.txt	SPS.GTDT
1	3.95600917794129e-06	TGTGCCAGCAGCCTCGGACAGGGTTCATACGAGCAGTACTTC	CASSLGQGSYEQYF	TRBV6-5	TRBD1-1	TRBJ2-7	pt616_reptil.txt	.LGQGSYE
1	3.95600917794129e-06	TGTGCCAGCAGGCCCGGGTCCCAAGAGACCCAGTACTTC	CASRPGSQETQYF	TRBV6-5	TRBD2-1	TRBJ2-5	pt616_reptil.txt	R.GSQET
1	3.95600917794129e-06	TGCAGTGCTAGCGGGGGGTTCAGCACAGATACGCAGTATTTT	CSASGGFSTDTQYF	TRBV20	TRBD2-1	TRBJ2-3	pt616_reptil.txt	S.GFSTDT
1	3.95600917794129e-06	TGTGCCACCAGTACGGGTAACAATGAGCAGTTCTTC	CATSTGNNEQFF	TRBV24-1	TRBD2-1	TRBJ2-1	pt616_reptil.txt	S.GNNE
1	3.95600917794129e-06	TGTGCTAGTGGTCTAGCAGATACGCAGTATTTT	CASGLADTQYF	TRBV12-5	TRBD2-1	TRBJ2-3	pt616_reptil.txt	.LADT
1	3.95600917794129e-06	TGCGCCAGCAGCTTACAGGGTACAGATACGCAGTATTTT	CASSLQGTDTQYF	TRBV5-1	TRBD1-1	TRBJ2-3	pt616_reptil.txt	SLQ.TDT
1	3.95600917794129e-06	TGTGCCAGCGGCGGCAGCTCCTACAATGAGCAGTTCTTC	CASGGSSYNEQFF	TRBV12-3/12-4	TRBD2-1	TRBJ2-1	pt616_reptil.txt	GGS.YNE
1	3.95600917794129e-06	TGCGCCAGCAGCTTCGGGGGAGTGGAGACCCAGTACTTC	CASSFGGVETQYF	TRBV5-1	TRBD2-1	TRBJ2-5	pt616_reptil.txt	SFGG.ET
1	3.95600917794129e-06	TGTGCCAGCAGTTTACTAGCGGGAGCCAATGAGCAGTTCTTC	CASSLLAGANEQFF	TRBV12	TRBD2-1	TRBJ2-1	pt616_reptil.txt	SLLAG.NE
1	3.95600917794129e-06	TGTGCCAGCAGCCAAGGCGCGGGCAATGAGCAGTTCTTC	CASSQGAGNEQFF	TRBV3-1/3-2	TRBD2-1	TRBJ2-1	pt616_reptil.txt	S.GAGNE
1	3.95600917794129e-06	TGTGCCAGCAGTTTAGGGGTGTACAATGAGCGGTTCTTC	CASSLGVYNERFF	TRBV12-3/12-4	TRBD2-1	TRBJ2-1	pt616_reptil.txt	SLGV.NE
1	3.95600917794129e-06	TGTGCCAGCAGCCTGACTAGCGGTAGCACAGATACGCAGTATTTT	CASSLTSGSTDTQYF	TRBV7-2	TRBD2-1	TRBJ2-3	pt616_reptil.txt	SLTSG.TDT
1	3.95600917794129e-06	TGTGCTAGCAGCCTAACTAGCGGGACAACAGATACGCAGTATTTT	CASSLTSGTTDTQYF	TRBV7-7	TRBD2-1	TRBJ2-3	pt616_reptil.txt	SLTSG.TDT
1	3.95600917794129e-06	TGCAGTGCTTCTAGGGGGACGAGCAGTACTTCG	CSASRGTSSTS	TRBV20-1	TRBD1-1	TRBJ2-7	pt616_reptil.txt	SRGT.
1	3.95600917794129e-06	TGTGCCACCAGTACGGGTAACAATGAGCAGTTCTTC	CATSTGNNEQFF	TRBV24-1	TRBD2-1	TRBJ2-1	pt616_reptil.txt	STG.NE
1	3.95600917794129e-06	TGTGCCAGCAGTGCTCTAGCGGGACAAGAGACCCAGTACTTC	CASSALAGQETQYF	TRBV6	TRBD2-1	TRBJ2-5	pt616_reptil.txt	S.LAGQET
1	3.95600917794129e-06	TGTGCCAGCGGTGGCTCTGGGGCCAACGTCCTGACTTTC	CASGGSGANVLTF	TRBV6-1	.	TRBJ2-6	pt616_reptil.txt	.GSGANV
1	3.95600917794129e-06	TGTGCCATCAGAGGATACGGGGCCAACGTCCTGACTTTC	CAIRGYGANVLTF	TRBV10-3	TRBD1	TRBJ2-7	pt616_reptil.txt	RG.GANV
1	3.95600917794129e-06	TGTGCCAGCAGCCCAACAGGATACAATGAGCAGTTCTTC	CASSPTGYNEQFF	TRBV11-2	TRBD1-1	TRBJ2-1	pt616_reptil.txt	SPTG.NE
1	3.95600917794129e-06	TGCAGTGCTAGCGGGAGCGCCTACGAGCAGTACTTC	CSASGSAYEQYF	TRBV20	TRBD2-1	TRBJ2-7	pt616_reptil.txt	SGS.YE
1	3.95600917794129e-06	TGTGCCAGCGGTGGCTCTGGGGCCAACGTCCTGACTTTC	CASGGSGANVLTF	TRBV6-1	.	TRBJ2-6	pt616_reptil.txt	G.SGANV
1	3.95600917794129e-06	TGTGCCAGCAGCCAAAGGGGGGAAACCAAGAGACCCAGTACTTCG	CASSQRGETKRPSTS	TRBV4-2	TRBD1	TRBJ2-5	pt616_reptil.txt	TKRP
1	3.95600917794129e-06	TGTGCCAGCAGCTTGGGGTGGGGTAGCGGGGGCCCCGTTACCAAGAGACCCAGTACTTCG	CASSLGWGSGGPVTKRPSTS	TRBV5-6	TRBD2-1	TRBJ2-5	pt616_reptil.txt	TKRP
1	3.95600917794129e-06	TGTGCCAGTAGTATAGGGACCAAGAGACCCAGTACTTCG	CASSIGTKRPSTS	TRBV19-1	TRBD1	TRBJ2-5	pt616_reptil.txt	TKRP
1	3.95600917794129e-06	TGTGCCAGCAGCTTCTCCCCGAGGCACAGCCAGACGCTCCTACGAGCAGTACTTCGG	CASSFSPRHSQTLLRAVLR	TRBV9-1	TRBD1	TRBJ2-7	pt616_reptil.txt	LLRA
1	3.95600917794129e-06	TGTGCCAGCAGTTTATTACGGGCGGCTGGGAGACCGGGGAGCTGTTTTTTG	CASSLLRAAGRPGSCFL	TRBV27-1	TRBD2-1	TRBJ2-2	pt616_reptil.txt	LLRA
1	3.95600917794129e-06	TGTGCCAGCAGTTACTCGAAGGGACAGAAGCTCCTACGAGCAGTACTTCGG	CASSYSKGQKLLRAVLR	TRBV6-5	TRBD1-1	TRBJ2-7	pt616_reptil.txt	LLRA
1	3.95600917794129e-06	TGTGCCAGCAGTGCCGCGACAGCGCTCCTACGAGCAGTACTTCGG	CASSAATALLRAVLR	TRBV25-1	TRBD1-1	TRBJ2-7	pt616_reptil.txt	LLRA
1	3.95600917794129e-06	TGCGCCAGCAGTCAATCCCGGCAGGAGATTCTCCTACGAGCAGTACTTCGG	CASSQSRQEILLRAVLR	TRBV23-1	TRBD1	TRBJ2-7	pt616_reptil.txt	LLRA
1	3.95600917794129e-06	TGTGCCAGCAGCTCCCGTTGGACAGGGGCGGCTAGCGGGAGGAGGAGGGCTACAATGAGCAGTTCTTCG	CASSSRWTGAASGRRRATMSSSS	TRBV7-6	TRBD2-1	TRBJ2-1	pt616_reptil.txt	ATMS
1	3.95600917794129e-06	TGTGCCAGCAGCACGGGGGCAACAATGAGCAGTTCTTCG	CASSTGATMSSSS	TRBV7-9	TRBD1	TRBJ2-1	pt616_reptil.txt	ATMS
1	3.95600917794129e-06	TGTGCCAGCAGTTCCGGTCTTCCTACAATGAGCAGTTCTTCG	CASSSGLPTMSSSS	TRBV25-1	TRBD2-1	TRBJ2-1	pt616_reptil.txt	TMS
1	3.95600917794129e-06	TGTGCCAGTAGTAATCGGTTGGGGACAGGCGTCCAAACAATGAGCAGTTCTTCG	CASSNRLGTGVQTMSSSS	TRBV19-1	TRBD1-1	TRBJ2-1	pt616_reptil.txt	TMS
1	3.95600917794129e-06	TGTGCCAGCAGCCCTACTAGGACTTGCGATCCTACAATGAGCAGTTCTTCG	CASSPTRTCDPTMSSSS	TRBV14-1	TRBD2-1	TRBJ2-1	pt616_reptil.txt	TMS
1	3.95600917794129e-06	TGTGCCAGCAGAAACTTCGGGCCTCCTACAATGAGCAGTTCTTCG	CASRNFGPPTMSSSS	TRBV6	TRBD1	TRBJ2-1	pt616_reptil.txt	TMS
1	3.95600917794129e-06	TGTGCCAGCAGTGACTTAGGGACAGCCCCTACAATGAGCAGTTCTTCG	CASSDLGTAPTMSSSS	TRBV6-4	TRBD1-1	TRBJ2-1	pt616_reptil.txt	TMS
1	3.95600917794129e-06	TGCAGTGCCGACCGACGGGGGGGTACAATGAGCAGTTCTTCG	CSADRRGGTMSSSS	TRBV20	TRBD2-1	TRBJ2-1	pt616_reptil.txt	TMS
1	3.95600917794129e-06	TGTGCCAGCAGCCCCGGCAGGGGGCATACAATGAGCAGTTCTTCG	CASSPGRGHTMSSSS	TRBV3-1/3-2	TRBD1-1	TRBJ2-1	pt616_reptil.txt	TMS
1	3.95600917794129e-06	TGTGCCAGCAGCCAAACTAGCGGGGGGCCCCTTACAATGAGCAGTTCTTCG	CASSQTSGGPLTMSSSS	TRBV3-1/3-2	TRBD2-1	TRBJ2-1	pt616_reptil.txt	TMS
1	3.95600917794129e-06	TGTGCCATCAGTGAAGTAAGGGGAGGGGGTACAATGAGCAGTTCTTCG	CAISEVRGGGTMSSSS	TRBV10-3	TRBD2-1	TRBJ2-1	pt616_reptil.txt	TMS
1	3.95600917794129e-06	TGTGCCAGCAGCGTAGGCGGGGGGCCCCCTACAATGAGCAGTTCTTCG	CASSVGGGPPTMSSSS	TRBV9-1	TRBD2-1	TRBJ2-1	pt616_reptil.txt	TMS
1	3.95600917794129e-06	TGTGCCAGCAGCGTAGGGGTTTGGGGTACAATGAGCAGTTCTTCG	CASSVGVWGTMSSSS	TRBV9-1	TRBD1	TRBJ2-1	pt616_reptil.txt	TMS
1	3.95600917794129e-06	TGTGCCAGCAGCTCCCGTTGGACAGGGGCGGCTAGCGGGAGGAGGAGGGCTACAATGAGCAGTTCTTCG	CASSSRWTGAASGRRRATMSSSS	TRBV7-6	TRBD2-1	TRBJ2-1	pt616_reptil.txt	TMS
1	3.95600917794129e-06	TGCGCCAGCAGCTTCCAAGTAGCGGGGTCTCCTACAATGAGCAGTTCTTCG	CASSFQVAGSPTMSSSS	TRBV5-1	TRBD2-1	TRBJ2-1	pt616_reptil.txt	TMS
1	3.95600917794129e-06	TGTGCCAGCAGTGGGGGGCAGGGGGATACAATGAGCAGTTCTTCG	CASSGGQGDTMSSSS	TRBV6	TRBD1-1	TRBJ2-1	pt616_reptil.txt	TMS
1	3.95600917794129e-06	TGCGCCAGCAGCCGGGGGCACGGGGGACTTACAATGAGCAGTTCTTCG	CASSRGHGGLTMSSSS	TRBV4-1	TRBD1	TRBJ2-1	pt616_reptil.txt	TMS
1	3.95600917794129e-06	TGTGCCAGCAGCTTAGTGGATCTCGGTACAATGAGCAGTTCTTCG	CASSLVDLGTMSSSS	TRBV7-3	TRBD1	TRBJ2-1	pt616_reptil.txt	TMS
1	3.95600917794129e-06	TGTGCCAGCAGCCAGGATGGGCGGGGGGCTCCTACAATGAGCAGTTCTTCG	CASSQDGRGAPTMSSSS	TRBV14-1	TRBD2-1	TRBJ2-1	pt616_reptil.txt	TMS
1	3.95600917794129e-06	TGTGCCAGCAGCCTGGACTTAGCTCCTACAATGAGCAGTTCTTCG	CASSLDLAPTMSSSS	TRBV13-1	TRBD2-1	TRBJ2-1	pt616_reptil.txt	TMS
1	3.95600917794129e-06	TGCGCCAGCAGCCAAGATCGGGGGACAGAGCCTACAATGAGCAGTTCTTCG	CASSQDRGTEPTMSSSS	TRBV4-3	TRBD1-1	TRBJ2-1	pt616_reptil.txt	TMS
1	3.95600917794129e-06	TGTGCCAGCAGCTCCGCGGGGGAGTCCACAATGAGCAGTTCTTCG	CASSSAGESTMSSSS	TRBV11-3	TRBD2-1	TRBJ2-1	pt616_reptil.txt	TMS
1	3.95600917794129e-06	TGTGCCAGCAACTACAGGAACCCTCCTACAATGAGCAGTTCTTCG	CASNYRNPPTMSSSS	TRBV21-1	TRBD1-1	TRBJ2-1	pt616_reptil.txt	TMS
1	3.95600917794129e-06	TGTGCCAGCTCTAGGGTTAAGAAACTAGCGGGGCCAACAATGAGCAGTTCTTCG	CASSRVKKLAGPTMSSSS	TRBV19-1	TRBD2-1	TRBJ2-1	pt616_reptil.txt	TMS
1	3.95600917794129e-06	TGTGCCAGCAGCCGAGGACTAGAAGCCAAACCTACAATGAGCAGTTCTTCG	CASSRGLEAKPTMSSSS	TRBV4-2	TRBD2-1	TRBJ2-1	pt616_reptil.txt	TMS
1	3.95600917794129e-06	TGTGCCAGCGAACAACAGGGAAAGGGCGGGAGGGCTCCTACAATGAGCAGTTCTTCG	CASEQQGKGGRAPTMSSSS	TRBV27-1	TRBD2-1	TRBJ2-1	pt616_reptil.txt	TMS
1	3.95600917794129e-06	TGTGCTAGTGGTTTCCTCCCAGGGGCGGGAGGGGACCCTACAATGAGCAGTTCTTCG	CASGFLPGAGGDPTMSSSS	TRBV12-5	TRBD2-1	TRBJ2-1	pt616_reptil.txt	TMS
1	3.95600917794129e-06	TGTGCCAGCAGTTACCAACCGGGGGTTTCGGGTACAATGAGCAGTTCTTCG	CASSYQPGVSGTMSSSS	TRBV6	TRBD2-1	TRBJ2-1	pt616_reptil.txt	TMS
1	3.95600917794129e-06	TGTGCCCGTAACGCGAGGGGCCTAGCTCCTACAATGAGCAGTTCTTCG	CARNARGLAPTMSSSS	TRBV9-1	TRBD1	TRBJ2-1	pt616_reptil.txt	TMS
1	3.95600917794129e-06	TGCGCCACAGACAGGACTAGCGCCAAAATTGAAGCTCCTACAATGAGCAGTTCTTCG	CATDRTSAKIEAPTMSSSS	TRBV10-1	TRBD2-1	TRBJ2-1	pt616_reptil.txt	TMS
1	3.95600917794129e-06	TGTGCCAGCAGCCTAGCGGGGCCACCTCCTCCTACAATGAGCAGTTCTTCG	CASSLAGPPPPTMSSSS	TRBV9-1	TRBD1	TRBJ2-1	pt616_reptil.txt	TMS
[truncated: 3,602 more rows]
