# Supplementary material for: Immunologic Characterization and T cell Receptor Repertoires of Expanded Tumor-infiltrating Lymphocytes in Patients with Renal Cell Carcinoma
Source: Cancer Res Commun. 2023 Jul 18;3(7):1260–76. doi: 10.1158/2767-9764.CRC-22-0514 (PMC10361538; doi:10.1158/2767-9764.CRC-22-0514)
Supplement: Table S5 — Supplementary Table S5 shows the canonical marker genes, differentially expressed genes (DEGs), and gene modules scores used to annotate the T-cell UMAP clusters [file crc-22-0514-s05.xlsx]

## Sheet: supp_table_s5
Supplementary Table S5: Canonical marker genes, differentially expressed genes (DEGs), and gene modules scores used to annotate the T-cell UMAP clusters
	p_val	avg_log2FC	pct.1	pct.2	p_val_adj	cluster	gene
IL7R	0	1.30639	0.886	0.574	0	0 CD4+ Tcytotoxic	IL7R
FTH1	0	1.19955	1	0.999	0	0 CD4+ Tcytotoxic	FTH1
CCR6	0	1.12501	0.426	0.105	0	0 CD4+ Tcytotoxic	CCR6
CD40LG	0	1.06266	0.369	0.07	0	0 CD4+ Tcytotoxic	CD40LG
ANXA1	0	0.987353	0.937	0.66	0	0 CD4+ Tcytotoxic	ANXA1
ZFP36L2	0	0.974957	0.984	0.924	0	0 CD4+ Tcytotoxic	ZFP36L2
TPT1	0	0.448078	1	1	0	0 CD4+ Tcytotoxic	TPT1
HLA-DPB1	0	-1.00869	0.825	0.944	0	0 CD4+ Tcytotoxic	HLA-DPB1
CST7	0	-1.08968	0.885	0.976	0	0 CD4+ Tcytotoxic	CST7
CTSW	0	-1.12068	0.56	0.819	0	0 CD4+ Tcytotoxic	CTSW
CD74	0	-1.13953	0.998	1	0	0 CD4+ Tcytotoxic	CD74
CCL5	0	-1.15179	0.925	0.972	0	0 CD4+ Tcytotoxic	CCL5
CD8A	0	-1.62062	0.366	0.727	0	0 CD4+ Tcytotoxic	CD8A
NKG7	0	-2.2054	0.604	0.932	0	0 CD4+ Tcytotoxic	NKG7
CD8B	3.90416e-299	-1.39935	0.217	0.593	1.30938e-294	0 CD4+ Tcytotoxic	CD8B
TNFRSF9	4.64025e-274	-1.43645	0.132	0.481	1.55625e-269	0 CD4+ Tcytotoxic	TNFRSF9
PRF1	2.0295e-272	-1.23913	0.264	0.615	6.80652e-268	0 CD4+ Tcytotoxic	PRF1
VIM	6.13118e-270	0.804734	0.996	0.988	2.05628e-265	0 CD4+ Tcytotoxic	VIM
KLRB1	8.11614e-258	1.40828	0.578	0.277	2.72199e-253	0 CD4+ Tcytotoxic	KLRB1
HLA-DPA1	3.55166e-254	-0.8273	0.854	0.95	1.19116e-249	0 CD4+ Tcytotoxic	HLA-DPA1
GZMK	4.32737e-247	-1.38603	0.657	0.782	1.45131e-242	0 CD4+ Tcytotoxic	GZMK
HLA-DRB1	1.30486e-231	-1.17924	0.788	0.904	4.37623e-227	0 CD4+ Tcytotoxic	HLA-DRB1
RORA	1.2947e-229	0.861272	0.68	0.365	4.34215e-225	0 CD4+ Tcytotoxic	RORA
CD27	7.57706e-229	-1.4829	0.258	0.545	2.5412e-224	0 CD4+ Tcytotoxic	CD27
LYST	9.16657e-229	-1.0793	0.395	0.666	3.07428e-224	0 CD4+ Tcytotoxic	LYST
CAPG	1.55445e-217	0.841508	0.38	0.12	5.21332e-213	0 CD4+ Tcytotoxic	CAPG
SLC2A3	8.98444e-216	0.858233	0.903	0.756	3.0132e-211	0 CD4+ Tcytotoxic	SLC2A3
EML4	3.3761e-213	0.745763	0.887	0.678	1.13228e-208	0 CD4+ Tcytotoxic	EML4
DPP4	1.2182e-202	0.596506	0.263	0.055	4.08561e-198	0 CD4+ Tcytotoxic	DPP4
BTG1	2.10406e-200	0.529383	1	0.999	7.05661e-196	0 CD4+ Tcytotoxic	BTG1
JUN	4.32054e-200	0.975042	0.959	0.887	1.44902e-195	0 CD4+ Tcytotoxic	JUN
CMC1	4.38234e-194	-1.41996	0.241	0.513	1.46975e-189	0 CD4+ Tcytotoxic	CMC1
HLA-DQA1	1.83165e-192	-1.02132	0.527	0.749	6.14298e-188	0 CD4+ Tcytotoxic	HLA-DQA1
FXYD5	4.443e-186	0.565747	0.953	0.9	1.49009e-181	0 CD4+ Tcytotoxic	FXYD5
RPLP1	2.02445e-185	0.324037	1	1	6.78959e-181	0 CD4+ Tcytotoxic	RPLP1
PABPC1	4.66194e-185	0.887402	0.964	0.94	1.56352e-180	0 CD4+ Tcytotoxic	PABPC1
CCL4	9.79308e-179	-0.750845	0.661	0.848	3.2844e-174	0 CD4+ Tcytotoxic	CCL4
SARAF	1.87838e-177	0.534987	0.993	0.983	6.29971e-173	0 CD4+ Tcytotoxic	SARAF
VCAM1	4.98077e-176	-1.18766	0.057	0.309	1.67045e-171	0 CD4+ Tcytotoxic	VCAM1
ADAM19	2.14289e-173	0.63578	0.3	0.088	7.18681e-169	0 CD4+ Tcytotoxic	ADAM19
ITM2C	2.27054e-173	-1.13074	0.276	0.533	7.61495e-169	0 CD4+ Tcytotoxic	ITM2C
LAG3	1.26094e-170	-0.969174	0.207	0.476	4.22895e-166	0 CD4+ Tcytotoxic	LAG3
LEPROTL1	6.15944e-170	0.664109	0.906	0.785	2.06575e-165	0 CD4+ Tcytotoxic	LEPROTL1
GNA15	1.71587e-167	0.627191	0.267	0.072	5.75469e-163	0 CD4+ Tcytotoxic	GNA15
ZFP36	1.97877e-167	0.789185	0.974	0.93	6.63639e-163	0 CD4+ Tcytotoxic	ZFP36
PBX4	1.05543e-163	0.765508	0.521	0.268	3.53972e-159	0 CD4+ Tcytotoxic	PBX4
FLT3LG	1.80074e-163	0.68874	0.49	0.237	6.03931e-159	0 CD4+ Tcytotoxic	FLT3LG
ALOX5AP	1.66405e-160	0.655505	0.773	0.509	5.58091e-156	0 CD4+ Tcytotoxic	ALOX5AP
PTGER4	5.38543e-160	0.748592	0.685	0.438	1.80617e-155	0 CD4+ Tcytotoxic	PTGER4
CDKN1A	6.62661e-158	0.836299	0.571	0.326	2.22243e-153	0 CD4+ Tcytotoxic	CDKN1A
TMEM173	6.80651e-152	0.856887	0.443	0.206	2.28277e-147	0 CD4+ Tcytotoxic	TMEM173
TOX	4.88566e-151	-0.875183	0.143	0.392	1.63855e-146	0 CD4+ Tcytotoxic	TOX
CRTAM	3.38624e-149	-1.17539	0.143	0.391	1.13568e-144	0 CD4+ Tcytotoxic	CRTAM
SPOCK2	1.1673e-148	0.614472	0.895	0.779	3.91488e-144	0 CD4+ Tcytotoxic	SPOCK2
GLIPR1	3.33523e-145	0.708269	0.681	0.46	1.11857e-140	0 CD4+ Tcytotoxic	GLIPR1
S100A10	5.1938e-145	0.540341	0.947	0.845	1.7419e-140	0 CD4+ Tcytotoxic	S100A10
CD52	6.05299e-145	0.640499	0.949	0.887	2.03005e-140	0 CD4+ Tcytotoxic	CD52
AQP3	1.17088e-143	0.664138	0.295	0.101	3.92689e-139	0 CD4+ Tcytotoxic	AQP3
TIGIT	5.74499e-143	-0.859885	0.128	0.373	1.92675e-138	0 CD4+ Tcytotoxic	TIGIT
RGCC	6.00924e-141	0.8353	0.895	0.76	2.01538e-136	0 CD4+ Tcytotoxic	RGCC
APOBEC3G	1.87121e-140	-0.739165	0.441	0.656	6.27565e-136	0 CD4+ Tcytotoxic	APOBEC3G
GZMA	7.37482e-135	-0.772891	0.752	0.861	2.47337e-130	0 CD4+ Tcytotoxic	GZMA
RPS18	2.62605e-132	0.289876	1	0.998	8.80723e-128	0 CD4+ Tcytotoxic	RPS18
PERP	1.60724e-129	0.611766	0.372	0.16	5.39035e-125	0 CD4+ Tcytotoxic	PERP
ENC1	2.05498e-129	-0.767344	0.141	0.371	6.892e-125	0 CD4+ Tcytotoxic	ENC1
RPS16	1.50046e-126	0.330939	0.995	0.994	5.03223e-122	0 CD4+ Tcytotoxic	RPS16
TNFRSF25	2.31212e-126	0.482719	0.272	0.093	7.75438e-122	0 CD4+ Tcytotoxic	TNFRSF25
IGFBP4	2.37822e-123	0.556417	0.194	0.049	7.97606e-119	0 CD4+ Tcytotoxic	IGFBP4
HLA-DRA	2.68256e-122	-0.792275	0.809	0.889	8.99678e-118	0 CD4+ Tcytotoxic	HLA-DRA
MCL1	3.70648e-117	0.561855	0.917	0.823	1.24308e-112	0 CD4+ Tcytotoxic	MCL1
TMEM123	4.77616e-117	0.545917	0.551	0.316	1.60183e-112	0 CD4+ Tcytotoxic	TMEM123
HLA-A	1.67796e-116	-0.256137	1	1	5.62754e-112	0 CD4+ Tcytotoxic	HLA-A
HLA-DQB1	1.58397e-115	-0.765974	0.646	0.777	5.31232e-111	0 CD4+ Tcytotoxic	HLA-DQB1
APMAP	1.53646e-114	-0.600168	0.398	0.6	5.15299e-110	0 CD4+ Tcytotoxic	APMAP
CD6	2.35265e-111	0.548366	0.602	0.379	7.89032e-107	0 CD4+ Tcytotoxic	CD6
RPS29	3.66409e-111	0.253287	0.999	0.998	1.22886e-106	0 CD4+ Tcytotoxic	RPS29
CXCR6	1.87031e-109	0.668473	0.468	0.251	6.27263e-105	0 CD4+ Tcytotoxic	CXCR6
S100A11	2.65274e-108	0.597476	0.838	0.716	8.89676e-104	0 CD4+ Tcytotoxic	S100A11
PLIN2	4.06793e-108	0.709662	0.652	0.465	1.3643e-103	0 CD4+ Tcytotoxic	PLIN2
CAMK4	4.73303e-108	0.530758	0.462	0.25	1.58736e-103	0 CD4+ Tcytotoxic	CAMK4
FAM177A1	4.91429e-108	0.630653	0.855	0.751	1.64815e-103	0 CD4+ Tcytotoxic	FAM177A1
FOS	2.60981e-106	1.32285	0.853	0.747	8.75277e-102	0 CD4+ Tcytotoxic	FOS
EOMES	7.02342e-105	-0.593545	0.064	0.245	2.35552e-100	0 CD4+ Tcytotoxic	EOMES
TTN	1.21129e-102	-0.732136	0.119	0.314	4.06242e-98	0 CD4+ Tcytotoxic	TTN
YIPF5	3.47443e-100	0.668641	0.493	0.304	1.16526e-95	0 CD4+ Tcytotoxic	YIPF5
HLA-DRB5	4.87203e-100	-0.81407	0.587	0.742	1.63398e-95	0 CD4+ Tcytotoxic	HLA-DRB5
HLA-DMA	6.29707e-98	-0.656649	0.252	0.452	2.11191e-93	0 CD4+ Tcytotoxic	HLA-DMA
BACH2	1.47717e-97	0.396191	0.2	0.064	4.95414e-93	0 CD4+ Tcytotoxic	BACH2
GZMB	2.13148e-97	-1.17222	0.254	0.444	7.14854e-93	0 CD4+ Tcytotoxic	GZMB
CCR7	2.16928e-97	0.96025	0.281	0.122	7.27533e-93	0 CD4+ Tcytotoxic	CCR7
PDE4B	3.53757e-96	0.4432	0.794	0.59	1.18643e-91	0 CD4+ Tcytotoxic	PDE4B
IFITM2	5.24326e-96	0.447881	0.883	0.776	1.75848e-91	0 CD4+ Tcytotoxic	IFITM2
FOXP1	8.7619e-96	0.598765	0.55	0.356	2.93856e-91	0 CD4+ Tcytotoxic	FOXP1
ADGRG1	1.84498e-95	-0.559413	0.04	0.199	6.18768e-91	0 CD4+ Tcytotoxic	ADGRG1
SRGN	2.26566e-95	0.410083	0.997	0.997	7.59857e-91	0 CD4+ Tcytotoxic	SRGN
PMAIP1	2.77542e-95	-0.897413	0.325	0.504	9.30821e-91	0 CD4+ Tcytotoxic	PMAIP1
IFITM1	1.64497e-94	0.424189	0.941	0.849	5.51689e-90	0 CD4+ Tcytotoxic	IFITM1
LMNA	4.86536e-94	0.957092	0.69	0.518	1.63174e-89	0 CD4+ Tcytotoxic	LMNA
PARK7	5.63578e-93	-0.547031	0.661	0.759	1.89013e-88	0 CD4+ Tcytotoxic	PARK7
SEMA4A	1.18589e-90	-0.559716	0.061	0.222	3.97722e-86	0 CD4+ Tcytotoxic	SEMA4A
TSC22D3	1.6207e-90	0.626678	0.971	0.932	5.43549e-86	0 CD4+ Tcytotoxic	TSC22D3
PTMS	2.49689e-90	-0.700737	0.204	0.392	8.37408e-86	0 CD4+ Tcytotoxic	PTMS
RPLP0	5.18396e-90	0.280634	0.997	0.997	1.7386e-85	0 CD4+ Tcytotoxic	RPLP0
GPR183	5.90457e-90	0.699535	0.54	0.351	1.98027e-85	0 CD4+ Tcytotoxic	GPR183
NR3C1	4.17878e-89	0.520025	0.789	0.669	1.40148e-84	0 CD4+ Tcytotoxic	NR3C1
PFKFB3	1.11376e-88	0.523552	0.487	0.291	3.73533e-84	0 CD4+ Tcytotoxic	PFKFB3
GZMH	4.38946e-88	-1.05649	0.395	0.546	1.47214e-83	0 CD4+ Tcytotoxic	GZMH
SAMSN1	8.26434e-88	0.464149	0.764	0.583	2.7717e-83	0 CD4+ Tcytotoxic	SAMSN1
CLU	1.57683e-87	0.35327	0.149	0.039	5.28836e-83	0 CD4+ Tcytotoxic	CLU
CCDC141	3.40113e-86	-0.506532	0.047	0.198	1.14067e-81	0 CD4+ Tcytotoxic	CCDC141
CTSL	4.02562e-83	0.53635	0.302	0.143	1.35011e-78	0 CD4+ Tcytotoxic	CTSL
FGFBP2	1.02559e-82	-0.97424	0.073	0.225	3.43962e-78	0 CD4+ Tcytotoxic	FGFBP2
LITAF	2.45248e-82	-0.475418	0.762	0.861	8.22513e-78	0 CD4+ Tcytotoxic	LITAF
HAVCR2	1.2872e-81	-0.617897	0.098	0.26	4.31703e-77	0 CD4+ Tcytotoxic	HAVCR2
APOBEC3C	2.0186e-81	-0.65748	0.242	0.413	6.76999e-77	0 CD4+ Tcytotoxic	APOBEC3C
AC243829.4	1.10953e-80	-0.441943	0.023	0.153	3.72115e-76	0 CD4+ Tcytotoxic	AC243829.4
DUSP4	1.53983e-80	-0.710401	0.823	0.824	5.16428e-76	0 CD4+ Tcytotoxic	DUSP4
PLK3	2.97291e-79	0.457265	0.478	0.29	9.97054e-75	0 CD4+ Tcytotoxic	PLK3
CTSH	1.56817e-78	0.388657	0.226	0.091	5.25932e-74	0 CD4+ Tcytotoxic	CTSH
RAB27A	7.08629e-77	-0.520332	0.292	0.462	2.3766e-72	0 CD4+ Tcytotoxic	RAB27A
TNFAIP3	7.38356e-77	0.45888	0.974	0.945	2.4763e-72	0 CD4+ Tcytotoxic	TNFAIP3
SC5D	1.46956e-76	0.490257	0.375	0.207	4.92861e-72	0 CD4+ Tcytotoxic	SC5D
JUNB	7.78962e-76	0.530662	0.957	0.924	2.61248e-71	0 CD4+ Tcytotoxic	JUNB
CHST12	8.95194e-76	-0.529207	0.171	0.341	3.0023e-71	0 CD4+ Tcytotoxic	CHST12
IL4I1	1.17753e-75	0.339198	0.113	0.026	3.94921e-71	0 CD4+ Tcytotoxic	IL4I1
CCNH	1.28087e-75	0.474012	0.761	0.619	4.29577e-71	0 CD4+ Tcytotoxic	CCNH
PFN1	1.38145e-75	-0.347252	0.98	0.993	4.63312e-71	0 CD4+ Tcytotoxic	PFN1
MT-ND4L	1.3251e-74	-0.328864	0.971	0.987	4.44412e-70	0 CD4+ Tcytotoxic	MT-ND4L
CD96	1.44287e-74	0.399493	0.842	0.719	4.8391e-70	0 CD4+ Tcytotoxic	CD96
CTSB	3.92411e-74	0.474425	0.55	0.377	1.31607e-69	0 CD4+ Tcytotoxic	CTSB
AC016831.7	1.20071e-73	0.464161	0.69	0.524	4.02693e-69	0 CD4+ Tcytotoxic	AC016831.7
CD3D	7.95246e-73	-0.34855	0.883	0.925	2.6671e-68	0 CD4+ Tcytotoxic	CD3D
CCL4L2	1.81516e-72	-1.38971	0.393	0.547	6.0877e-68	0 CD4+ Tcytotoxic	CCL4L2
IFNGR1	3.57053e-72	0.557466	0.51	0.335	1.19749e-67	0 CD4+ Tcytotoxic	IFNGR1
NFKBIZ	5.00376e-72	0.586297	0.53	0.364	1.67816e-67	0 CD4+ Tcytotoxic	NFKBIZ
FRMD4B	7.01254e-72	0.444364	0.373	0.206	2.35186e-67	0 CD4+ Tcytotoxic	FRMD4B
CTSC	9.48747e-72	-0.56414	0.497	0.633	3.18191e-67	0 CD4+ Tcytotoxic	CTSC
LPAR2	3.91864e-71	0.39169	0.275	0.132	1.31423e-66	0 CD4+ Tcytotoxic	LPAR2
GSTP1	8.68285e-71	-0.472036	0.547	0.676	2.91205e-66	0 CD4+ Tcytotoxic	GSTP1
LIMD2	2.43828e-70	-0.484902	0.567	0.693	8.17749e-66	0 CD4+ Tcytotoxic	LIMD2
PECAM1	1.43003e-68	-0.440967	0.075	0.217	4.79604e-64	0 CD4+ Tcytotoxic	PECAM1
MT-ATP6	2.50494e-68	-0.30061	0.98	0.992	8.40105e-64	0 CD4+ Tcytotoxic	MT-ATP6
CCND2	3.04643e-68	-0.540298	0.501	0.63	1.02171e-63	0 CD4+ Tcytotoxic	CCND2
MT-CO2	3.99281e-68	-0.32215	0.993	0.998	1.33911e-63	0 CD4+ Tcytotoxic	MT-CO2
FKBP5	8.30083e-67	0.47625	0.473	0.296	2.78393e-62	0 CD4+ Tcytotoxic	FKBP5
LINC01871	1.14906e-66	0.542948	0.516	0.348	3.85372e-62	0 CD4+ Tcytotoxic	LINC01871
MT-ND4	1.04226e-65	-0.346084	0.929	0.962	3.49553e-61	0 CD4+ Tcytotoxic	MT-ND4
SMIM3	1.19773e-65	0.285061	0.138	0.043	4.01696e-61	0 CD4+ Tcytotoxic	SMIM3
DRAIC	1.82219e-65	-0.401469	0.022	0.131	6.11127e-61	0 CD4+ Tcytotoxic	DRAIC
ABI3	2.6211e-65	-0.502724	0.164	0.318	8.79066e-61	0 CD4+ Tcytotoxic	ABI3
FBLN7	8.2187e-65	0.300619	0.151	0.052	2.75639e-60	0 CD4+ Tcytotoxic	FBLN7
PSMB9	9.17263e-65	-0.416544	0.602	0.725	3.07632e-60	0 CD4+ Tcytotoxic	PSMB9
TNIP3	1.17172e-64	-0.431401	0.061	0.191	3.92973e-60	0 CD4+ Tcytotoxic	TNIP3
RNASET2	2.32518e-64	0.419839	0.603	0.442	7.79818e-60	0 CD4+ Tcytotoxic	RNASET2
DDIT4	9.36572e-64	0.513711	0.797	0.676	3.14107e-59	0 CD4+ Tcytotoxic	DDIT4
PLEK	2.97223e-63	-0.500769	0.219	0.379	9.96826e-59	0 CD4+ Tcytotoxic	PLEK
MIR155HG	4.13502e-63	-0.540313	0.098	0.235	1.3868e-58	0 CD4+ Tcytotoxic	MIR155HG
GPR35	6.42306e-63	0.31906	0.152	0.053	2.15417e-58	0 CD4+ Tcytotoxic	GPR35
S100A4	4.14958e-62	0.401669	0.943	0.892	1.39169e-57	0 CD4+ Tcytotoxic	S100A4
STAT4	5.93836e-62	0.385972	0.598	0.42	1.99161e-57	0 CD4+ Tcytotoxic	STAT4
LGALS3	7.77508e-62	0.509748	0.476	0.317	2.60761e-57	0 CD4+ Tcytotoxic	LGALS3
SPN	1.376e-61	-0.47545	0.334	0.486	4.61482e-57	0 CD4+ Tcytotoxic	SPN
CDK2AP2	1.92579e-61	-0.482429	0.278	0.43	6.45871e-57	0 CD4+ Tcytotoxic	CDK2AP2
SLAMF1	2.29965e-61	0.369136	0.219	0.1	7.71256e-57	0 CD4+ Tcytotoxic	SLAMF1
PTPN6	2.37624e-61	-0.498372	0.121	0.262	7.96943e-57	0 CD4+ Tcytotoxic	PTPN6
KLRD1	2.28246e-60	-0.748174	0.124	0.263	7.6549e-56	0 CD4+ Tcytotoxic	KLRD1
PIM1	1.12665e-58	0.41569	0.394	0.24	3.77855e-54	0 CD4+ Tcytotoxic	PIM1
GPR171	3.57069e-58	0.398307	0.261	0.132	1.19754e-53	0 CD4+ Tcytotoxic	GPR171
GNLY	5.88826e-58	-1.59613	0.405	0.522	1.9748e-53	0 CD4+ Tcytotoxic	GNLY
FAM3C	6.18486e-58	-0.568048	0.106	0.237	2.07428e-53	0 CD4+ Tcytotoxic	FAM3C
HLA-B	3.48582e-57	-0.307977	1	1	1.16907e-52	0 CD4+ Tcytotoxic	HLA-B
SYNGR2	6.84362e-57	-0.545263	0.371	0.504	2.29521e-52	0 CD4+ Tcytotoxic	SYNGR2
USP11	9.2653e-57	-0.414365	0.163	0.305	3.1074e-52	0 CD4+ Tcytotoxic	USP11
LEF1	1.31796e-56	0.282835	0.134	0.046	4.42019e-52	0 CD4+ Tcytotoxic	LEF1
CCL3	1.44045e-56	-1.1155	0.292	0.43	4.831e-52	0 CD4+ Tcytotoxic	CCL3
SLA2	3.44854e-56	-0.501125	0.272	0.418	1.15657e-51	0 CD4+ Tcytotoxic	SLA2
MID1IP1	6.08784e-56	0.376998	0.18	0.077	2.04174e-51	0 CD4+ Tcytotoxic	MID1IP1
FCGR3A	6.37919e-56	-0.647575	0.128	0.258	2.13945e-51	0 CD4+ Tcytotoxic	FCGR3A
PLAUR	6.46229e-56	0.394845	0.355	0.208	2.16732e-51	0 CD4+ Tcytotoxic	PLAUR
SATB1	1.3654e-55	0.407262	0.303	0.168	4.57926e-51	0 CD4+ Tcytotoxic	SATB1
IRS2	1.45282e-55	0.251392	0.137	0.048	4.87246e-51	0 CD4+ Tcytotoxic	IRS2
TNFAIP8	3.93259e-55	0.369407	0.442	0.288	1.31891e-50	0 CD4+ Tcytotoxic	TNFAIP8
VSIR	5.45362e-55	0.440196	0.502	0.354	1.82904e-50	0 CD4+ Tcytotoxic	VSIR
IKZF2	7.56921e-55	-0.346028	0.046	0.156	2.53856e-50	0 CD4+ Tcytotoxic	IKZF2
FXYD2	7.6142e-55	-0.676333	0.041	0.146	2.55365e-50	0 CD4+ Tcytotoxic	FXYD2
RNF149	7.8222e-55	0.411603	0.668	0.543	2.62341e-50	0 CD4+ Tcytotoxic	RNF149
LDLRAD4	8.91265e-55	0.520894	0.433	0.287	2.98912e-50	0 CD4+ Tcytotoxic	LDLRAD4
STK17A	9.62231e-55	0.345704	0.844	0.768	3.22713e-50	0 CD4+ Tcytotoxic	STK17A
BLVRA	1.14351e-54	-0.435334	0.127	0.258	3.8351e-50	0 CD4+ Tcytotoxic	BLVRA
TMEM14C	2.67841e-54	0.295297	0.274	0.143	8.98286e-50	0 CD4+ Tcytotoxic	TMEM14C
SH3TC1	3.98113e-54	0.300314	0.135	0.049	1.33519e-49	0 CD4+ Tcytotoxic	SH3TC1
MCTP2	4.4371e-54	-0.373206	0.081	0.202	1.48811e-49	0 CD4+ Tcytotoxic	MCTP2
USP36	1.08635e-53	0.363732	0.574	0.419	3.64341e-49	0 CD4+ Tcytotoxic	USP36
NDUFS5	1.21864e-53	0.355059	0.877	0.819	4.08706e-49	0 CD4+ Tcytotoxic	NDUFS5
YBX3	1.36127e-53	-0.464352	0.121	0.253	4.56543e-49	0 CD4+ Tcytotoxic	YBX3
TAGLN2	2.99423e-53	0.361759	0.875	0.821	1.0042e-48	0 CD4+ Tcytotoxic	TAGLN2
DTHD1	7.3969e-53	-0.358506	0.058	0.17	2.48077e-48	0 CD4+ Tcytotoxic	DTHD1
TXNIP	8.29729e-53	0.588684	0.821	0.74	2.78275e-48	0 CD4+ Tcytotoxic	TXNIP
HSP90B1	1.04359e-52	-0.41717	0.703	0.777	3.5e-48	0 CD4+ Tcytotoxic	HSP90B1
CD55	1.89234e-52	0.414747	0.515	0.358	6.34654e-48	0 CD4+ Tcytotoxic	CD55
NFKBIA	2.21392e-52	0.540235	0.861	0.774	7.42505e-48	0 CD4+ Tcytotoxic	NFKBIA
ITGB1	4.22086e-52	-0.486922	0.666	0.754	1.41559e-47	0 CD4+ Tcytotoxic	ITGB1
C1orf21	8.81954e-52	-0.350712	0.067	0.181	2.9579e-47	0 CD4+ Tcytotoxic	C1orf21
ZBTB38	1.06463e-51	-0.413535	0.299	0.444	3.57055e-47	0 CD4+ Tcytotoxic	ZBTB38
CD28	1.79558e-51	0.350716	0.424	0.274	6.02201e-47	0 CD4+ Tcytotoxic	CD28
SESN1	1.90125e-51	0.350517	0.196	0.092	6.3764e-47	0 CD4+ Tcytotoxic	SESN1
LSP1	2.60299e-51	-0.356152	0.779	0.843	8.72992e-47	0 CD4+ Tcytotoxic	LSP1
PRNP	6.4889e-51	0.352748	0.473	0.317	2.17625e-46	0 CD4+ Tcytotoxic	PRNP
B3GNT2	1.19824e-50	-0.492193	0.245	0.378	4.01866e-46	0 CD4+ Tcytotoxic	B3GNT2
HNRNPUL1	1.52667e-50	0.363004	0.647	0.505	5.12013e-46	0 CD4+ Tcytotoxic	HNRNPUL1
MAP1LC3A	8.04529e-50	-0.432676	0.145	0.273	2.69823e-45	0 CD4+ Tcytotoxic	MAP1LC3A
SLC39A8	1.37706e-49	0.266045	0.214	0.104	4.61839e-45	0 CD4+ Tcytotoxic	SLC39A8
PER1	2.2651e-49	0.398745	0.477	0.332	7.59669e-45	0 CD4+ Tcytotoxic	PER1
CD3G	3.8135e-49	-0.332452	0.725	0.804	1.27897e-44	0 CD4+ Tcytotoxic	CD3G
TIMP1	4.23538e-49	0.392268	0.526	0.375	1.42046e-44	0 CD4+ Tcytotoxic	TIMP1
SH3KBP1	9.28183e-49	-0.403354	0.473	0.592	3.11294e-44	0 CD4+ Tcytotoxic	SH3KBP1
FABP5	1.2766e-48	-0.486158	0.237	0.37	4.28147e-44	0 CD4+ Tcytotoxic	FABP5
CREM	1.49779e-48	0.352388	0.897	0.838	5.02327e-44	0 CD4+ Tcytotoxic	CREM
WHRN	2.30712e-48	-0.393379	0.081	0.193	7.73761e-44	0 CD4+ Tcytotoxic	WHRN
PPP1CB	3.21898e-48	0.36792	0.589	0.456	1.07958e-43	0 CD4+ Tcytotoxic	PPP1CB
DSE	3.42041e-48	0.33865	0.253	0.137	1.14714e-43	0 CD4+ Tcytotoxic	DSE
RBMS1	5.60641e-48	0.386717	0.383	0.248	1.88028e-43	0 CD4+ Tcytotoxic	RBMS1
SUB1	6.70146e-48	-0.296059	0.87	0.906	2.24753e-43	0 CD4+ Tcytotoxic	SUB1
MBP	1.06843e-47	0.362105	0.55	0.394	3.58329e-43	0 CD4+ Tcytotoxic	MBP
CD4	1.99287e-47	0.336054	0.388	0.247	6.6837e-43	0 CD4+ Tcytotoxic	CD4
LPIN2	2.20938e-47	0.36238	0.426	0.286	7.4098e-43	0 CD4+ Tcytotoxic	LPIN2
MCM5	2.78314e-47	-0.370616	0.075	0.183	9.33411e-43	0 CD4+ Tcytotoxic	MCM5
PIK3IP1	3.68403e-47	0.351606	0.604	0.456	1.23555e-42	0 CD4+ Tcytotoxic	PIK3IP1
CARD16	3.75799e-47	-0.539515	0.351	0.475	1.26036e-42	0 CD4+ Tcytotoxic	CARD16
FLNB	4.73057e-47	-0.28964	0.037	0.13	1.58654e-42	0 CD4+ Tcytotoxic	FLNB
2007-09-01	4.85536e-47	-0.333966	0.707	0.783	1.62839e-42	0 CD4+ Tcytotoxic	SEPT7
TRAV19	7.50141e-47	-0.94615	0.064	0.165	2.51582e-42	0 CD4+ Tcytotoxic	TRAV19
PON2	1.79417e-46	-0.281696	0.027	0.114	6.01727e-42	0 CD4+ Tcytotoxic	PON2
CD200R1	2.80199e-46	-0.438097	0.088	0.197	9.39732e-42	0 CD4+ Tcytotoxic	CD200R1
MCUB	3.73904e-46	0.345246	0.38	0.247	1.254e-41	0 CD4+ Tcytotoxic	MCUB
BAX	5.22117e-46	-0.437368	0.384	0.507	1.75108e-41	0 CD4+ Tcytotoxic	BAX
PRR5L	5.85111e-46	-0.355621	0.079	0.186	1.96235e-41	0 CD4+ Tcytotoxic	PRR5L
ANXA6	7.74891e-46	-0.38405	0.508	0.624	2.59883e-41	0 CD4+ Tcytotoxic	ANXA6
CERK	1.6984e-45	0.34	0.348	0.22	5.6961e-41	0 CD4+ Tcytotoxic	CERK
ANK3	1.74253e-45	0.252465	0.169	0.076	5.8441e-41	0 CD4+ Tcytotoxic	ANK3
PDCD4	3.93445e-45	0.377323	0.664	0.542	1.31954e-40	0 CD4+ Tcytotoxic	PDCD4
CD70	4.68198e-45	-0.433696	0.073	0.178	1.57024e-40	0 CD4+ Tcytotoxic	CD70
CD5	7.58497e-45	0.365834	0.559	0.415	2.54385e-40	0 CD4+ Tcytotoxic	CD5
PYHIN1	8.8501e-45	-0.431742	0.228	0.358	2.96815e-40	0 CD4+ Tcytotoxic	PYHIN1
UBE2F	9.04207e-45	-0.402115	0.046	0.139	3.03253e-40	0 CD4+ Tcytotoxic	UBE2F
TTC39C	1.08752e-44	0.394737	0.471	0.337	3.64731e-40	0 CD4+ Tcytotoxic	TTC39C
CD44	1.25722e-44	0.262279	0.931	0.881	4.21646e-40	0 CD4+ Tcytotoxic	CD44
NAB1	2.14639e-44	-0.393967	0.117	0.233	7.19855e-40	0 CD4+ Tcytotoxic	NAB1
RUNX2	2.39118e-44	0.256839	0.152	0.066	8.01955e-40	0 CD4+ Tcytotoxic	RUNX2
GFOD1	4.3253e-44	-0.307225	0.045	0.138	1.45062e-39	0 CD4+ Tcytotoxic	GFOD1
TERF1	4.88833e-44	-0.412718	0.151	0.269	1.63945e-39	0 CD4+ Tcytotoxic	TERF1
HLA-F	5.19952e-44	-0.305978	0.745	0.813	1.74381e-39	0 CD4+ Tcytotoxic	HLA-F
GRAMD1B	5.55311e-44	0.300675	0.214	0.111	1.8624e-39	0 CD4+ Tcytotoxic	GRAMD1B
BTN3A2	2.11106e-43	-0.371127	0.306	0.437	7.08006e-39	0 CD4+ Tcytotoxic	BTN3A2
ANKRD28	5.09119e-43	0.299545	0.153	0.068	1.70748e-38	0 CD4+ Tcytotoxic	ANKRD28
FKBP11	5.75583e-43	0.308709	0.379	0.244	1.93039e-38	0 CD4+ Tcytotoxic	FKBP11
CARHSP1	1.31888e-42	-0.373521	0.223	0.349	4.42327e-38	0 CD4+ Tcytotoxic	CARHSP1
POLR1E	1.58288e-42	0.387177	0.261	0.152	5.30866e-38	0 CD4+ Tcytotoxic	POLR1E
RUNX3	3.59553e-42	-0.331471	0.437	0.567	1.20587e-37	0 CD4+ Tcytotoxic	RUNX3
DYNLT3	4.68993e-42	0.320114	0.408	0.277	1.57291e-37	0 CD4+ Tcytotoxic	DYNLT3
RGS16	4.80059e-42	0.312072	0.125	0.05	1.61002e-37	0 CD4+ Tcytotoxic	RGS16
BANP	5.17376e-42	-0.306297	0.074	0.176	1.73517e-37	0 CD4+ Tcytotoxic	BANP
GADD45B	6.43527e-42	0.460134	0.634	0.511	2.15826e-37	0 CD4+ Tcytotoxic	GADD45B
SAMD3	8.48424e-42	-0.370853	0.216	0.342	2.84544e-37	0 CD4+ Tcytotoxic	SAMD3
TC2N	1.00273e-41	0.281819	0.56	0.408	3.36297e-37	0 CD4+ Tcytotoxic	TC2N
HLA-DQA2	1.17685e-41	-0.633417	0.269	0.376	3.94691e-37	0 CD4+ Tcytotoxic	HLA-DQA2
CDKN2C	2.42778e-41	-0.33876	0.068	0.168	8.1423e-37	0 CD4+ Tcytotoxic	CDKN2C
TRBV27	2.81389e-41	-1.12728	0.083	0.181	9.43721e-37	0 CD4+ Tcytotoxic	TRBV27
CLDND1	3.02163e-41	-0.480724	0.174	0.287	1.01339e-36	0 CD4+ Tcytotoxic	CLDND1
PCED1B	4.43429e-41	-0.389594	0.171	0.29	1.48717e-36	0 CD4+ Tcytotoxic	PCED1B
PTGER2	5.15522e-41	0.298574	0.181	0.088	1.72896e-36	0 CD4+ Tcytotoxic	PTGER2
NCF1	1.29969e-40	0.337145	0.371	0.243	4.35891e-36	0 CD4+ Tcytotoxic	NCF1
STOM	1.76096e-40	0.295789	0.386	0.251	5.9059e-36	0 CD4+ Tcytotoxic	STOM
MYADM	2.63107e-40	0.427656	0.702	0.595	8.82408e-36	0 CD4+ Tcytotoxic	MYADM
DUSP5	1.12513e-39	0.333193	0.3	0.185	3.77346e-35	0 CD4+ Tcytotoxic	DUSP5
CXCL16	1.37885e-39	0.335434	0.261	0.154	4.62439e-35	0 CD4+ Tcytotoxic	CXCL16
CORO1A	2.34598e-39	-0.321756	0.833	0.876	7.86795e-35	0 CD4+ Tcytotoxic	CORO1A
TNFSF8	4.18988e-39	0.352161	0.228	0.128	1.4052e-34	0 CD4+ Tcytotoxic	TNFSF8
BCAS4	4.32205e-39	-0.28367	0.069	0.165	1.44953e-34	0 CD4+ Tcytotoxic	BCAS4
ITGA4	5.11395e-39	-0.351679	0.511	0.622	1.71512e-34	0 CD4+ Tcytotoxic	ITGA4
CITED2	5.31861e-39	0.550757	0.418	0.299	1.78376e-34	0 CD4+ Tcytotoxic	CITED2
PBXIP1	6.98298e-39	0.3201	0.593	0.459	2.34195e-34	0 CD4+ Tcytotoxic	PBXIP1
FAM129A	9.73866e-39	0.339899	0.555	0.433	3.26615e-34	0 CD4+ Tcytotoxic	FAM129A
MT-CYB	1.84979e-38	-0.255616	0.981	0.991	6.20384e-34	0 CD4+ Tcytotoxic	MT-CYB
HLA-DMB	3.50186e-38	-0.322629	0.11	0.215	1.17446e-33	0 CD4+ Tcytotoxic	HLA-DMB
CYTH1	6.43239e-38	0.334204	0.596	0.482	2.1573e-33	0 CD4+ Tcytotoxic	CYTH1
ANXA2	1.16027e-37	0.330606	0.558	0.443	3.89131e-33	0 CD4+ Tcytotoxic	ANXA2
KLF6	1.27544e-37	0.640665	0.936	0.891	4.27759e-33	0 CD4+ Tcytotoxic	KLF6
KLRG1	2.3415e-37	-0.423408	0.15	0.257	7.85294e-33	0 CD4+ Tcytotoxic	KLRG1
PRKCH	2.43416e-37	-0.332498	0.451	0.563	8.16369e-33	0 CD4+ Tcytotoxic	PRKCH
CCR4	2.60802e-37	0.304676	0.193	0.102	8.74679e-33	0 CD4+ Tcytotoxic	CCR4
ATP1B1	4.1528e-37	0.314145	0.169	0.086	1.39276e-32	0 CD4+ Tcytotoxic	ATP1B1
GSPT1	5.99531e-37	0.346224	0.594	0.487	2.01071e-32	0 CD4+ Tcytotoxic	GSPT1
PPP1CA	6.4796e-37	-0.30692	0.487	0.593	2.17313e-32	0 CD4+ Tcytotoxic	PPP1CA
CD84	1.45444e-36	-0.320732	0.118	0.221	4.87792e-32	0 CD4+ Tcytotoxic	CD84
SRRT	1.62279e-36	-0.475735	0.283	0.394	5.44252e-32	0 CD4+ Tcytotoxic	SRRT
MGAT4A	2.04076e-36	0.294875	0.477	0.346	6.8443e-32	0 CD4+ Tcytotoxic	MGAT4A
AGPAT5	2.10829e-36	0.298218	0.193	0.104	7.07079e-32	0 CD4+ Tcytotoxic	AGPAT5
PSMB8	2.58317e-36	-0.325286	0.5	0.595	8.66344e-32	0 CD4+ Tcytotoxic	PSMB8
S1PR5	3.34081e-36	-0.313947	0.047	0.128	1.12044e-31	0 CD4+ Tcytotoxic	S1PR5
LINC01943	4.37992e-36	-0.372386	0.069	0.158	1.46894e-31	0 CD4+ Tcytotoxic	LINC01943
SYNE1	6.69245e-36	-0.327321	0.283	0.406	2.24451e-31	0 CD4+ Tcytotoxic	SYNE1
CDC14A	7.83433e-36	0.297121	0.293	0.186	2.62748e-31	0 CD4+ Tcytotoxic	CDC14A
ZBTB32	8.31236e-36	-0.304254	0.05	0.133	2.7878e-31	0 CD4+ Tcytotoxic	ZBTB32
CALR	8.7045e-36	-0.305208	0.761	0.821	2.91931e-31	0 CD4+ Tcytotoxic	CALR
HCST	1.10392e-35	-0.265718	0.828	0.882	3.70232e-31	0 CD4+ Tcytotoxic	HCST
TAP1	1.78772e-35	-0.323258	0.398	0.506	5.99567e-31	0 CD4+ Tcytotoxic	TAP1
ARHGAP25	1.89036e-35	-0.317924	0.156	0.263	6.33988e-31	0 CD4+ Tcytotoxic	ARHGAP25
LGALS1	2.72836e-35	-0.558847	0.664	0.718	9.15038e-31	0 CD4+ Tcytotoxic	LGALS1
LUZP1	2.90826e-35	0.298649	0.288	0.181	9.75371e-31	0 CD4+ Tcytotoxic	LUZP1
RAB1B	3.52879e-35	-0.323922	0.34	0.448	1.18349e-30	0 CD4+ Tcytotoxic	RAB1B
AHNAK	3.85383e-35	0.350754	0.715	0.624	1.2925e-30	0 CD4+ Tcytotoxic	AHNAK
SLC16A3	3.99488e-35	0.366458	0.372	0.26	1.3398e-30	0 CD4+ Tcytotoxic	SLC16A3
ID3	4.93401e-35	-0.386473	0.073	0.162	1.65477e-30	0 CD4+ Tcytotoxic	ID3
LBH	9.34864e-35	-0.342433	0.521	0.625	3.13535e-30	0 CD4+ Tcytotoxic	LBH
JAKMIP1	1.29178e-34	-0.273417	0.087	0.181	4.33236e-30	0 CD4+ Tcytotoxic	JAKMIP1
CIB1	1.44754e-34	0.294746	0.78	0.714	4.85478e-30	0 CD4+ Tcytotoxic	CIB1
SIRPG	1.50609e-34	-0.357083	0.156	0.26	5.05113e-30	0 CD4+ Tcytotoxic	SIRPG
DBI	1.59961e-34	-0.309077	0.564	0.657	5.36476e-30	0 CD4+ Tcytotoxic	DBI
RIN3	2.02745e-34	-0.270924	0.085	0.177	6.79966e-30	0 CD4+ Tcytotoxic	RIN3
FAM102A	2.20886e-34	0.269441	0.297	0.187	7.40808e-30	0 CD4+ Tcytotoxic	FAM102A
CSRNP1	3.28887e-34	0.312202	0.589	0.467	1.10302e-29	0 CD4+ Tcytotoxic	CSRNP1
IFITM3	3.67002e-34	0.369917	0.332	0.222	1.23085e-29	0 CD4+ Tcytotoxic	IFITM3
IL21R	5.76846e-34	-0.317704	0.233	0.347	1.93463e-29	0 CD4+ Tcytotoxic	IL21R
PDCL3	9.48207e-34	0.377032	0.478	0.365	3.1801e-29	0 CD4+ Tcytotoxic	PDCL3
ARHGAP15	1.74433e-33	0.335767	0.453	0.342	5.85014e-29	0 CD4+ Tcytotoxic	ARHGAP15
REL	1.89361e-33	0.263152	0.819	0.741	6.3508e-29	0 CD4+ Tcytotoxic	REL
ZC3H12A	2.97031e-33	0.333339	0.373	0.261	9.96183e-29	0 CD4+ Tcytotoxic	ZC3H12A
CDK5RAP1	3.30906e-33	0.250637	0.217	0.125	1.10979e-28	0 CD4+ Tcytotoxic	CDK5RAP1
CDKN2A	3.75447e-33	-0.303332	0.108	0.205	1.25917e-28	0 CD4+ Tcytotoxic	CDKN2A
LINC02446	3.84165e-33	-0.432576	0.076	0.164	1.28841e-28	0 CD4+ Tcytotoxic	LINC02446
CD69	4.46158e-33	0.689683	0.828	0.753	1.49632e-28	0 CD4+ Tcytotoxic	CD69
CCDC107	5.48413e-33	0.318737	0.448	0.332	1.83927e-28	0 CD4+ Tcytotoxic	CCDC107
GNPTAB	7.93999e-33	-0.317812	0.171	0.278	2.66291e-28	0 CD4+ Tcytotoxic	GNPTAB
GPR174	1.15439e-32	-0.36602	0.219	0.327	3.87159e-28	0 CD4+ Tcytotoxic	GPR174
ARPC5	1.36033e-32	-0.36429	0.508	0.589	4.56228e-28	0 CD4+ Tcytotoxic	ARPC5
SOCS3	1.44903e-32	0.283576	0.311	0.202	4.85977e-28	0 CD4+ Tcytotoxic	SOCS3
ISCU	5.80776e-32	-0.327224	0.506	0.591	1.94781e-27	0 CD4+ Tcytotoxic	ISCU
C12orf57	6.05565e-32	-0.282749	0.755	0.812	2.03094e-27	0 CD4+ Tcytotoxic	C12orf57
PTPN7	6.97034e-32	-0.303852	0.406	0.514	2.33771e-27	0 CD4+ Tcytotoxic	PTPN7
RGS1	8.36297e-32	-0.303066	0.748	0.805	2.80477e-27	0 CD4+ Tcytotoxic	RGS1
PLA2G16	1.02913e-31	-0.292829	0.166	0.271	3.4515e-27	0 CD4+ Tcytotoxic	PLA2G16
BST2	1.35037e-31	-0.33326	0.361	0.464	4.52887e-27	0 CD4+ Tcytotoxic	BST2
CYCS	1.98398e-31	-0.334943	0.771	0.808	6.65389e-27	0 CD4+ Tcytotoxic	CYCS
TPM4	2.38738e-31	0.280883	0.665	0.559	8.0068e-27	0 CD4+ Tcytotoxic	TPM4
TRMT112	6.52947e-31	-0.273162	0.652	0.714	2.18986e-26	0 CD4+ Tcytotoxic	TRMT112
PATL2	1.01011e-30	-0.271694	0.086	0.171	3.38771e-26	0 CD4+ Tcytotoxic	PATL2
GLUL	1.19006e-30	0.319367	0.472	0.349	3.99123e-26	0 CD4+ Tcytotoxic	GLUL
TOX2	1.20581e-30	-0.294387	0.085	0.17	4.04403e-26	0 CD4+ Tcytotoxic	TOX2
GALNT11	2.06851e-30	-0.273262	0.13	0.225	6.93736e-26	0 CD4+ Tcytotoxic	GALNT11
IDS	2.1264e-30	0.266114	0.773	0.694	7.13152e-26	0 CD4+ Tcytotoxic	IDS
SNX9	2.23231e-30	0.293826	0.439	0.323	7.48672e-26	0 CD4+ Tcytotoxic	SNX9
FOSB	2.34474e-30	0.594128	0.57	0.478	7.86379e-26	0 CD4+ Tcytotoxic	FOSB
SIT1	6.53851e-30	-0.32976	0.2	0.302	2.19289e-25	0 CD4+ Tcytotoxic	SIT1
ZADH2	1.28756e-29	-0.27369	0.065	0.142	4.3182e-25	0 CD4+ Tcytotoxic	ZADH2
TUBB4B	1.41176e-29	0.331101	0.536	0.421	4.73477e-25	0 CD4+ Tcytotoxic	TUBB4B
SCAMP2	1.95165e-29	-0.303821	0.318	0.418	6.54546e-25	0 CD4+ Tcytotoxic	SCAMP2
RAB5IF	3.03679e-29	-0.30752	0.393	0.489	1.01848e-24	0 CD4+ Tcytotoxic	RAB5IF
STARD3NL	3.55642e-29	-0.27848	0.134	0.227	1.19275e-24	0 CD4+ Tcytotoxic	STARD3NL
IFNG	1.15234e-28	-0.4201	0.238	0.343	3.86471e-24	0 CD4+ Tcytotoxic	IFNG
NELFCD	1.2392e-28	-0.29251	0.192	0.289	4.15603e-24	0 CD4+ Tcytotoxic	NELFCD
NUCKS1	1.48506e-28	-0.324633	0.488	0.57	4.9806e-24	0 CD4+ Tcytotoxic	NUCKS1
PTPN1	1.7234e-28	0.291722	0.522	0.415	5.77993e-24	0 CD4+ Tcytotoxic	PTPN1
ARHGEF7	2.1673e-28	0.260414	0.262	0.169	7.26869e-24	0 CD4+ Tcytotoxic	ARHGEF7
TPST2	2.75884e-28	-0.283423	0.185	0.281	9.25259e-24	0 CD4+ Tcytotoxic	TPST2
STMN1	3.6001e-28	-0.420493	0.173	0.268	1.2074e-23	0 CD4+ Tcytotoxic	STMN1
WNK1	4.91006e-28	-0.292982	0.323	0.426	1.64674e-23	0 CD4+ Tcytotoxic	WNK1
AKNA	5.05829e-28	-0.320314	0.45	0.548	1.69645e-23	0 CD4+ Tcytotoxic	AKNA
CD82	5.05844e-28	-0.434883	0.367	0.445	1.6965e-23	0 CD4+ Tcytotoxic	CD82
H3F3B	5.59513e-28	0.318506	0.998	0.998	1.8765e-23	0 CD4+ Tcytotoxic	H3F3B
MT1F	7.70638e-28	-0.300525	0.137	0.226	2.58457e-23	0 CD4+ Tcytotoxic	MT1F
AIP	8.31613e-28	-0.295009	0.288	0.385	2.78906e-23	0 CD4+ Tcytotoxic	AIP
PTTG1	8.78517e-28	-0.339888	0.242	0.342	2.94637e-23	0 CD4+ Tcytotoxic	PTTG1
HNRNPLL	8.79721e-28	-0.388396	0.517	0.581	2.95041e-23	0 CD4+ Tcytotoxic	HNRNPLL
SYT11	1.58347e-27	-0.270629	0.12	0.207	5.31064e-23	0 CD4+ Tcytotoxic	SYT11
ITGB2	2.30236e-27	-0.250526	0.761	0.809	7.72165e-23	0 CD4+ Tcytotoxic	ITGB2
ITK	2.44516e-27	0.308968	0.517	0.418	8.20057e-23	0 CD4+ Tcytotoxic	ITK
HSP90AB1	3.36315e-27	-0.2502	0.942	0.951	1.12793e-22	0 CD4+ Tcytotoxic	HSP90AB1
TENT5C	3.42526e-27	0.258339	0.67	0.564	1.14876e-22	0 CD4+ Tcytotoxic	TENT5C
GTPBP8	3.97707e-27	-0.308246	0.124	0.208	1.33383e-22	0 CD4+ Tcytotoxic	GTPBP8
CEBPD	5.01512e-27	0.382858	0.202	0.123	1.68197e-22	0 CD4+ Tcytotoxic	CEBPD
G3BP2	5.17646e-27	0.274715	0.711	0.629	1.73608e-22	0 CD4+ Tcytotoxic	G3BP2
RAB29	1.27516e-26	-0.274735	0.145	0.232	4.27663e-22	0 CD4+ Tcytotoxic	RAB29
USP3	1.30302e-26	0.252024	0.335	0.238	4.37006e-22	0 CD4+ Tcytotoxic	USP3
AL133415.1	1.34699e-26	0.290433	0.165	0.094	4.51754e-22	0 CD4+ Tcytotoxic	AL133415.1
PPM1G	2.27686e-26	-0.281803	0.397	0.488	7.63615e-22	0 CD4+ Tcytotoxic	PPM1G
ABRACL	2.82845e-26	0.269372	0.539	0.438	9.48606e-22	0 CD4+ Tcytotoxic	ABRACL
CD247	2.94268e-26	-0.265519	0.544	0.623	9.86917e-22	0 CD4+ Tcytotoxic	CD247
NR4A1	3.12239e-26	0.590786	0.346	0.258	1.04719e-21	0 CD4+ Tcytotoxic	NR4A1
GABARAPL2	3.77794e-26	-0.255683	0.409	0.505	1.26705e-21	0 CD4+ Tcytotoxic	GABARAPL2
TRAF3IP3	3.87976e-26	-0.306841	0.238	0.337	1.30119e-21	0 CD4+ Tcytotoxic	TRAF3IP3
IRF2	6.0742e-26	-0.2731	0.177	0.27	2.03717e-21	0 CD4+ Tcytotoxic	IRF2
PSMB10	6.60002e-26	-0.268545	0.429	0.518	2.21352e-21	0 CD4+ Tcytotoxic	PSMB10
EGR1	9.40463e-26	0.806007	0.131	0.07	3.15412e-21	0 CD4+ Tcytotoxic	EGR1
IVNS1ABP	9.60682e-26	0.268193	0.538	0.436	3.22194e-21	0 CD4+ Tcytotoxic	IVNS1ABP
TBC1D4	1.02806e-25	-0.333222	0.081	0.156	3.44791e-21	0 CD4+ Tcytotoxic	TBC1D4
NFKBIB	1.27399e-25	-0.256505	0.177	0.267	4.27269e-21	0 CD4+ Tcytotoxic	NFKBIB
UBE2E3	1.3071e-25	-0.299574	0.212	0.306	4.38375e-21	0 CD4+ Tcytotoxic	UBE2E3
DNPH1	1.71853e-25	-0.302836	0.17	0.257	5.7636e-21	0 CD4+ Tcytotoxic	DNPH1
SOD2	3.71849e-25	0.287305	0.531	0.433	1.24711e-20	0 CD4+ Tcytotoxic	SOD2
GPRIN3	4.27845e-25	0.259638	0.49	0.386	1.43491e-20	0 CD4+ Tcytotoxic	GPRIN3
SNAP47	4.64914e-25	-0.310305	0.142	0.225	1.55923e-20	0 CD4+ Tcytotoxic	SNAP47
CALM3	1.19946e-24	-0.281085	0.543	0.602	4.02274e-20	0 CD4+ Tcytotoxic	CALM3
TRGV2	1.30086e-24	-0.37306	0.061	0.127	4.36283e-20	0 CD4+ Tcytotoxic	TRGV2
TIPARP	1.47679e-24	0.262747	0.399	0.296	4.95286e-20	0 CD4+ Tcytotoxic	TIPARP
C12orf75	1.5235e-24	-0.290241	0.319	0.41	5.10951e-20	0 CD4+ Tcytotoxic	C12orf75
RASGEF1B	2.61257e-24	0.274357	0.247	0.164	8.76204e-20	0 CD4+ Tcytotoxic	RASGEF1B
F2R	3.74908e-24	-0.320902	0.266	0.355	1.25737e-19	0 CD4+ Tcytotoxic	F2R
IRF4	5.9877e-24	-0.258802	0.111	0.19	2.00816e-19	0 CD4+ Tcytotoxic	IRF4
TMPO	6.8563e-24	-0.288289	0.225	0.315	2.29946e-19	0 CD4+ Tcytotoxic	TMPO
PDIA6	8.05128e-24	-0.299501	0.427	0.506	2.70024e-19	0 CD4+ Tcytotoxic	PDIA6
CDK6	1.48764e-23	-0.298578	0.259	0.348	4.98925e-19	0 CD4+ Tcytotoxic	CDK6
PTPRCAP	1.50356e-23	-0.263883	0.45	0.53	5.04264e-19	0 CD4+ Tcytotoxic	PTPRCAP
CXCL13	1.89434e-23	-1.13161	0.094	0.164	6.35323e-19	0 CD4+ Tcytotoxic	CXCL13
GGA2	2.20007e-23	-0.293213	0.291	0.381	7.3786e-19	0 CD4+ Tcytotoxic	GGA2
WDR83OS	2.32544e-23	-0.253047	0.487	0.562	7.79906e-19	0 CD4+ Tcytotoxic	WDR83OS
CEMIP2	3.54652e-23	-0.284335	0.467	0.553	1.18943e-18	0 CD4+ Tcytotoxic	CEMIP2
ODF2L	3.82938e-23	0.274379	0.311	0.226	1.2843e-18	0 CD4+ Tcytotoxic	ODF2L
PARP8	9.66669e-23	0.269359	0.559	0.463	3.24201e-18	0 CD4+ Tcytotoxic	PARP8
CRYBG1	1.10413e-22	0.320804	0.479	0.383	3.70303e-18	0 CD4+ Tcytotoxic	CRYBG1
RBPJ	1.23896e-22	0.308706	0.485	0.391	4.15522e-18	0 CD4+ Tcytotoxic	RBPJ
MSI2	1.55877e-22	-0.257325	0.187	0.273	5.2278e-18	0 CD4+ Tcytotoxic	MSI2
AP3S1	2.31571e-22	-0.26049	0.266	0.352	7.76642e-18	0 CD4+ Tcytotoxic	AP3S1
JMJD6	2.50771e-22	-0.287559	0.339	0.423	8.41034e-18	0 CD4+ Tcytotoxic	JMJD6
HMGN3	3.1342e-22	-0.270526	0.287	0.372	1.05115e-17	0 CD4+ Tcytotoxic	HMGN3
SDF2L1	3.44001e-22	-0.259173	0.189	0.271	1.15371e-17	0 CD4+ Tcytotoxic	SDF2L1
ERN1	4.43198e-22	0.303472	0.379	0.289	1.4864e-17	0 CD4+ Tcytotoxic	ERN1
XBP1	4.88337e-22	0.253398	0.596	0.499	1.63779e-17	0 CD4+ Tcytotoxic	XBP1
TRAPPC1	5.21775e-22	-0.250436	0.455	0.522	1.74993e-17	0 CD4+ Tcytotoxic	TRAPPC1
SOCS1	5.93416e-22	0.270899	0.489	0.389	1.9902e-17	0 CD4+ Tcytotoxic	SOCS1
DYNLRB1	6.24589e-22	-0.261053	0.414	0.488	2.09475e-17	0 CD4+ Tcytotoxic	DYNLRB1
RHOB	6.75457e-22	-0.270789	0.262	0.354	2.26535e-17	0 CD4+ Tcytotoxic	RHOB
NIN	7.37342e-22	-0.257602	0.215	0.3	2.4729e-17	0 CD4+ Tcytotoxic	NIN
PKM	1.20237e-21	-0.341523	0.554	0.602	4.0325e-17	0 CD4+ Tcytotoxic	PKM
CCL3L1	1.50989e-21	-0.396688	0.086	0.153	5.06387e-17	0 CD4+ Tcytotoxic	CCL3L1
TNF	1.86832e-21	0.570248	0.295	0.212	6.26598e-17	0 CD4+ Tcytotoxic	TNF
TRBV4-1	5.0861e-21	-1.20703	0.056	0.113	1.70578e-16	0 CD4+ Tcytotoxic	TRBV4-1
MAF	8.24439e-21	0.281263	0.417	0.331	2.765e-16	0 CD4+ Tcytotoxic	MAF
PTP4A2	9.61797e-21	-0.262869	0.396	0.475	3.22568e-16	0 CD4+ Tcytotoxic	PTP4A2
SEC11C	1.35606e-20	-0.272164	0.361	0.435	4.54796e-16	0 CD4+ Tcytotoxic	SEC11C
MS4A6A	4.06266e-20	-0.261715	0.092	0.159	1.36253e-15	0 CD4+ Tcytotoxic	MS4A6A
GRSF1	4.13885e-20	-0.250964	0.243	0.324	1.38809e-15	0 CD4+ Tcytotoxic	GRSF1
CCL20	4.25915e-20	0.278528	0.119	0.065	1.42843e-15	0 CD4+ Tcytotoxic	CCL20
NUCB2	5.24296e-20	-0.261752	0.203	0.283	1.75838e-15	0 CD4+ Tcytotoxic	NUCB2
COX17	6.71833e-20	-0.263142	0.405	0.482	2.25319e-15	0 CD4+ Tcytotoxic	COX17
ATRX	2.58786e-19	-0.252321	0.413	0.494	8.67917e-15	0 CD4+ Tcytotoxic	ATRX
ARPC5L	3.03921e-19	-0.271456	0.417	0.483	1.01929e-14	0 CD4+ Tcytotoxic	ARPC5L
MAGEH1	4.19663e-19	-0.348875	0.054	0.108	1.40747e-14	0 CD4+ Tcytotoxic	MAGEH1
TLN1	7.67502e-19	-0.260884	0.397	0.472	2.57405e-14	0 CD4+ Tcytotoxic	TLN1
IFI6	8.96532e-19	-0.252308	0.187	0.263	3.00679e-14	0 CD4+ Tcytotoxic	IFI6
HMGN2	1.17475e-18	-0.267904	0.712	0.755	3.93986e-14	0 CD4+ Tcytotoxic	HMGN2
ZNF831	1.32359e-18	0.263404	0.274	0.199	4.43905e-14	0 CD4+ Tcytotoxic	ZNF831
HSPA1A	2.21463e-18	-0.548383	0.62	0.681	7.42742e-14	0 CD4+ Tcytotoxic	HSPA1A
ATP1B3	5.32556e-17	0.272325	0.55	0.476	1.78609e-12	0 CD4+ Tcytotoxic	ATP1B3
PHPT1	1.82429e-16	-0.252888	0.297	0.369	6.11829e-12	0 CD4+ Tcytotoxic	PHPT1
ITM2A	5.57725e-16	-0.279668	0.789	0.787	1.8705e-11	0 CD4+ Tcytotoxic	ITM2A
TAGAP	6.21316e-16	0.369717	0.509	0.43	2.08377e-11	0 CD4+ Tcytotoxic	TAGAP
CTLA4	9.15315e-16	-0.292323	0.2	0.269	3.06978e-11	0 CD4+ Tcytotoxic	CTLA4
HIST1H2AC	4.81829e-15	0.355547	0.252	0.188	1.61596e-10	0 CD4+ Tcytotoxic	HIST1H2AC
AREG	4.43772e-14	0.256484	0.39	0.315	1.48832e-09	0 CD4+ Tcytotoxic	AREG
SH2D1A	1.02531e-13	-0.259129	0.416	0.469	3.43868e-09	0 CD4+ Tcytotoxic	SH2D1A
NOP58	2.10008e-13	-0.293457	0.589	0.626	7.04325e-09	0 CD4+ Tcytotoxic	NOP58
AL138963.3	6.1388e-13	0.280018	0.179	0.126	2.05883e-08	0 CD4+ Tcytotoxic	AL138963.3
SELPLG	1.80081e-12	-0.285988	0.536	0.564	6.03957e-08	0 CD4+ Tcytotoxic	SELPLG
CENPF	2.04454e-12	-0.295732	0.097	0.147	6.85699e-08	0 CD4+ Tcytotoxic	CENPF
MAP3K8	2.34583e-12	-0.271631	0.476	0.528	7.86744e-08	0 CD4+ Tcytotoxic	MAP3K8
PPP1R15A	7.10626e-12	0.296726	0.653	0.595	2.3833e-07	0 CD4+ Tcytotoxic	PPP1R15A
BATF	2.47518e-11	-0.250956	0.404	0.463	8.30124e-07	0 CD4+ Tcytotoxic	BATF
STAT1	8.50879e-11	0.251585	0.431	0.374	2.85368e-06	0 CD4+ Tcytotoxic	STAT1
HSPA1B	1.76133e-10	-0.520642	0.39	0.438	5.90714e-06	0 CD4+ Tcytotoxic	HSPA1B
BTG2	3.80681e-09	0.308835	0.713	0.675	0.000127673	0 CD4+ Tcytotoxic	BTG2
KLF2	8.27091e-08	0.280995	0.39	0.339	0.0027739	0 CD4+ Tcytotoxic	KLF2
ATF3	4.62213e-06	0.322994	0.27	0.232	0.155017	0 CD4+ Tcytotoxic	ATF3
SPON2	1.4462e-05	-0.330894	0.186	0.213	0.485027	0 CD4+ Tcytotoxic	SPON2
TRBV19	0.007456	-0.266625	0.085	0.101	1	0 CD4+ Tcytotoxic	TRBV19
CD27.1	0	2.12875	0.927	0.326	0	1 CD8+ Texh	CD27
CMC1.1	0	2.02216	0.852	0.313	0	1 CD8+ Texh	CMC1
VCAM1.1	0	1.78469	0.663	0.112	0	1 CD8+ Texh	VCAM1
GZMK.1	0	1.68006	0.997	0.673	0	1 CD8+ Texh	GZMK
HLA-DRB1.1	0	1.57069	0.968	0.842	0	1 CD8+ Texh	HLA-DRB1
CD8B.1	0	1.51999	0.904	0.361	0	1 CD8+ Texh	CD8B
TNFRSF9.1	0	1.51179	0.816	0.252	0	1 CD8+ Texh	TNFRSF9
CD74.1	0	1.48519	1	0.999	0	1 CD8+ Texh	CD74
FXYD2.1	0	1.46354	0.358	0.045	0	1 CD8+ Texh	FXYD2
TOX.1	0	1.4223	0.721	0.203	0	1 CD8+ Texh	TOX
PMAIP1.1	0	1.40246	0.754	0.364	0	1 CD8+ Texh	PMAIP1
LGALS1.1	0	1.34786	0.879	0.651	0	1 CD8+ Texh	LGALS1
ITM2C.1	0	1.33418	0.791	0.362	0	1 CD8+ Texh	ITM2C
IFNG.1	0	1.3119	0.631	0.22	0	1 CD8+ Texh	IFNG
GZMA.1	0	1.31089	0.982	0.784	0	1 CD8+ Texh	GZMA
LAG3.1	0	1.29745	0.772	0.29	0	1 CD8+ Texh	LAG3
LYST.1	0	1.29029	0.909	0.493	0	1 CD8+ Texh	LYST
TTN.1	0	1.28514	0.602	0.158	0	1 CD8+ Texh	TTN
FAM3C.1	0	1.27648	0.521	0.106	0	1 CD8+ Texh	FAM3C
APOBEC3C.1	0	1.23747	0.702	0.265	0	1 CD8+ Texh	APOBEC3C
PTMS.1	0	1.21669	0.663	0.244	0	1 CD8+ Texh	PTMS
CD82.1	0	1.20951	0.76	0.325	0	1 CD8+ Texh	CD82
CD8A.1	0	1.18702	0.969	0.521	0	1 CD8+ Texh	CD8A
HAVCR2.1	0	1.13455	0.505	0.129	0	1 CD8+ Texh	HAVCR2
HLA-DPB1.1	0	1.13208	0.979	0.889	0	1 CD8+ Texh	HLA-DPB1
DUSP4.1	0	1.09793	0.968	0.782	0	1 CD8+ Texh	DUSP4
RGS1.1	0	1.06516	0.955	0.74	0	1 CD8+ Texh	RGS1
MIR155HG.1	0	1.06381	0.482	0.112	0	1 CD8+ Texh	MIR155HG
PTPN6.1	0	1.04175	0.511	0.137	0	1 CD8+ Texh	PTPN6
SEMA4A.1	0	1.03285	0.471	0.089	0	1 CD8+ Texh	SEMA4A
BLVRA.1	0	0.996078	0.52	0.133	0	1 CD8+ Texh	BLVRA
CCL5.1	0	0.99017	1	0.946	0	1 CD8+ Texh	CCL5
CCDC141.1	0	0.971543	0.434	0.073	0	1 CD8+ Texh	CCDC141
NKG7.1	0	0.899126	0.991	0.792	0	1 CD8+ Texh	NKG7
DRAIC.1	0	0.839852	0.312	0.038	0	1 CD8+ Texh	DRAIC
HLA-B.1	0	0.781217	1	1	0	1 CD8+ Texh	HLA-B
AL391056.1	0	0.717449	0.224	0.012	0	1 CD8+ Texh	AL391056.1
PON2.1	0	0.703374	0.287	0.032	0	1 CD8+ Texh	PON2
LINC02363	0	0.680165	0.232	0.007	0	1 CD8+ Texh	LINC02363
MOXD1	0	0.655914	0.219	0.007	0	1 CD8+ Texh	MOXD1
RPL13	0	-0.465173	1	1	0	1 CD8+ Texh	RPL13
RPS27	0	-0.486587	1	1	0	1 CD8+ Texh	RPS27
TPT1.1	0	-0.500883	1	1	0	1 CD8+ Texh	TPT1
RPS21	0	-0.502543	0.999	1	0	1 CD8+ Texh	RPS21
RPS14	0	-0.514328	1	1	0	1 CD8+ Texh	RPS14
RPL18A	0	-0.528793	0.996	0.999	0	1 CD8+ Texh	RPL18A
RPL32	0	-0.551688	0.998	1	0	1 CD8+ Texh	RPL32
RPL36	0	-0.552629	0.995	0.999	0	1 CD8+ Texh	RPL36
RPL39	0	-0.684878	0.998	1	0	1 CD8+ Texh	RPL39
RPS29.1	0	-0.722594	0.995	0.999	0	1 CD8+ Texh	RPS29
RPS18.1	0	-0.77376	0.995	1	0	1 CD8+ Texh	RPS18
SARAF.1	0	-0.832401	0.975	0.989	0	1 CD8+ Texh	SARAF
RPL3	0	-0.869498	0.991	0.998	0	1 CD8+ Texh	RPL3
PDE4B.1	0	-1.22437	0.311	0.747	0	1 CD8+ Texh	PDE4B
IFITM1.1	0	-1.29755	0.728	0.918	0	1 CD8+ Texh	IFITM1
EML4.1	0	-1.32571	0.443	0.825	0	1 CD8+ Texh	EML4
ZFP36.1	0	-1.51052	0.849	0.97	0	1 CD8+ Texh	ZFP36
FAM177A1.1	0	-1.70019	0.538	0.851	0	1 CD8+ Texh	FAM177A1
FTH1.1	0	-2.05053	0.997	1	0	1 CD8+ Texh	FTH1
ANXA1.1	0	-2.43569	0.381	0.845	0	1 CD8+ Texh	ANXA1
IL7R.1	0	-2.5321	0.339	0.76	0	1 CD8+ Texh	IL7R
LMNA.1	1.03516e-305	-1.83209	0.244	0.662	3.47172e-301	1 CD8+ Texh	LMNA
LDHA	1.9674e-305	-1.18757	0.726	0.896	6.59826e-301	1 CD8+ Texh	LDHA
FYN	7.66294e-305	-1.22294	0.315	0.714	2.57e-300	1 CD8+ Texh	FYN
CDKN2C.1	7.37248e-304	0.843275	0.371	0.072	2.47258e-299	1 CD8+ Texh	CDKN2C
SIT1.1	2.92913e-300	0.947745	0.556	0.19	9.82373e-296	1 CD8+ Texh	SIT1
APOBEC3G.1	3.04361e-298	0.97069	0.84	0.522	1.02077e-293	1 CD8+ Texh	APOBEC3G
CCL3.1	1.39961e-296	1.99331	0.664	0.31	4.694e-292	1 CD8+ Texh	CCL3
CALM1	7.94556e-295	-0.693898	0.968	0.992	2.66478e-290	1 CD8+ Texh	CALM1
UBE2F.1	8.80661e-293	0.919179	0.319	0.053	2.95356e-288	1 CD8+ Texh	UBE2F
AFAP1L2	5.88215e-292	0.587737	0.219	0.015	1.97276e-287	1 CD8+ Texh	AFAP1L2
CREM.1	2.30958e-290	-1.10873	0.708	0.897	7.74588e-286	1 CD8+ Texh	CREM
GZMM	2.75752e-289	-1.19435	0.221	0.639	9.24817e-285	1 CD8+ Texh	GZMM
ZFP36L2.1	2.35745e-283	-1.1378	0.889	0.956	7.90641e-279	1 CD8+ Texh	ZFP36L2
SIRPG.1	8.11976e-283	0.858699	0.499	0.152	2.72321e-278	1 CD8+ Texh	SIRPG
SNAP47.1	8.32232e-282	0.864106	0.455	0.128	2.79114e-277	1 CD8+ Texh	SNAP47
SRGN.1	7.16408e-280	-0.68039	0.994	0.998	2.40269e-275	1 CD8+ Texh	SRGN
TGFB1	1.42373e-279	-1.24023	0.284	0.661	4.7749e-275	1 CD8+ Texh	TGFB1
PABPC1.1	1.6029e-277	-1.08124	0.903	0.96	5.37582e-273	1 CD8+ Texh	PABPC1
PTMA	2.26701e-277	-0.535527	1	1	7.60311e-273	1 CD8+ Texh	PTMA
DDIT4.1	2.5457e-276	-1.33778	0.468	0.782	8.53776e-272	1 CD8+ Texh	DDIT4
EOMES.1	6.24336e-275	0.851999	0.444	0.12	2.0939e-270	1 CD8+ Texh	EOMES
CD200R1.1	7.61473e-275	0.879126	0.401	0.097	2.55383e-270	1 CD8+ Texh	CD200R1
RORA.1	6.81708e-274	-1.2384	0.136	0.55	2.28631e-269	1 CD8+ Texh	RORA
AC018816.1	1.4725e-273	0.695056	0.25	0.029	4.93846e-269	1 CD8+ Texh	AC018816.1
RPS6	5.87081e-273	-0.4855	0.997	0.999	1.96895e-268	1 CD8+ Texh	RPS6
RPS28	8.10279e-273	-0.429777	0.999	1	2.71751e-268	1 CD8+ Texh	RPS28
RPL41	2.16776e-272	-0.365151	1	1	7.27024e-268	1 CD8+ Texh	RPL41
VIM.1	1.40617e-271	-1.01105	0.981	0.993	4.71602e-267	1 CD8+ Texh	VIM
CCL4L2.1	2.67377e-271	2.17746	0.762	0.427	8.9673e-267	1 CD8+ Texh	CCL4L2
HNRNPLL.1	6.60238e-271	0.916416	0.823	0.487	2.21431e-266	1 CD8+ Texh	HNRNPLL
RPS4X	5.93819e-269	-0.549646	0.997	0.999	1.99155e-264	1 CD8+ Texh	RPS4X
TXK	3.26515e-266	0.68045	0.295	0.047	1.09507e-261	1 CD8+ Texh	TXK
CTSW.1	2.6247e-264	0.886583	0.928	0.69	8.80271e-260	1 CD8+ Texh	CTSW
BCAS4.1	4.54909e-263	0.677892	0.353	0.074	1.52567e-258	1 CD8+ Texh	BCAS4
RPL37	2.20437e-262	-0.421737	0.998	1	7.39301e-258	1 CD8+ Texh	RPL37
CLDND1.1	2.97338e-262	0.973133	0.516	0.179	9.97213e-258	1 CD8+ Texh	CLDND1
PRR5L.1	1.17408e-260	0.769582	0.38	0.09	3.93764e-256	1 CD8+ Texh	PRR5L
HLA-DPA1.1	2.09103e-256	0.865274	0.968	0.908	7.0129e-252	1 CD8+ Texh	HLA-DPA1
S100A10.1	1.68697e-255	-0.984768	0.75	0.911	5.65776e-251	1 CD8+ Texh	S100A10
PARK7.1	4.74119e-254	0.83037	0.884	0.686	1.5901e-249	1 CD8+ Texh	PARK7
PIP5K1B	9.38288e-253	0.471148	0.165	0.006	3.14683e-248	1 CD8+ Texh	PIP5K1B
RAMP1	1.9612e-252	0.588635	0.204	0.017	6.57746e-248	1 CD8+ Texh	RAMP1
CCL4.1	2.73829e-252	1.38314	0.95	0.748	9.18367e-248	1 CD8+ Texh	CCL4
ISG20	1.54697e-250	-1.06358	0.425	0.762	5.18824e-246	1 CD8+ Texh	ISG20
STAT4.1	1.8397e-250	-1.07606	0.169	0.559	6.16999e-246	1 CD8+ Texh	STAT4
TRAF3IP3.1	5.66976e-250	0.893815	0.578	0.23	1.90152e-245	1 CD8+ Texh	TRAF3IP3
BAX.1	1.85177e-247	0.943359	0.724	0.398	6.21048e-243	1 CD8+ Texh	BAX
TRBV27.1	1.08197e-246	1.88707	0.361	0.092	3.6287e-242	1 CD8+ Texh	TRBV27
GPR174.1	6.38457e-242	0.885581	0.561	0.219	2.14126e-237	1 CD8+ Texh	GPR174
TRAV19.1	1.14555e-240	1.69821	0.332	0.078	3.84195e-236	1 CD8+ Texh	TRAV19
MBP.1	3.39457e-239	-1.13275	0.145	0.525	1.13847e-234	1 CD8+ Texh	MBP
RPL34	7.58517e-237	-0.422406	0.998	1	2.54391e-232	1 CD8+ Texh	RPL34
ZADH2.1	1.59128e-236	0.707764	0.312	0.064	5.33682e-232	1 CD8+ Texh	ZADH2
RPL14	2.98942e-235	-0.443916	0.997	0.999	1.00259e-230	1 CD8+ Texh	RPL14
NR5A2	1.41391e-233	0.457655	0.181	0.013	4.74196e-229	1 CD8+ Texh	NR5A2
CDK6.1	6.8702e-233	0.84659	0.583	0.246	2.30413e-228	1 CD8+ Texh	CDK6
ARHGDIB	4.47892e-232	-0.597954	0.969	0.985	1.50214e-227	1 CD8+ Texh	ARHGDIB
SAMSN1.1	1.89318e-229	-0.967004	0.378	0.71	6.34935e-225	1 CD8+ Texh	SAMSN1
LTB	3.33998e-227	0.944698	0.82	0.508	1.12016e-222	1 CD8+ Texh	LTB
PON3	2.40152e-223	0.391608	0.146	0.005	8.05421e-219	1 CD8+ Texh	PON3
MCM5.1	7.25996e-220	0.723728	0.354	0.093	2.43485e-215	1 CD8+ Texh	MCM5
RPS16.1	9.95116e-220	-0.499015	0.992	0.995	3.33742e-215	1 CD8+ Texh	RPS16
PFN1.1	2.83621e-219	0.580712	0.998	0.987	9.51207e-215	1 CD8+ Texh	PFN1
RPL37A	8.25967e-218	-0.464497	0.989	0.996	2.77013e-213	1 CD8+ Texh	RPL37A
HLA-DMA.1	1.22502e-217	0.95166	0.635	0.324	4.10848e-213	1 CD8+ Texh	HLA-DMA
ITM2A.1	3.81371e-216	0.822187	0.916	0.75	1.27904e-211	1 CD8+ Texh	ITM2A
AC243829.4.1	4.62115e-216	0.639719	0.298	0.062	1.54984e-211	1 CD8+ Texh	AC243829.4
RPL30	2.36363e-212	-0.37546	0.998	1	7.92715e-208	1 CD8+ Texh	RPL30
CORO1A.1	5.69519e-212	0.692413	0.952	0.838	1.91005e-207	1 CD8+ Texh	CORO1A
SLF1	1.56893e-211	0.808848	0.48	0.176	5.26187e-207	1 CD8+ Texh	SLF1
ARPC5.1	2.08186e-211	0.854862	0.765	0.508	6.98214e-207	1 CD8+ Texh	ARPC5
GZMH.1	5.95461e-208	-1.62269	0.255	0.573	1.99706e-203	1 CD8+ Texh	GZMH
RPL11	9.78525e-207	-0.36404	0.999	1	3.28178e-202	1 CD8+ Texh	RPL11
HLA-DQA1.1	3.6299e-206	1.1094	0.834	0.641	1.21739e-201	1 CD8+ Texh	HLA-DQA1
FLNB.1	1.29316e-205	0.568048	0.272	0.054	4.33699e-201	1 CD8+ Texh	FLNB
RPS3	2.43151e-205	-0.379329	0.999	1	8.15479e-201	1 CD8+ Texh	RPS3
RGCC.1	6.98551e-205	-1.20161	0.652	0.843	2.3428e-200	1 CD8+ Texh	RGCC
LEPROTL1.1	1.31931e-204	-0.908852	0.7	0.855	4.42471e-200	1 CD8+ Texh	LEPROTL1
COL9A2	3.67204e-203	0.470784	0.202	0.026	1.23153e-198	1 CD8+ Texh	COL9A2
TIMP1.1	4.5359e-200	-1.06653	0.15	0.497	1.52125e-195	1 CD8+ Texh	TIMP1
GABARAPL1	2.04433e-198	-1.03571	0.307	0.618	6.85626e-194	1 CD8+ Texh	GABARAPL1
SYAP1	6.25647e-197	-0.983095	0.41	0.686	2.09829e-192	1 CD8+ Texh	SYAP1
RPS9	1.94356e-196	-0.449976	0.982	0.993	6.5183e-192	1 CD8+ Texh	RPS9
RPL19	2.18007e-196	-0.353722	0.999	1	7.31152e-192	1 CD8+ Texh	RPL19
GLUL.1	3.64763e-196	-1.09725	0.126	0.459	1.22334e-191	1 CD8+ Texh	GLUL
LIMD2.1	6.30418e-196	0.781404	0.831	0.606	2.1143e-191	1 CD8+ Texh	LIMD2
RPL10	1.19151e-195	-0.32846	1	1	3.99609e-191	1 CD8+ Texh	RPL10
CYCS.1	9.37849e-195	0.813264	0.912	0.765	3.14536e-190	1 CD8+ Texh	CYCS
PSMB9.1	1.1579e-194	0.710347	0.859	0.64	3.88337e-190	1 CD8+ Texh	PSMB9
WHRN.1	6.2665e-193	0.732148	0.357	0.104	2.10166e-188	1 CD8+ Texh	WHRN
PCED1B.1	5.47785e-192	0.78121	0.481	0.19	1.83716e-187	1 CD8+ Texh	PCED1B
PECAM1.1	5.32973e-191	0.675771	0.378	0.117	1.78749e-186	1 CD8+ Texh	PECAM1
RPS25	6.78007e-191	-0.373323	0.997	0.999	2.2739e-186	1 CD8+ Texh	RPS25
PYHIN1.1	1.60988e-190	0.832848	0.554	0.253	5.39923e-186	1 CD8+ Texh	PYHIN1
CST7.1	4.64071e-190	0.554442	0.989	0.938	1.5564e-185	1 CD8+ Texh	CST7
IRF2.1	4.8203e-190	0.699635	0.467	0.178	1.61663e-185	1 CD8+ Texh	IRF2
KLF3	1.08483e-189	-1.04677	0.058	0.371	3.63832e-185	1 CD8+ Texh	KLF3
HLA-DQB1.1	4.11849e-189	1.00444	0.858	0.704	1.38126e-184	1 CD8+ Texh	HLA-DQB1
CD55.1	4.39035e-188	-1.06329	0.151	0.476	1.47244e-183	1 CD8+ Texh	CD55
GFOD1.1	2.36278e-186	0.586876	0.277	0.063	7.9243e-182	1 CD8+ Texh	GFOD1
LINC00158	3.98378e-186	0.341739	0.134	0.007	1.33608e-181	1 CD8+ Texh	LINC00158
CD8B2	1.53528e-185	0.469255	0.176	0.02	5.14902e-181	1 CD8+ Texh	CD8B2
TOX2.1	4.29695e-185	0.672773	0.328	0.092	1.44111e-180	1 CD8+ Texh	TOX2
CD44.1	6.25608e-185	-0.722726	0.814	0.919	2.09817e-180	1 CD8+ Texh	CD44
RPS15	6.37745e-184	-0.359612	0.998	1	2.13887e-179	1 CD8+ Texh	RPS15
RPL27	6.96197e-183	-0.492153	0.96	0.985	2.3349e-178	1 CD8+ Texh	RPL27
KSR2	3.02998e-182	0.37007	0.126	0.006	1.0162e-177	1 CD8+ Texh	KSR2
RPL9	2.39426e-180	-0.41237	0.989	0.996	8.02988e-176	1 CD8+ Texh	RPL9
RPL29	5.49704e-180	-0.40962	0.992	0.998	1.8436e-175	1 CD8+ Texh	RPL29
SH3KBP1.1	7.78556e-180	0.731298	0.763	0.498	2.61112e-175	1 CD8+ Texh	SH3KBP1
HMGN3.1	8.11472e-180	0.710476	0.58	0.28	2.72151e-175	1 CD8+ Texh	HMGN3
IFITM2.1	8.12582e-178	-0.88407	0.703	0.838	2.72524e-173	1 CD8+ Texh	IFITM2
BHLHE40-AS1	1.07731e-176	0.411099	0.171	0.021	3.61307e-172	1 CD8+ Texh	BHLHE40-AS1
CD70.1	7.88151e-176	0.774829	0.326	0.095	2.6433e-171	1 CD8+ Texh	CD70
CD52.1	1.97917e-175	-0.826587	0.854	0.92	6.63773e-171	1 CD8+ Texh	CD52
ANXA6.1	1.43001e-173	0.720466	0.777	0.537	4.79598e-169	1 CD8+ Texh	ANXA6
NUCKS1.1	7.71808e-173	0.699865	0.756	0.486	2.58849e-168	1 CD8+ Texh	NUCKS1
UPP1	2.02965e-172	-0.934623	0.1	0.404	6.80705e-168	1 CD8+ Texh	UPP1
HLA-DRA.1	7.55606e-172	1.07011	0.904	0.854	2.53415e-167	1 CD8+ Texh	HLA-DRA
MT1F.1	1.85107e-171	0.6723	0.399	0.142	6.20812e-167	1 CD8+ Texh	MT1F
ARHGEF9	3.6068e-170	0.570977	0.306	0.084	1.20965e-165	1 CD8+ Texh	ARHGEF9
HIST1H1E	1.38944e-169	0.726004	0.861	0.614	4.65992e-165	1 CD8+ Texh	HIST1H1E
LBH.1	1.94657e-169	0.773903	0.784	0.54	6.5284e-165	1 CD8+ Texh	LBH
SELPLG.1	1.35491e-168	-0.878495	0.321	0.623	4.54409e-164	1 CD8+ Texh	SELPLG
KIAA0825	2.55929e-167	0.453281	0.169	0.022	8.58335e-163	1 CD8+ Texh	KIAA0825
GPR183.1	2.99837e-167	-1.08002	0.169	0.475	1.00559e-162	1 CD8+ Texh	GPR183
TRAF5	2.08805e-166	0.687924	0.398	0.145	7.00292e-162	1 CD8+ Texh	TRAF5
CD69.1	6.80405e-166	0.502907	0.922	0.732	2.28194e-161	1 CD8+ Texh	CD69
BTG1.1	7.01145e-166	-0.532503	0.999	0.999	2.3515e-161	1 CD8+ Texh	BTG1
TUBA4A	1.97972e-165	-0.878691	0.725	0.865	6.63959e-161	1 CD8+ Texh	TUBA4A
CD3D.1	2.63951e-163	0.530149	0.96	0.899	8.8524e-159	1 CD8+ Texh	CD3D
REL.1	2.85801e-163	-0.714504	0.594	0.813	9.5852e-159	1 CD8+ Texh	REL
HNRNPA2B1	4.20516e-163	0.563022	0.964	0.89	1.41033e-158	1 CD8+ Texh	HNRNPA2B1
HSP90B1.1	1.01707e-162	0.723412	0.881	0.719	3.41104e-158	1 CD8+ Texh	HSP90B1
HIST1H1D	1.23369e-162	0.685635	0.821	0.561	4.13756e-158	1 CD8+ Texh	HIST1H1D
TRAV8-3	1.78947e-162	0.607533	0.209	0.039	6.00151e-158	1 CD8+ Texh	TRAV8-3
PTPRF	1.2609e-161	0.322512	0.126	0.009	4.22881e-157	1 CD8+ Texh	PTPRF
DGKH	2.11622e-161	0.492537	0.234	0.051	7.09737e-157	1 CD8+ Texh	DGKH
CD6.1	2.18921e-161	-0.876356	0.21	0.512	7.34217e-157	1 CD8+ Texh	CD6
RPS12	2.66261e-161	-0.321028	1	1	8.92986e-157	1 CD8+ Texh	RPS12
LINC01871.1	1.40504e-160	-1.16124	0.173	0.462	4.71224e-156	1 CD8+ Texh	LINC01871
LINC00944	3.85182e-160	0.492486	0.243	0.055	1.29182e-155	1 CD8+ Texh	LINC00944
FXYD5.1	8.25923e-160	-0.642069	0.87	0.929	2.76998e-155	1 CD8+ Texh	FXYD5
MIR4422HG	1.14198e-159	0.363489	0.122	0.008	3.82996e-155	1 CD8+ Texh	MIR4422HG
CST3	5.60772e-159	-0.934567	0.194	0.493	1.88072e-154	1 CD8+ Texh	CST3
RPL35	1.65183e-158	-0.393436	0.986	0.995	5.53991e-154	1 CD8+ Texh	RPL35
PIK3R1	2.55965e-158	-0.855804	0.55	0.756	8.58455e-154	1 CD8+ Texh	PIK3R1
IL1B	3.62411e-158	-0.933812	0.084	0.371	1.21545e-153	1 CD8+ Texh	IL1B
RASSF4	4.76588e-158	0.50022	0.214	0.043	1.59838e-153	1 CD8+ Texh	RASSF4
MAP1LC3A.1	1.70304e-157	0.69294	0.435	0.178	5.71164e-153	1 CD8+ Texh	MAP1LC3A
CBX5	2.63956e-157	0.572835	0.356	0.12	8.85254e-153	1 CD8+ Texh	CBX5
RNF125	2.92468e-156	-0.896061	0.321	0.588	9.80879e-152	1 CD8+ Texh	RNF125
ITGB1.1	3.05749e-155	0.84064	0.864	0.689	1.02542e-150	1 CD8+ Texh	ITGB1
SNX18	2.39783e-154	0.495208	0.251	0.062	8.04185e-150	1 CD8+ Texh	SNX18
KIAA1324	2.14506e-153	0.463879	0.186	0.032	7.19409e-149	1 CD8+ Texh	KIAA1324
NCALD	1.03025e-152	0.513668	0.26	0.067	3.45524e-148	1 CD8+ Texh	NCALD
ZEB2	2.69603e-151	-0.938055	0.183	0.469	9.04195e-147	1 CD8+ Texh	ZEB2
ACTB	2.56159e-150	0.465342	1	1	8.59108e-146	1 CD8+ Texh	ACTB
SYTL3	3.67529e-150	-0.815391	0.576	0.773	1.23262e-145	1 CD8+ Texh	SYTL3
SERP2	6.32371e-150	0.311049	0.133	0.013	2.12085e-145	1 CD8+ Texh	SERP2
TSC22D3.1	2.54639e-149	-0.901682	0.901	0.956	8.54008e-145	1 CD8+ Texh	TSC22D3
BTN2A2	3.25614e-149	0.496203	0.275	0.076	1.09204e-144	1 CD8+ Texh	BTN2A2
ID3.1	3.30018e-149	0.673291	0.298	0.09	1.10681e-144	1 CD8+ Texh	ID3
IFNGR1.1	9.91442e-149	-0.959901	0.171	0.448	3.3251e-144	1 CD8+ Texh	IFNGR1
PLIN2.1	2.91761e-148	-0.950065	0.323	0.576	9.78509e-144	1 CD8+ Texh	PLIN2
B3GNT2.1	3.11306e-147	0.794268	0.539	0.282	1.04406e-142	1 CD8+ Texh	B3GNT2
HLA-A.1	7e-146	0.277256	1	1	2.34766e-141	1 CD8+ Texh	HLA-A
LTA	1.11299e-145	0.470593	0.249	0.064	3.73273e-141	1 CD8+ Texh	LTA
SPOCK2.1	1.13492e-145	-0.76536	0.727	0.838	3.80629e-141	1 CD8+ Texh	SPOCK2
RPL21	1.55044e-145	-0.3624	0.994	0.998	5.19985e-141	1 CD8+ Texh	RPL21
CDK2AP2.1	2.14601e-145	0.733438	0.59	0.327	7.19729e-141	1 CD8+ Texh	CDK2AP2
PTPRN2	2.76242e-144	0.474665	0.228	0.054	9.2646e-140	1 CD8+ Texh	PTPRN2
CD5.1	3.58299e-144	-0.833981	0.236	0.52	1.20166e-139	1 CD8+ Texh	CD5
SOD2.1	4.62324e-144	-0.831748	0.251	0.523	1.55054e-139	1 CD8+ Texh	SOD2
SLC2A3.1	2.10683e-143	-0.826001	0.687	0.831	7.06589e-139	1 CD8+ Texh	SLC2A3
BHLHE40	4.15584e-143	0.768059	0.784	0.578	1.39379e-138	1 CD8+ Texh	BHLHE40
SELENOH	9.02254e-143	0.688944	0.653	0.405	3.02598e-138	1 CD8+ Texh	SELENOH
MCTP2.1	2.82393e-142	0.575593	0.338	0.117	9.4709e-138	1 CD8+ Texh	MCTP2
HSPA1B.1	9.40049e-142	1.60377	0.619	0.368	3.15274e-137	1 CD8+ Texh	HSPA1B
SNX10	1.66473e-141	0.528999	0.334	0.114	5.58318e-137	1 CD8+ Texh	SNX10
PHPT1.1	5.76567e-141	0.699449	0.551	0.289	1.93369e-136	1 CD8+ Texh	PHPT1
RPL8	6.96066e-141	-0.352374	0.994	0.998	2.33446e-136	1 CD8+ Texh	RPL8
DENND2D	1.40819e-140	0.653864	0.435	0.188	4.72278e-136	1 CD8+ Texh	DENND2D
RPS13	1.51763e-140	-0.344007	0.994	0.999	5.08984e-136	1 CD8+ Texh	RPS13
BST2.1	1.53165e-140	0.66175	0.637	0.375	5.13686e-136	1 CD8+ Texh	BST2
SYNGR2.1	1.54234e-140	0.721019	0.658	0.41	5.1727e-136	1 CD8+ Texh	SYNGR2
NUCB2.1	2.50916e-140	0.661184	0.454	0.204	8.41523e-136	1 CD8+ Texh	NUCB2
LMCD1	1.0602e-139	0.306173	0.146	0.02	3.5557e-135	1 CD8+ Texh	LMCD1
ITGA4.1	3.10147e-139	0.682836	0.775	0.536	1.04017e-134	1 CD8+ Texh	ITGA4
RPS26	7.9736e-139	0.509229	0.994	0.985	2.67419e-134	1 CD8+ Texh	RPS26
FTL	1.20439e-138	-0.498946	0.98	0.995	4.0393e-134	1 CD8+ Texh	FTL
NELL2	1.6972e-138	0.63362	0.442	0.192	5.69207e-134	1 CD8+ Texh	NELL2
TMPO.1	2.52373e-138	0.678082	0.486	0.232	8.46409e-134	1 CD8+ Texh	TMPO
LYZ	2.59177e-138	-0.799645	0.139	0.422	8.69228e-134	1 CD8+ Texh	LYZ
RPL35A	3.50294e-138	-0.312591	0.997	1	1.17482e-133	1 CD8+ Texh	RPL35A
DRAP1	5.90024e-138	0.629486	0.773	0.552	1.97882e-133	1 CD8+ Texh	DRAP1
GPR141	1.07968e-136	0.370537	0.161	0.026	3.62103e-132	1 CD8+ Texh	GPR141
TIMMDC1	3.64909e-136	0.473111	0.291	0.091	1.22383e-131	1 CD8+ Texh	TIMMDC1
GADD45B.1	7.68839e-136	-0.925047	0.354	0.603	2.57853e-131	1 CD8+ Texh	GADD45B
GGT1	1.72006e-135	0.395286	0.206	0.046	5.76874e-131	1 CD8+ Texh	GGT1
TAGLN2.1	7.32286e-134	-0.693881	0.75	0.862	2.45594e-129	1 CD8+ Texh	TAGLN2
PDCD4.1	3.31664e-133	-0.807245	0.405	0.628	1.11234e-128	1 CD8+ Texh	PDCD4
TMEM123.1	3.34956e-133	-0.753486	0.176	0.445	1.12338e-128	1 CD8+ Texh	TMEM123
SLC25A46	3.16377e-132	0.491543	0.308	0.104	1.06106e-127	1 CD8+ Texh	SLC25A46
S100PBP	8.01132e-132	0.540768	0.284	0.092	2.68684e-127	1 CD8+ Texh	S100PBP
PMCH	1.5928e-131	0.442259	0.12	0.013	5.34193e-127	1 CD8+ Texh	PMCH
IFITM3.1	3.88968e-131	-0.867535	0.064	0.309	1.30452e-126	1 CD8+ Texh	IFITM3
PRNP.1	4.51348e-131	-0.759567	0.16	0.421	1.51373e-126	1 CD8+ Texh	PRNP
FKBP5.1	4.57786e-131	-0.986386	0.149	0.405	1.53532e-126	1 CD8+ Texh	FKBP5
RHOB.1	1.24743e-130	0.744017	0.523	0.27	4.18364e-126	1 CD8+ Texh	RHOB
CENPE	1.39819e-129	0.474967	0.181	0.037	4.68925e-125	1 CD8+ Texh	CENPE
COPZ1	1.83677e-129	0.5633	0.455	0.21	6.16015e-125	1 CD8+ Texh	COPZ1
SELENOK	4.00098e-129	-0.662436	0.675	0.821	1.34185e-124	1 CD8+ Texh	SELENOK
ARHGAP10	8.68082e-129	0.450973	0.246	0.069	2.91137e-124	1 CD8+ Texh	ARHGAP10
CRYBG1.1	2.48845e-128	-0.926813	0.219	0.467	8.34575e-124	1 CD8+ Texh	CRYBG1
DNAJB6	1.47982e-127	-0.697947	0.467	0.685	4.96302e-123	1 CD8+ Texh	DNAJB6
PKM.1	1.55087e-127	0.715673	0.746	0.542	5.20132e-123	1 CD8+ Texh	PKM
JAKMIP1.1	7.57979e-127	0.504031	0.31	0.108	2.54211e-122	1 CD8+ Texh	JAKMIP1
DPF3	1.07856e-126	0.263311	0.101	0.008	3.61727e-122	1 CD8+ Texh	DPF3
HNRNPUL1.1	1.83629e-126	-0.749924	0.369	0.598	6.15854e-122	1 CD8+ Texh	HNRNPUL1
DUSP2	2.35908e-126	0.749265	0.972	0.905	7.91188e-122	1 CD8+ Texh	DUSP2
PFKFB3.1	3.69849e-125	-0.780809	0.148	0.406	1.2404e-120	1 CD8+ Texh	PFKFB3
RPL38	4.19972e-125	-0.361974	0.981	0.991	1.4085e-120	1 CD8+ Texh	RPL38
CAV1	9.20033e-125	0.353039	0.111	0.011	3.08561e-120	1 CD8+ Texh	CAV1
EIF1	3.65307e-124	-0.336705	0.996	0.999	1.22517e-119	1 CD8+ Texh	EIF1
GAS7	1.06422e-123	0.381172	0.181	0.038	3.56918e-119	1 CD8+ Texh	GAS7
LINC01480	1.45718e-123	0.351854	0.1	0.008	4.8871e-119	1 CD8+ Texh	LINC01480
CDKN1A.1	2.08936e-123	-0.856907	0.201	0.455	7.00729e-119	1 CD8+ Texh	CDKN1A
PRDM1	2.33342e-123	0.655924	0.626	0.371	7.82582e-119	1 CD8+ Texh	PRDM1
MAP4	2.42701e-123	0.611652	0.485	0.244	8.1397e-119	1 CD8+ Texh	MAP4
ATP1B3.1	6.24117e-123	-0.840166	0.318	0.55	2.09316e-118	1 CD8+ Texh	ATP1B3
NPIPB5	2.45387e-122	0.487769	0.283	0.094	8.22981e-118	1 CD8+ Texh	NPIPB5
HDAC7	2.45666e-122	0.434669	0.235	0.066	8.23916e-118	1 CD8+ Texh	HDAC7
SAT1	3.8419e-122	-0.552785	0.832	0.931	1.2885e-117	1 CD8+ Texh	SAT1
CLIC1	7.52516e-122	0.453042	0.94	0.873	2.52379e-117	1 CD8+ Texh	CLIC1
FOSL2	1.21832e-121	-0.738215	0.158	0.409	4.08601e-117	1 CD8+ Texh	FOSL2
CKAP2L	1.30257e-121	0.375622	0.158	0.03	4.36857e-117	1 CD8+ Texh	CKAP2L
ADTRP	2.45995e-121	0.369883	0.137	0.021	8.25019e-117	1 CD8+ Texh	ADTRP
RPS2	9.55099e-121	-0.282926	0.997	0.998	3.20321e-116	1 CD8+ Texh	RPS2
HLA-DMB.1	1.07993e-120	0.543807	0.347	0.138	3.62188e-116	1 CD8+ Texh	HLA-DMB
TMTC2	3.02353e-120	0.314713	0.136	0.021	1.01403e-115	1 CD8+ Texh	TMTC2
MSI2.1	7.37849e-120	0.57281	0.427	0.196	2.4746e-115	1 CD8+ Texh	MSI2
AKAP5	7.38429e-120	0.415447	0.185	0.042	2.47654e-115	1 CD8+ Texh	AKAP5
CSF1	2.42873e-119	0.565304	0.215	0.058	8.14548e-115	1 CD8+ Texh	CSF1
LAPTM5	8.52335e-119	0.496324	0.968	0.932	2.85856e-114	1 CD8+ Texh	LAPTM5
PDE4DIP	1.93915e-118	0.590943	0.438	0.206	6.50353e-114	1 CD8+ Texh	PDE4DIP
AC090152.1	4.2315e-118	0.441223	0.242	0.072	1.41916e-113	1 CD8+ Texh	AC090152.1
RIN3.1	6.46515e-118	0.467259	0.301	0.107	2.16828e-113	1 CD8+ Texh	RIN3
NR4A2	7.93821e-118	0.722748	0.875	0.744	2.66232e-113	1 CD8+ Texh	NR4A2
STOM.1	9.58435e-118	-0.704642	0.102	0.345	3.2144e-113	1 CD8+ Texh	STOM
AIP.1	2.06315e-117	0.575315	0.542	0.303	6.91939e-113	1 CD8+ Texh	AIP
RPS8	4.61663e-117	-0.27579	1	1	1.54833e-112	1 CD8+ Texh	RPS8
TRAV8-2	1.05079e-116	0.7109	0.264	0.087	3.52415e-112	1 CD8+ Texh	TRAV8-2
PRDX3	1.1564e-116	0.539462	0.384	0.169	3.87832e-112	1 CD8+ Texh	PRDX3
PIK3IP1.1	1.75985e-116	-0.736764	0.314	0.553	5.90219e-112	1 CD8+ Texh	PIK3IP1
CCND2.1	1.80885e-116	0.658855	0.754	0.545	6.06651e-112	1 CD8+ Texh	CCND2
MCL1.1	8.57864e-116	-0.661518	0.769	0.874	2.8771e-111	1 CD8+ Texh	MCL1
RAB27A.1	1.43171e-115	0.569011	0.599	0.358	4.80166e-111	1 CD8+ Texh	RAB27A
RPS19	2.4513e-115	-0.323728	0.999	1	8.22118e-111	1 CD8+ Texh	RPS19
CDKN2A.1	6.68162e-115	0.515858	0.334	0.131	2.24088e-110	1 CD8+ Texh	CDKN2A
MT-ATP6.1	7.40551e-115	0.480987	0.996	0.987	2.48366e-110	1 CD8+ Texh	MT-ATP6
INPP1	1.81317e-114	0.39702	0.216	0.06	6.08101e-110	1 CD8+ Texh	INPP1
TP53INP1	1.9082e-114	0.538719	0.295	0.107	6.39973e-110	1 CD8+ Texh	TP53INP1
MDFIC	1.31866e-113	0.528953	0.362	0.15	4.42252e-109	1 CD8+ Texh	MDFIC
SPN.1	4.11122e-112	0.633275	0.622	0.39	1.37882e-107	1 CD8+ Texh	SPN
GALM	8.16224e-112	0.606191	0.512	0.283	2.73745e-107	1 CD8+ Texh	GALM
ALOX5AP.1	1.65526e-110	-0.734637	0.411	0.637	5.55141e-106	1 CD8+ Texh	ALOX5AP
RPLP0.1	1.65609e-110	-0.352047	0.993	0.998	5.55421e-106	1 CD8+ Texh	RPLP0
FAM129A.1	6.7552e-110	-0.712738	0.292	0.52	2.26556e-105	1 CD8+ Texh	FAM129A
RPL12	9.61711e-110	0.313259	0.999	0.999	3.22539e-105	1 CD8+ Texh	RPL12
KLRB1.1	1.67417e-109	-1.32097	0.199	0.413	5.61484e-105	1 CD8+ Texh	KLRB1
SATB1.1	2.37311e-109	-0.715694	0.046	0.254	7.95893e-105	1 CD8+ Texh	SATB1
TRGV7	2.73786e-108	0.517278	0.186	0.047	9.18224e-104	1 CD8+ Texh	TRGV7
TUBB4B.1	1.26395e-107	-0.639225	0.257	0.511	4.23905e-103	1 CD8+ Texh	TUBB4B
CARHSP1.1	6.97478e-107	0.542616	0.491	0.261	2.3392e-102	1 CD8+ Texh	CARHSP1
CCR6.1	2.34792e-105	-0.907837	0.043	0.244	7.87446e-101	1 CD8+ Texh	CCR6
BTG3	4.5025e-105	0.566943	0.675	0.442	1.51005e-100	1 CD8+ Texh	BTG3
CD3G.1	6.67249e-105	0.480922	0.887	0.75	2.23782e-100	1 CD8+ Texh	CD3G
EMD	7.41798e-105	-0.622528	0.578	0.735	2.48784e-100	1 CD8+ Texh	EMD
RASGEF1A	1.51616e-104	0.268285	0.119	0.018	5.08488e-100	1 CD8+ Texh	RASGEF1A
S1PR4	5.51764e-104	-0.748735	0.146	0.364	1.85051e-99	1 CD8+ Texh	S1PR4
TRBV4-1.1	7.40737e-103	1.91606	0.209	0.064	2.48428e-98	1 CD8+ Texh	TRBV4-1
RPL5	2.17515e-102	-0.330556	0.986	0.994	7.29503e-98	1 CD8+ Texh	RPL5
SRSF2	2.65718e-102	-0.632107	0.654	0.79	8.91166e-98	1 CD8+ Texh	SRSF2
CXCR6.1	5.53641e-102	-0.87524	0.138	0.365	1.8568e-97	1 CD8+ Texh	CXCR6
CD2	5.61837e-102	0.427798	0.945	0.853	1.88429e-97	1 CD8+ Texh	CD2
PPP1CB.1	6.90444e-102	-0.667427	0.334	0.541	2.31561e-97	1 CD8+ Texh	PPP1CB
HIST1H1C	1.00577e-100	0.509129	0.799	0.58	3.37315e-96	1 CD8+ Texh	HIST1H1C
C17orf49	2.77343e-100	0.468911	0.322	0.134	9.30154e-96	1 CD8+ Texh	C17orf49
PLAUR.1	3.92904e-100	-0.63816	0.085	0.299	1.31772e-95	1 CD8+ Texh	PLAUR
CFL1	1.20845e-99	0.357095	0.992	0.98	4.05288e-95	1 CD8+ Texh	CFL1
NR4A3	1.63275e-99	-0.698166	0.195	0.424	5.47592e-95	1 CD8+ Texh	NR4A3
IQGAP2	1.94592e-99	-0.620204	0.202	0.44	6.52622e-95	1 CD8+ Texh	IQGAP2
GZMB.1	4.23489e-99	-1.51169	0.23	0.434	1.4203e-94	1 CD8+ Texh	GZMB
RPS7	6.94802e-99	-0.256407	0.997	0.999	2.33023e-94	1 CD8+ Texh	RPS7
NR3C1.1	3.10548e-98	-0.70339	0.603	0.733	1.04152e-93	1 CD8+ Texh	NR3C1
FOS.1	5.03107e-98	-1.10235	0.667	0.81	1.68732e-93	1 CD8+ Texh	FOS
MALAT1	8.62999e-98	0.376598	1	1	2.89433e-93	1 CD8+ Texh	MALAT1
RAB1B.1	2.37298e-97	0.517459	0.587	0.367	7.95849e-93	1 CD8+ Texh	RAB1B
USP36.1	6.52943e-97	-0.674756	0.297	0.513	2.18984e-92	1 CD8+ Texh	USP36
FGL2	8.83602e-97	-0.75601	0.049	0.242	2.96342e-92	1 CD8+ Texh	FGL2
IFI27L2	1.06543e-96	0.528703	0.608	0.391	3.57324e-92	1 CD8+ Texh	IFI27L2
RPLP2	1.98156e-96	-0.252423	0.998	0.999	6.64574e-92	1 CD8+ Texh	RPLP2
MYADM.1	2.36289e-96	-0.822873	0.492	0.665	7.92467e-92	1 CD8+ Texh	MYADM
PNN	2.91475e-96	0.568108	0.614	0.391	9.77548e-92	1 CD8+ Texh	PNN
FRMD4B.1	3.52314e-96	-0.693526	0.091	0.302	1.18159e-91	1 CD8+ Texh	FRMD4B
THBS1	1.03414e-95	-0.648051	0.061	0.26	3.46831e-91	1 CD8+ Texh	THBS1
TYROBP	1.12495e-95	-0.807725	0.199	0.42	3.77287e-91	1 CD8+ Texh	TYROBP
PEBP1	5.47546e-95	0.542074	0.74	0.557	1.83636e-90	1 CD8+ Texh	PEBP1
PYCARD	5.90776e-95	0.492551	0.409	0.204	1.98134e-90	1 CD8+ Texh	PYCARD
PHLDA1	6.30379e-95	0.702067	0.535	0.324	2.11417e-90	1 CD8+ Texh	PHLDA1
TLN1.1	2.41316e-94	0.572529	0.62	0.401	8.09324e-90	1 CD8+ Texh	TLN1
ARID5A	1.71864e-93	-0.661779	0.383	0.578	5.76397e-89	1 CD8+ Texh	ARID5A
ZBTB38.1	2.78981e-93	0.506843	0.577	0.351	9.35647e-89	1 CD8+ Texh	ZBTB38
SRI	3.0933e-93	0.554032	0.619	0.418	1.03743e-88	1 CD8+ Texh	SRI
GSPT1.1	4.10557e-93	-0.686014	0.372	0.561	1.37692e-88	1 CD8+ Texh	GSPT1
PSME2	4.60799e-93	0.469739	0.785	0.62	1.54543e-88	1 CD8+ Texh	PSME2
VANGL1	4.75208e-93	0.253716	0.122	0.023	1.59375e-88	1 CD8+ Texh	VANGL1
RPL18	4.894e-93	-0.261998	0.994	0.999	1.64135e-88	1 CD8+ Texh	RPL18
IKZF2.1	5.96101e-93	0.410682	0.247	0.088	1.9992e-88	1 CD8+ Texh	IKZF2
RPS4Y1	6.48193e-93	0.447412	0.887	0.61	2.17391e-88	1 CD8+ Texh	RPS4Y1
EEF2	6.87564e-93	-0.408764	0.895	0.938	2.30595e-88	1 CD8+ Texh	EEF2
NELFCD.1	1.71329e-92	0.48547	0.423	0.214	5.74604e-88	1 CD8+ Texh	NELFCD
TRIM69	2.32388e-92	0.42286	0.27	0.104	7.79382e-88	1 CD8+ Texh	TRIM69
IL10RA	3.57394e-92	0.555292	0.68	0.477	1.19863e-87	1 CD8+ Texh	IL10RA
RAC2	7.23483e-92	0.39611	0.919	0.821	2.42642e-87	1 CD8+ Texh	RAC2
APOE	7.33195e-92	-0.622548	0.078	0.278	2.45899e-87	1 CD8+ Texh	APOE
UBE2B	2.79087e-91	-0.545476	0.592	0.737	9.36002e-87	1 CD8+ Texh	UBE2B
P2RY8	3.38328e-91	-0.6337	0.236	0.452	1.13468e-86	1 CD8+ Texh	P2RY8
ISCU.1	5.05628e-91	0.520812	0.706	0.525	1.69577e-86	1 CD8+ Texh	ISCU
PPM1M	5.99439e-91	0.430814	0.327	0.144	2.0104e-86	1 CD8+ Texh	PPM1M
RPL10A	1.43578e-90	-0.29541	0.986	0.993	4.81531e-86	1 CD8+ Texh	RPL10A
FKBP1A	5.61993e-90	0.533188	0.579	0.373	1.88481e-85	1 CD8+ Texh	FKBP1A
SCAMP2.1	6.87991e-90	0.495037	0.557	0.34	2.30738e-85	1 CD8+ Texh	SCAMP2
EGLN1	9.80576e-90	0.416864	0.24	0.086	3.28866e-85	1 CD8+ Texh	EGLN1
HMGA1	1.7199e-89	-0.591351	0.117	0.321	5.7682e-85	1 CD8+ Texh	HMGA1
PERP.1	2.03416e-89	-0.642692	0.074	0.265	6.82216e-85	1 CD8+ Texh	PERP
SLC2A8	2.85564e-89	0.272623	0.155	0.039	9.57726e-85	1 CD8+ Texh	SLC2A8
DAD1	3.42983e-89	0.475914	0.637	0.418	1.15029e-84	1 CD8+ Texh	DAD1
PTPN11	5.22428e-89	0.470709	0.358	0.169	1.75212e-84	1 CD8+ Texh	PTPN11
RNF149.1	5.39875e-89	-0.609545	0.441	0.619	1.81063e-84	1 CD8+ Texh	RNF149
CISD3	8.2619e-89	0.441172	0.295	0.123	2.77088e-84	1 CD8+ Texh	CISD3
PPIA	1.08925e-88	0.373997	0.969	0.954	3.65312e-84	1 CD8+ Texh	PPIA
S1PR1	1.59564e-88	-0.547569	0.019	0.184	5.35144e-84	1 CD8+ Texh	S1PR1
NT5C	3.33424e-88	0.417166	0.343	0.156	1.11824e-83	1 CD8+ Texh	NT5C
TPM4.1	6.35383e-88	-0.594751	0.447	0.631	2.13095e-83	1 CD8+ Texh	TPM4
LINC01678	7.26116e-88	0.275789	0.135	0.03	2.43525e-83	1 CD8+ Texh	LINC01678
TRAC	2.17905e-87	0.510286	0.526	0.308	7.30808e-83	1 CD8+ Texh	TRAC
APOBEC3D	3.04183e-86	0.344735	0.192	0.06	1.02017e-81	1 CD8+ Texh	APOBEC3D
PDE4D	6.25146e-86	-0.669996	0.266	0.471	2.09661e-81	1 CD8+ Texh	PDE4D
C1QA	2.48407e-85	-0.603231	0.07	0.255	8.33107e-81	1 CD8+ Texh	C1QA
METTL8	2.69831e-85	0.401801	0.22	0.077	9.04958e-81	1 CD8+ Texh	METTL8
SC5D.1	3.12205e-85	-0.624451	0.107	0.299	1.04707e-80	1 CD8+ Texh	SC5D
ATP5PF	3.67911e-85	0.513785	0.623	0.424	1.2339e-80	1 CD8+ Texh	ATP5PF
SEC11C.1	4.25675e-85	0.528608	0.568	0.369	1.42763e-80	1 CD8+ Texh	SEC11C
NFAT5	5.68124e-85	0.502625	0.395	0.202	1.90538e-80	1 CD8+ Texh	NFAT5
MEAF6	7.28946e-85	0.484674	0.531	0.321	2.44474e-80	1 CD8+ Texh	MEAF6
SCCPDH	7.84736e-85	0.273797	0.161	0.044	2.63185e-80	1 CD8+ Texh	SCCPDH
MS4A6A.1	1.02251e-84	0.545027	0.261	0.105	3.42929e-80	1 CD8+ Texh	MS4A6A
SEPT7.1	2.18549e-84	0.416286	0.859	0.733	7.32969e-80	1 CD8+ Texh	SEPT7
PGK1	2.4641e-84	-0.601394	0.725	0.808	8.26411e-80	1 CD8+ Texh	PGK1
RAP1B	2.91916e-84	-0.523384	0.565	0.713	9.79028e-80	1 CD8+ Texh	RAP1B
DUSP1	3.34447e-84	0.701743	0.892	0.796	1.12167e-79	1 CD8+ Texh	DUSP1
TNFSF4	4.4636e-84	0.302222	0.115	0.022	1.497e-79	1 CD8+ Texh	TNFSF4
AREG.1	5.07436e-84	-0.788025	0.179	0.382	1.70184e-79	1 CD8+ Texh	AREG
SOD1	7.82471e-84	0.452488	0.854	0.735	2.62425e-79	1 CD8+ Texh	SOD1
YPEL5	1.63509e-83	-0.584017	0.794	0.854	5.48375e-79	1 CD8+ Texh	YPEL5
TRAPPC1.1	2.50826e-83	0.465825	0.652	0.459	8.41221e-79	1 CD8+ Texh	TRAPPC1
COX17.1	3.77369e-83	0.510896	0.616	0.414	1.26562e-78	1 CD8+ Texh	COX17
IGSF8	5.64798e-83	0.380193	0.24	0.091	1.89422e-78	1 CD8+ Texh	IGSF8
PSMB10.1	6.84334e-83	0.482358	0.648	0.447	2.29512e-78	1 CD8+ Texh	PSMB10
HELLS	6.98553e-83	0.362831	0.196	0.065	2.34281e-78	1 CD8+ Texh	HELLS
TPX2	1.1536e-82	0.391988	0.152	0.041	3.86895e-78	1 CD8+ Texh	TPX2
LDHB	1.51884e-82	0.456244	0.807	0.674	5.09387e-78	1 CD8+ Texh	LDHB
RASA1	1.98733e-82	0.403601	0.229	0.085	6.6651e-78	1 CD8+ Texh	RASA1
CAMK1	2.21323e-82	0.2941	0.164	0.046	7.42272e-78	1 CD8+ Texh	CAMK1
TFPT	4.72765e-82	0.352949	0.216	0.076	1.58556e-77	1 CD8+ Texh	TFPT
SAMD9L	1.56154e-81	0.401328	0.288	0.122	5.2371e-77	1 CD8+ Texh	SAMD9L
GNG2	2.51872e-81	-0.498666	0.643	0.767	8.44727e-77	1 CD8+ Texh	GNG2
CCL3L1.1	3.6433e-81	0.886098	0.248	0.1	1.22189e-76	1 CD8+ Texh	CCL3L1
CREB3L2	1.14374e-80	0.381948	0.239	0.092	3.83589e-76	1 CD8+ Texh	CREB3L2
DZIP3	1.69855e-80	0.328584	0.193	0.063	5.69658e-76	1 CD8+ Texh	DZIP3
PSTPIP1	2.90367e-80	0.458172	0.497	0.289	9.73832e-76	1 CD8+ Texh	PSTPIP1
TENT5C.1	3.03203e-80	-0.541655	0.453	0.636	1.01688e-75	1 CD8+ Texh	TENT5C
SYT11.1	3.71607e-80	0.428877	0.314	0.143	1.2463e-75	1 CD8+ Texh	SYT11
CD3E	4.00728e-80	0.30657	0.984	0.969	1.34396e-75	1 CD8+ Texh	CD3E
BANF1	4.00755e-80	0.47474	0.471	0.273	1.34405e-75	1 CD8+ Texh	BANF1
SPON2.1	6.35211e-80	-0.838033	0.07	0.244	2.13037e-75	1 CD8+ Texh	SPON2
KRCC1	1.31624e-79	0.344069	0.188	0.062	4.41441e-75	1 CD8+ Texh	KRCC1
LSP1.1	1.72494e-79	0.448969	0.892	0.804	5.7851e-75	1 CD8+ Texh	LSP1
H3F3A	1.99646e-79	-0.366017	0.914	0.955	6.69571e-75	1 CD8+ Texh	H3F3A
RARA	3.16128e-79	-0.535982	0.092	0.275	1.06023e-74	1 CD8+ Texh	RARA
AC016831.7.1	4.79144e-79	-0.557255	0.427	0.615	1.60695e-74	1 CD8+ Texh	AC016831.7
RNF166	6.53432e-79	-0.554373	0.18	0.376	2.19148e-74	1 CD8+ Texh	RNF166
PDCL3.1	7.73175e-79	-0.661555	0.252	0.44	2.59308e-74	1 CD8+ Texh	PDCL3
CDKN1B	8.0603e-79	0.498532	0.791	0.621	2.70326e-74	1 CD8+ Texh	CDKN1B
DTHD1.1	8.12789e-79	0.418182	0.255	0.103	2.72593e-74	1 CD8+ Texh	DTHD1
APOBEC3F	1.24197e-78	0.254564	0.137	0.035	4.16533e-74	1 CD8+ Texh	APOBEC3F
ARL3	1.86928e-78	0.32677	0.203	0.07	6.26921e-74	1 CD8+ Texh	ARL3
PDIA6.1	2.7519e-78	0.527682	0.623	0.443	9.22934e-74	1 CD8+ Texh	PDIA6
VAMP2	4.66032e-78	0.478096	0.538	0.335	1.56298e-73	1 CD8+ Texh	VAMP2
ADAM10	7.68635e-78	0.489146	0.447	0.253	2.57785e-73	1 CD8+ Texh	ADAM10
KDM6B	4.49144e-77	-0.614695	0.156	0.346	1.50634e-72	1 CD8+ Texh	KDM6B
CCNH.1	5.69797e-77	-0.581687	0.544	0.694	1.91099e-72	1 CD8+ Texh	CCNH
CXCL8	5.80501e-77	-0.534717	0.079	0.258	1.94689e-72	1 CD8+ Texh	CXCL8
GLIPR1.1	6.73672e-77	-0.638135	0.396	0.562	2.25936e-72	1 CD8+ Texh	GLIPR1
CNTRL	1.13086e-76	0.431413	0.392	0.205	3.79268e-72	1 CD8+ Texh	CNTRL
TMEM14A	2.48143e-76	0.330189	0.246	0.098	8.32221e-72	1 CD8+ Texh	TMEM14A
COX8A	2.67485e-76	0.400798	0.833	0.718	8.97092e-72	1 CD8+ Texh	COX8A
SRSF5	3.09003e-76	-0.425852	0.754	0.848	1.03634e-71	1 CD8+ Texh	SRSF5
ZBED2	3.57875e-76	0.313791	0.151	0.043	1.20024e-71	1 CD8+ Texh	ZBED2
MYL12A	5.20357e-76	0.371753	0.922	0.776	1.74517e-71	1 CD8+ Texh	MYL12A
DNPH1.1	5.38013e-76	0.390665	0.377	0.19	1.80439e-71	1 CD8+ Texh	DNPH1
CSK	5.98062e-76	0.420586	0.41	0.219	2.00578e-71	1 CD8+ Texh	CSK
RACK1	7.37562e-76	-0.273136	0.982	0.993	2.47363e-71	1 CD8+ Texh	RACK1
FUT8	1.0923e-75	0.350471	0.208	0.076	3.66335e-71	1 CD8+ Texh	FUT8
C12orf57.1	3.67183e-75	0.479066	0.872	0.773	1.23146e-70	1 CD8+ Texh	C12orf57
CAPZB	6.76136e-75	0.37784	0.877	0.766	2.26763e-70	1 CD8+ Texh	CAPZB
PER1.1	2.2762e-74	-0.620707	0.229	0.416	7.63393e-70	1 CD8+ Texh	PER1
MYL6B	3.51061e-74	0.261873	0.157	0.047	1.17739e-69	1 CD8+ Texh	MYL6B
RHOA	4.03008e-74	0.349626	0.941	0.897	1.35161e-69	1 CD8+ Texh	RHOA
EZR	4.48543e-74	-0.522286	0.882	0.912	1.50432e-69	1 CD8+ Texh	EZR
RPL4	4.79343e-74	-0.357823	0.915	0.948	1.60762e-69	1 CD8+ Texh	RPL4
C1QB	1.11431e-73	-0.505034	0.071	0.241	3.73718e-69	1 CD8+ Texh	C1QB
DYNLRB1.1	1.7524e-73	0.454498	0.611	0.425	5.87721e-69	1 CD8+ Texh	DYNLRB1
2011-09-01	3.49382e-73	0.41272	0.324	0.157	1.17176e-68	1 CD8+ Texh	2011-09-01
ZEB1	4.69595e-73	0.414645	0.354	0.18	1.57493e-68	1 CD8+ Texh	ZEB1
ISCA1	5.53143e-73	-0.573134	0.26	0.444	1.85513e-68	1 CD8+ Texh	ISCA1
CNPY3	7.6384e-73	0.446979	0.535	0.338	2.56177e-68	1 CD8+ Texh	CNPY3
TSPO	9.3181e-73	0.429102	0.712	0.537	3.1251e-68	1 CD8+ Texh	TSPO
VSIR.1	1.61626e-72	-0.580946	0.25	0.44	5.42063e-68	1 CD8+ Texh	VSIR
TRBV7-9	2.60048e-72	1.08141	0.251	0.106	8.7215e-68	1 CD8+ Texh	TRBV7-9
HAGH	4.08363e-72	0.373932	0.324	0.155	1.36957e-67	1 CD8+ Texh	HAGH
TMSB10	4.90097e-72	-0.400406	0.999	1	1.64369e-67	1 CD8+ Texh	TMSB10
HSPB1	4.97297e-72	0.524613	0.678	0.491	1.66783e-67	1 CD8+ Texh	HSPB1
CANX	5.37845e-72	0.49262	0.646	0.464	1.80382e-67	1 CD8+ Texh	CANX
RGS2	8.05351e-72	0.729381	0.618	0.439	2.70099e-67	1 CD8+ Texh	RGS2
TGFBR3	1.07821e-71	-0.508722	0.069	0.234	3.61611e-67	1 CD8+ Texh	TGFBR3
SKIL	1.69474e-71	-0.553443	0.234	0.424	5.68384e-67	1 CD8+ Texh	SKIL
ELL2	3.23125e-71	-0.590506	0.271	0.445	1.0837e-66	1 CD8+ Texh	ELL2
HMGN1	3.85257e-71	0.409037	0.854	0.749	1.29208e-66	1 CD8+ Texh	HMGN1
PNISR	5.94391e-71	0.445215	0.735	0.549	1.99347e-66	1 CD8+ Texh	PNISR
ACADVL	7.62683e-71	0.468908	0.497	0.308	2.55789e-66	1 CD8+ Texh	ACADVL
CTSL.1	1.353e-70	-0.547594	0.064	0.226	4.53769e-66	1 CD8+ Texh	CTSL
WDR83OS.1	1.87226e-70	0.449409	0.674	0.502	6.27918e-66	1 CD8+ Texh	WDR83OS
ADAM28	1.90609e-70	0.283251	0.145	0.042	6.39266e-66	1 CD8+ Texh	ADAM28
C1QC	2.42934e-70	-0.5481	0.062	0.219	8.14751e-66	1 CD8+ Texh	C1QC
ARPC5L.1	3.11348e-70	0.48532	0.598	0.425	1.0442e-65	1 CD8+ Texh	ARPC5L
ZC3H7A	3.92135e-70	0.424891	0.375	0.199	1.31514e-65	1 CD8+ Texh	ZC3H7A
OSBPL3	4.60203e-70	0.345678	0.255	0.109	1.54343e-65	1 CD8+ Texh	OSBPL3
SUMO2	6.6111e-70	0.352574	0.915	0.847	2.21723e-65	1 CD8+ Texh	SUMO2
BCL3	8.42047e-70	-0.514674	0.105	0.275	2.82406e-65	1 CD8+ Texh	BCL3
PRKAG2	8.69287e-70	0.325873	0.208	0.079	2.91542e-65	1 CD8+ Texh	PRKAG2
PTGER4.1	1.09218e-69	-0.609574	0.379	0.549	3.66294e-65	1 CD8+ Texh	PTGER4
XCL1	1.14402e-69	0.57087	0.361	0.184	3.83683e-65	1 CD8+ Texh	XCL1
CAT	1.16778e-69	0.374338	0.319	0.155	3.91649e-65	1 CD8+ Texh	CAT
NAMPT	1.22588e-69	-0.549422	0.407	0.575	4.11136e-65	1 CD8+ Texh	NAMPT
GPCPD1	1.29523e-69	-0.559355	0.204	0.389	4.34395e-65	1 CD8+ Texh	GPCPD1
CXCL16.1	1.47128e-69	-0.509315	0.062	0.221	4.93437e-65	1 CD8+ Texh	CXCL16
PPIB	1.91224e-69	0.372218	0.901	0.829	6.41328e-65	1 CD8+ Texh	PPIB
IL32	2.22094e-69	0.270698	0.984	0.949	7.44858e-65	1 CD8+ Texh	IL32
CD200	2.22634e-69	0.268969	0.104	0.022	7.46671e-65	1 CD8+ Texh	CD200
FGFBP2.1	2.38544e-69	-0.996297	0.062	0.215	8.00029e-65	1 CD8+ Texh	FGFBP2
ST8SIA4	2.79011e-69	0.428158	0.433	0.245	9.35747e-65	1 CD8+ Texh	ST8SIA4
LSM2	3.01699e-69	0.410797	0.405	0.225	1.01184e-64	1 CD8+ Texh	LSM2
JOSD2	4.27299e-69	0.33444	0.277	0.124	1.43307e-64	1 CD8+ Texh	JOSD2
HIF1A	4.27371e-69	-0.538323	0.47	0.626	1.43332e-64	1 CD8+ Texh	HIF1A
PMEPA1	4.58521e-69	-0.460854	0.034	0.178	1.53779e-64	1 CD8+ Texh	PMEPA1
MEF2A	4.68154e-69	0.340034	0.245	0.103	1.5701e-64	1 CD8+ Texh	MEF2A
HLA-F.1	5.72923e-69	0.378929	0.873	0.77	1.92147e-64	1 CD8+ Texh	HLA-F
ARL6IP5	7.38516e-69	0.398506	0.834	0.698	2.47683e-64	1 CD8+ Texh	ARL6IP5
GTPBP8.1	7.45437e-69	0.448195	0.304	0.149	2.50005e-64	1 CD8+ Texh	GTPBP8
FOXP1.1	8.6939e-69	-0.610914	0.275	0.452	2.91576e-64	1 CD8+ Texh	FOXP1
DDX17	9.2382e-69	0.467875	0.695	0.521	3.09831e-64	1 CD8+ Texh	DDX17
RELA	1.03288e-68	-0.51066	0.171	0.347	3.46406e-64	1 CD8+ Texh	RELA
TNIK	1.96668e-68	-0.523333	0.131	0.305	6.59586e-64	1 CD8+ Texh	TNIK
NEDD8	2.53155e-68	0.411054	0.495	0.304	8.49033e-64	1 CD8+ Texh	NEDD8
RPL27A	2.90196e-68	-0.322647	0.931	0.962	9.7326e-64	1 CD8+ Texh	RPL27A
TMX4	3.24919e-68	0.459876	0.579	0.387	1.08971e-63	1 CD8+ Texh	TMX4
STMN1.1	3.76206e-68	0.787111	0.371	0.202	1.26172e-63	1 CD8+ Texh	STMN1
FAM173A	8.13049e-68	0.374445	0.259	0.115	2.7268e-63	1 CD8+ Texh	FAM173A
ZRANB2	9.61352e-68	0.433785	0.479	0.288	3.22418e-63	1 CD8+ Texh	ZRANB2
KIAA0319L	1.25373e-67	0.344844	0.234	0.097	4.20476e-63	1 CD8+ Texh	KIAA0319L
LMAN1	1.50823e-67	0.408856	0.541	0.346	5.05831e-63	1 CD8+ Texh	LMAN1
ACYP1	1.76523e-67	0.284729	0.189	0.069	5.92022e-63	1 CD8+ Texh	ACYP1
LDLRAD4.1	1.85419e-67	-0.706893	0.195	0.369	6.21858e-63	1 CD8+ Texh	LDLRAD4
CYTH1.1	2.7408e-67	-0.534085	0.389	0.551	9.19208e-63	1 CD8+ Texh	CYTH1
ARHGAP30	3.65922e-67	0.457521	0.48	0.298	1.22723e-62	1 CD8+ Texh	ARHGAP30
POLR2G	3.8883e-67	0.426466	0.429	0.252	1.30406e-62	1 CD8+ Texh	POLR2G
BTN3A2.1	5.41198e-67	0.449623	0.55	0.355	1.81507e-62	1 CD8+ Texh	BTN3A2
ARF5	7.27146e-67	0.499364	0.694	0.556	2.4387e-62	1 CD8+ Texh	ARF5
AUTS2	8.62313e-67	-0.471685	0.025	0.16	2.89203e-62	1 CD8+ Texh	AUTS2
DDX24	9.15152e-67	-0.422744	0.787	0.856	3.06924e-62	1 CD8+ Texh	DDX24
MRPL16	9.75809e-67	0.390226	0.284	0.133	3.27267e-62	1 CD8+ Texh	MRPL16
USP24	1.37658e-66	0.294306	0.177	0.062	4.61678e-62	1 CD8+ Texh	USP24
PDCD1	2.32815e-66	0.387256	0.478	0.278	7.80816e-62	1 CD8+ Texh	PDCD1
DNMT3A	2.80628e-66	0.27819	0.154	0.049	9.41171e-62	1 CD8+ Texh	DNMT3A
RPS5	2.85335e-66	-0.251105	0.985	0.993	9.56957e-62	1 CD8+ Texh	RPS5
NHLRC3	3.01328e-66	0.26948	0.167	0.057	1.01059e-61	1 CD8+ Texh	NHLRC3
STAMBP	4.66712e-66	0.328713	0.248	0.107	1.56526e-61	1 CD8+ Texh	STAMBP
AP3S1.1	5.70635e-66	0.403458	0.472	0.285	1.9138e-61	1 CD8+ Texh	AP3S1
CALM3.1	8.0278e-66	0.432728	0.706	0.55	2.69236e-61	1 CD8+ Texh	CALM3
UBXN4	1.00304e-65	0.412948	0.709	0.53	3.364e-61	1 CD8+ Texh	UBXN4
OPTN	1.0372e-65	0.41442	0.675	0.489	3.47856e-61	1 CD8+ Texh	OPTN
SMARCAD1	1.10397e-65	0.304872	0.184	0.067	3.7025e-61	1 CD8+ Texh	SMARCAD1
RBM38	1.15166e-65	-0.492347	0.11	0.276	3.86245e-61	1 CD8+ Texh	RBM38
CCR7.1	1.28599e-65	-0.808107	0.055	0.201	4.31295e-61	1 CD8+ Texh	CCR7
GNA15.1	1.68404e-65	-0.465091	0.025	0.159	5.64795e-61	1 CD8+ Texh	GNA15
ADGRG1.1	1.90604e-65	0.360871	0.267	0.119	6.39247e-61	1 CD8+ Texh	ADGRG1
NDUFB3	4.14853e-65	0.395483	0.399	0.226	1.39133e-60	1 CD8+ Texh	NDUFB3
GNPTAB.1	5.93767e-65	0.433285	0.38	0.208	1.99137e-60	1 CD8+ Texh	GNPTAB
APMAP.1	8.10828e-65	0.403415	0.684	0.5	2.71936e-60	1 CD8+ Texh	APMAP
CSNK1G3	8.93369e-65	0.391476	0.38	0.208	2.99618e-60	1 CD8+ Texh	CSNK1G3
VOPP1	1.10784e-64	0.395484	0.419	0.242	3.71547e-60	1 CD8+ Texh	VOPP1
TBC1D10C	1.90156e-64	0.416165	0.479	0.291	6.37744e-60	1 CD8+ Texh	TBC1D10C
FPGS	1.99861e-64	0.34503	0.26	0.117	6.70293e-60	1 CD8+ Texh	FPGS
HSP90AA1	2.97354e-64	-0.403844	0.977	0.981	9.97264e-60	1 CD8+ Texh	HSP90AA1
KLRD1.1	3.84568e-64	-0.936028	0.103	0.257	1.28977e-59	1 CD8+ Texh	KLRD1
PBX4.1	7.69954e-64	-0.618682	0.215	0.379	2.58227e-59	1 CD8+ Texh	PBX4
SLC16A7	1.01708e-63	0.35985	0.239	0.104	3.41108e-59	1 CD8+ Texh	SLC16A7
CDK17	1.13673e-63	-0.52975	0.219	0.391	3.81235e-59	1 CD8+ Texh	CDK17
TNFSF9	1.78814e-63	0.35371	0.213	0.086	5.99706e-59	1 CD8+ Texh	TNFSF9
PHF6	2.0749e-63	0.302345	0.196	0.075	6.95881e-59	1 CD8+ Texh	PHF6
CSNK1D	7.60484e-63	-0.520868	0.229	0.401	2.55051e-58	1 CD8+ Texh	CSNK1D
YIPF5.1	1.30096e-62	-0.60984	0.231	0.396	4.36316e-58	1 CD8+ Texh	YIPF5
LUC7L3	1.30398e-62	0.388405	0.459	0.274	4.37329e-58	1 CD8+ Texh	LUC7L3
EML2	1.44382e-62	0.320911	0.254	0.115	4.84229e-58	1 CD8+ Texh	EML2
SDCBP	1.5604e-62	-0.513895	0.473	0.622	5.23326e-58	1 CD8+ Texh	SDCBP
NDRG1	1.61115e-62	-0.485193	0.103	0.26	5.40348e-58	1 CD8+ Texh	NDRG1
GIMAP4	1.61645e-62	0.444662	0.566	0.382	5.42125e-58	1 CD8+ Texh	GIMAP4
THYN1	3.89655e-62	0.337247	0.281	0.134	1.30683e-57	1 CD8+ Texh	THYN1
MCM3	4.76354e-62	0.318647	0.182	0.069	1.5976e-57	1 CD8+ Texh	MCM3
SLC16A3.1	6.45277e-62	-0.623195	0.172	0.328	2.16413e-57	1 CD8+ Texh	SLC16A3
MAPK1IP1L	1.33043e-61	-0.48264	0.414	0.566	4.46201e-57	1 CD8+ Texh	MAPK1IP1L
SUB1.1	1.51159e-61	0.348754	0.927	0.886	5.06958e-57	1 CD8+ Texh	SUB1
DSTN	1.53131e-61	-0.569548	0.194	0.36	5.13569e-57	1 CD8+ Texh	DSTN
ENTPD1	1.62693e-61	0.317834	0.184	0.069	5.45641e-57	1 CD8+ Texh	ENTPD1
METRNL	1.7388e-61	-0.501768	0.136	0.302	5.83158e-57	1 CD8+ Texh	METRNL
DCPS	1.76388e-61	0.289733	0.225	0.095	5.91569e-57	1 CD8+ Texh	DCPS
GYPC	3.40471e-61	-0.494201	0.601	0.707	1.14187e-56	1 CD8+ Texh	GYPC
SLC7A5	4.03101e-61	-0.550596	0.353	0.512	1.35192e-56	1 CD8+ Texh	SLC7A5
RPS27L	4.12951e-61	0.420872	0.649	0.481	1.38495e-56	1 CD8+ Texh	RPS27L
PTPN1.1	4.16278e-61	-0.531689	0.325	0.482	1.39611e-56	1 CD8+ Texh	PTPN1
TPI1	4.27981e-61	0.380871	0.827	0.717	1.43536e-56	1 CD8+ Texh	TPI1
RNF141	4.40436e-61	0.317503	0.241	0.107	1.47713e-56	1 CD8+ Texh	RNF141
S100A8	5.38313e-61	-0.467741	0.044	0.181	1.80539e-56	1 CD8+ Texh	S100A8
SLC7A6	5.80416e-61	0.317551	0.221	0.094	1.9466e-56	1 CD8+ Texh	SLC7A6
HINT2	6.23961e-61	0.348009	0.269	0.127	2.09264e-56	1 CD8+ Texh	HINT2
XRCC1	6.34776e-61	0.277169	0.191	0.074	2.12891e-56	1 CD8+ Texh	XRCC1
MKI67	6.73495e-61	0.594706	0.151	0.05	2.25877e-56	1 CD8+ Texh	MKI67
HSPA6	8.78825e-61	1.40527	0.167	0.061	2.9474e-56	1 CD8+ Texh	HSPA6
ATP5MC1	1.00029e-60	0.353456	0.348	0.185	3.35476e-56	1 CD8+ Texh	ATP5MC1
RBX1	1.00079e-60	0.405935	0.521	0.34	3.35646e-56	1 CD8+ Texh	RBX1
CEBPD.1	1.04004e-60	-0.553469	0.042	0.176	3.48808e-56	1 CD8+ Texh	CEBPD
UTY	1.06502e-60	0.339572	0.274	0.13	3.57186e-56	1 CD8+ Texh	UTY
LGALS3.1	1.20558e-60	-0.617984	0.237	0.4	4.04328e-56	1 CD8+ Texh	LGALS3
RBBP4	2.25769e-60	0.405718	0.436	0.266	7.57185e-56	1 CD8+ Texh	RBBP4
M6PR	2.88963e-60	0.402147	0.528	0.345	9.69125e-56	1 CD8+ Texh	M6PR
TAF15	3.00495e-60	0.406274	0.556	0.373	1.0078e-55	1 CD8+ Texh	TAF15
PLEKHA2	3.96832e-60	-0.514461	0.208	0.376	1.3309e-55	1 CD8+ Texh	PLEKHA2
PAG1	5.23161e-60	0.433901	0.449	0.275	1.75458e-55	1 CD8+ Texh	PAG1
EEF1B2	5.62988e-60	-0.286249	0.943	0.973	1.88815e-55	1 CD8+ Texh	EEF1B2
CCDC167	7.99692e-60	0.409875	0.44	0.269	2.68201e-55	1 CD8+ Texh	CCDC167
LRBA	8.63626e-60	0.391407	0.389	0.222	2.89643e-55	1 CD8+ Texh	LRBA
CRTAM.1	9.9388e-60	0.700795	0.455	0.279	3.33327e-55	1 CD8+ Texh	CRTAM
ZFAND5	1.30585e-59	-0.515846	0.326	0.487	4.37957e-55	1 CD8+ Texh	ZFAND5
CHD3	1.3706e-59	0.463393	0.483	0.315	4.59671e-55	1 CD8+ Texh	CHD3
GPR132	1.58026e-59	-0.480351	0.131	0.289	5.29987e-55	1 CD8+ Texh	GPR132
FAM45A	1.96663e-59	0.325446	0.254	0.116	6.59567e-55	1 CD8+ Texh	FAM45A
TRBV5-1	2.66826e-59	1.19975	0.203	0.085	8.94881e-55	1 CD8+ Texh	TRBV5-1
INPP4B	2.85372e-59	0.386916	0.411	0.239	9.57082e-55	1 CD8+ Texh	INPP4B
POLD4	3.83673e-59	0.374152	0.436	0.26	1.28676e-54	1 CD8+ Texh	POLD4
C5AR1	3.99221e-59	-0.465572	0.038	0.168	1.33891e-54	1 CD8+ Texh	C5AR1
DSE.1	4.42492e-59	-0.45401	0.061	0.202	1.48403e-54	1 CD8+ Texh	DSE
FLT3LG.1	4.73872e-59	-0.54138	0.188	0.347	1.58927e-54	1 CD8+ Texh	FLT3LG
HLTF	5.12864e-59	0.290077	0.182	0.07	1.72004e-54	1 CD8+ Texh	HLTF
TXNDC11	5.85276e-59	0.374505	0.326	0.174	1.9629e-54	1 CD8+ Texh	TXNDC11
PRKCH.1	5.94652e-59	0.402566	0.666	0.491	1.99434e-54	1 CD8+ Texh	PRKCH
CD83	8.82306e-59	-0.490629	0.124	0.284	2.95908e-54	1 CD8+ Texh	CD83
PDIA3	1.48001e-58	0.399015	0.838	0.76	4.96367e-54	1 CD8+ Texh	PDIA3
PNRC2	1.83265e-58	0.408661	0.684	0.514	6.14633e-54	1 CD8+ Texh	PNRC2
PLA2G16.1	2.32713e-58	0.361904	0.368	0.203	7.80474e-54	1 CD8+ Texh	PLA2G16
SNRPA	2.93371e-58	0.378248	0.436	0.262	9.83907e-54	1 CD8+ Texh	SNRPA
LINC01943.1	2.94517e-58	0.38221	0.231	0.104	9.8775e-54	1 CD8+ Texh	LINC01943
MATK	3.15024e-58	-0.459006	0.107	0.264	1.05653e-53	1 CD8+ Texh	MATK
FAM208A	4.17048e-58	0.355808	0.287	0.143	1.3987e-53	1 CD8+ Texh	FAM208A
ETNK1	6.36598e-58	0.377033	0.41	0.24	2.13502e-53	1 CD8+ Texh	ETNK1
TOP1	7.18197e-58	-0.4893	0.389	0.538	2.40869e-53	1 CD8+ Texh	TOP1
SERPINB9	8.2095e-58	-0.481604	0.38	0.543	2.7533e-53	1 CD8+ Texh	SERPINB9
SLC3A2	8.73336e-58	-0.450497	0.433	0.584	2.92899e-53	1 CD8+ Texh	SLC3A2
TAP1.1	9.11572e-58	0.415134	0.604	0.437	3.05723e-53	1 CD8+ Texh	TAP1
TRPS1	9.15902e-58	0.372287	0.296	0.15	3.07175e-53	1 CD8+ Texh	TRPS1
BORCS6	1.03423e-57	0.287052	0.212	0.09	3.46859e-53	1 CD8+ Texh	BORCS6
TERF2IP	1.1922e-57	0.367924	0.81	0.661	3.99841e-53	1 CD8+ Texh	TERF2IP
SOCS1.1	1.55279e-57	-0.584633	0.295	0.454	5.20776e-53	1 CD8+ Texh	SOCS1
ARAP2	1.91064e-57	0.447393	0.534	0.358	6.40791e-53	1 CD8+ Texh	ARAP2
CAMK4.1	1.96624e-57	-0.509274	0.189	0.348	6.59437e-53	1 CD8+ Texh	CAMK4
RCSD1	2.53094e-57	0.352164	0.336	0.18	8.48826e-53	1 CD8+ Texh	RCSD1
TIGIT.1	2.72476e-57	0.279471	0.446	0.259	9.13828e-53	1 CD8+ Texh	TIGIT
HP1BP3	2.75203e-57	0.423891	0.718	0.566	9.22976e-53	1 CD8+ Texh	HP1BP3
GSDMD	3.4585e-57	0.339745	0.368	0.207	1.15991e-52	1 CD8+ Texh	GSDMD
PSMB8.1	4.31355e-57	0.388809	0.681	0.535	1.44668e-52	1 CD8+ Texh	PSMB8
RFX5	4.37402e-57	0.279649	0.189	0.076	1.46696e-52	1 CD8+ Texh	RFX5
NIPSNAP1	5.85605e-57	0.284235	0.193	0.079	1.964e-52	1 CD8+ Texh	NIPSNAP1
DHCR7	5.95285e-57	-0.424348	0.053	0.186	1.99647e-52	1 CD8+ Texh	DHCR7
KIF3B	6.20007e-57	0.297766	0.193	0.079	2.07938e-52	1 CD8+ Texh	KIF3B
ARL4C	8.61901e-57	-0.442751	0.469	0.63	2.89065e-52	1 CD8+ Texh	ARL4C
GPR171.1	1.75581e-56	-0.47995	0.064	0.2	5.88864e-52	1 CD8+ Texh	GPR171
NDUFS8	2.3849e-56	0.359336	0.469	0.295	7.99846e-52	1 CD8+ Texh	NDUFS8
TLK1	2.4502e-56	0.387597	0.483	0.309	8.21749e-52	1 CD8+ Texh	TLK1
AKR1A1	4.0202e-56	0.322266	0.315	0.165	1.3483e-51	1 CD8+ Texh	AKR1A1
KMT2A	4.15198e-56	0.444774	0.436	0.272	1.39249e-51	1 CD8+ Texh	KMT2A
LAT	4.59906e-56	0.366574	0.637	0.454	1.54243e-51	1 CD8+ Texh	LAT
IER3	4.73948e-56	-0.489509	0.102	0.25	1.58953e-51	1 CD8+ Texh	IER3
HSD17B10	4.97625e-56	0.325187	0.343	0.186	1.66894e-51	1 CD8+ Texh	HSD17B10
PNKD	8.80754e-56	0.311193	0.282	0.14	2.95387e-51	1 CD8+ Texh	PNKD
UBE2L6	9.07371e-56	0.396232	0.556	0.385	3.04314e-51	1 CD8+ Texh	UBE2L6
TYMS	9.35078e-56	0.447659	0.142	0.049	3.13606e-51	1 CD8+ Texh	TYMS
C1orf162	9.69262e-56	-0.439189	0.045	0.174	3.25071e-51	1 CD8+ Texh	C1orf162
POLR3GL	1.71758e-55	0.382027	0.457	0.285	5.76041e-51	1 CD8+ Texh	POLR3GL
B3GAT3	1.93035e-55	0.327334	0.292	0.148	6.474e-51	1 CD8+ Texh	B3GAT3
CAPG.1	2.03344e-55	-0.531739	0.086	0.228	6.81975e-51	1 CD8+ Texh	CAPG
RASGRP2	3.02468e-55	-0.386641	0.025	0.142	1.01442e-50	1 CD8+ Texh	RASGRP2
RNF167	3.23608e-55	0.375772	0.51	0.328	1.08532e-50	1 CD8+ Texh	RNF167
SRP14	3.47201e-55	0.283164	0.947	0.91	1.16444e-50	1 CD8+ Texh	SRP14
EVL	3.54362e-55	0.357809	0.81	0.662	1.18846e-50	1 CD8+ Texh	EVL
PLK3.1	4.06137e-55	-0.490686	0.221	0.381	1.3621e-50	1 CD8+ Texh	PLK3
ZC3HAV1	4.61077e-55	-0.472732	0.446	0.587	1.54636e-50	1 CD8+ Texh	ZC3HAV1
SAMD3.1	4.79473e-55	0.41358	0.433	0.268	1.60806e-50	1 CD8+ Texh	SAMD3
MARCKSL1	7.1552e-55	-0.464672	0.099	0.245	2.39971e-50	1 CD8+ Texh	MARCKSL1
HERC2	7.20886e-55	0.386612	0.336	0.187	2.41771e-50	1 CD8+ Texh	HERC2
CNOT6L	7.42444e-55	-0.4748	0.425	0.567	2.49001e-50	1 CD8+ Texh	CNOT6L
SLAMF6	8.56133e-55	0.290384	0.235	0.107	2.8713e-50	1 CD8+ Texh	SLAMF6
TPR	1.02221e-54	0.407867	0.614	0.452	3.42828e-50	1 CD8+ Texh	TPR
CHMP1B	1.14377e-54	-0.52779	0.239	0.391	3.83598e-50	1 CD8+ Texh	CHMP1B
ZFP36L1	1.30681e-54	0.439951	0.776	0.636	4.38278e-50	1 CD8+ Texh	ZFP36L1
NLRP3	2.16256e-54	-0.439015	0.031	0.149	7.25281e-50	1 CD8+ Texh	NLRP3
FKBP11.1	2.63339e-54	-0.52684	0.167	0.317	8.83186e-50	1 CD8+ Texh	FKBP11
PSMD4	2.81913e-54	0.346511	0.414	0.247	9.45478e-50	1 CD8+ Texh	PSMD4
OLR1	4.79907e-54	-0.40718	0.053	0.183	1.60951e-49	1 CD8+ Texh	OLR1
FAM118A	6.46078e-54	-0.482478	0.186	0.342	2.16682e-49	1 CD8+ Texh	FAM118A
GTF2I	9.60962e-54	0.366319	0.33	0.182	3.22287e-49	1 CD8+ Texh	GTF2I
LSM8	1.18383e-53	0.378524	0.602	0.428	3.97034e-49	1 CD8+ Texh	LSM8
TMEM173.1	1.39381e-53	-0.708795	0.162	0.308	4.67456e-49	1 CD8+ Texh	TMEM173
SELENOP	1.73095e-53	-0.414546	0.056	0.186	5.80526e-49	1 CD8+ Texh	SELENOP
MT2A	2.30379e-53	-0.675058	0.537	0.669	7.72645e-49	1 CD8+ Texh	MT2A
NIN.1	4.44287e-53	0.356115	0.403	0.238	1.49005e-48	1 CD8+ Texh	NIN
AKAP13	8.67417e-53	-0.446386	0.595	0.697	2.90914e-48	1 CD8+ Texh	AKAP13
ATP6V0E2	9.53309e-53	0.317972	0.304	0.159	3.19721e-48	1 CD8+ Texh	ATP6V0E2
HSPB11	1.05121e-52	0.339447	0.331	0.183	3.52554e-48	1 CD8+ Texh	HSPB11
EREG	1.30112e-52	-0.404952	0.041	0.163	4.3637e-48	1 CD8+ Texh	EREG
ST6GALNAC4	1.46878e-52	0.253341	0.193	0.081	4.92599e-48	1 CD8+ Texh	ST6GALNAC4
MIB2	1.54734e-52	0.28636	0.221	0.1	5.18946e-48	1 CD8+ Texh	MIB2
LSM6	1.62741e-52	0.30641	0.31	0.163	5.45801e-48	1 CD8+ Texh	LSM6
LCK	1.87333e-52	0.371394	0.772	0.626	6.28278e-48	1 CD8+ Texh	LCK
SNX17	1.95964e-52	0.338935	0.415	0.249	6.57225e-48	1 CD8+ Texh	SNX17
EIF3H	2.11271e-52	0.396195	0.787	0.685	7.08559e-48	1 CD8+ Texh	EIF3H
LINC01934	2.98362e-52	0.342434	0.238	0.114	1.00065e-47	1 CD8+ Texh	LINC01934
TEX264	3.81987e-52	0.303735	0.316	0.169	1.28111e-47	1 CD8+ Texh	TEX264
SDHC	4.1048e-52	0.349258	0.428	0.266	1.37667e-47	1 CD8+ Texh	SDHC
DIP2A	4.40418e-52	-0.488801	0.179	0.33	1.47707e-47	1 CD8+ Texh	DIP2A
TMEM160	4.85888e-52	0.356125	0.45	0.282	1.62957e-47	1 CD8+ Texh	TMEM160
ACADM	5.60984e-52	0.283544	0.173	0.07	1.88143e-47	1 CD8+ Texh	ACADM
CBX1	6.23679e-52	0.298373	0.226	0.105	2.0917e-47	1 CD8+ Texh	CBX1
RAD21	6.79137e-52	0.404587	0.669	0.519	2.27769e-47	1 CD8+ Texh	RAD21
ANKRD10	8.17809e-52	0.352783	0.311	0.168	2.74277e-47	1 CD8+ Texh	ANKRD10
PJA2	9.23675e-52	0.374923	0.386	0.23	3.09782e-47	1 CD8+ Texh	PJA2
ASPM	1.16269e-51	0.30716	0.101	0.028	3.89944e-47	1 CD8+ Texh	ASPM
ST8SIA1	1.45109e-51	0.261206	0.137	0.048	4.86666e-47	1 CD8+ Texh	ST8SIA1
LUZP1.1	1.47108e-51	-0.453028	0.105	0.243	4.9337e-47	1 CD8+ Texh	LUZP1
NAB1.1	1.63074e-51	0.345765	0.31	0.167	5.46917e-47	1 CD8+ Texh	NAB1
RCAN3	1.96795e-51	0.369151	0.502	0.331	6.60011e-47	1 CD8+ Texh	RCAN3
PLEKHB2	2.51028e-51	-0.439508	0.162	0.311	8.41899e-47	1 CD8+ Texh	PLEKHB2
HDDC2	2.80358e-51	0.290752	0.284	0.146	9.40265e-47	1 CD8+ Texh	HDDC2
EIF5	2.98794e-51	-0.41258	0.569	0.686	1.0021e-46	1 CD8+ Texh	EIF5
RNF5	3.29459e-51	0.333533	0.365	0.211	1.10494e-46	1 CD8+ Texh	RNF5
GPSM3	5.40365e-51	0.353503	0.775	0.654	1.81228e-46	1 CD8+ Texh	GPSM3
FCER1G	8.44382e-51	-0.454979	0.111	0.253	2.83189e-46	1 CD8+ Texh	FCER1G
VPS37B	9.20608e-51	-0.466466	0.31	0.467	3.08753e-46	1 CD8+ Texh	VPS37B
SNRPD3	9.25016e-51	0.367335	0.621	0.463	3.10232e-46	1 CD8+ Texh	SNRPD3
HIPK2	1.27534e-50	0.26324	0.154	0.058	4.27722e-46	1 CD8+ Texh	HIPK2
PRDX2	1.61294e-50	-0.444086	0.247	0.401	5.40948e-46	1 CD8+ Texh	PRDX2
PCMT1	1.84433e-50	0.365337	0.415	0.258	6.18552e-46	1 CD8+ Texh	PCMT1
CD40LG.1	3.83588e-50	-0.580967	0.061	0.186	1.28648e-45	1 CD8+ Texh	CD40LG
ANKRD36C	4.06399e-50	0.33153	0.313	0.171	1.36298e-45	1 CD8+ Texh	ANKRD36C
ATP6V1G1	4.47563e-50	-0.36407	0.634	0.735	1.50104e-45	1 CD8+ Texh	ATP6V1G1
DBNL	4.50904e-50	0.31542	0.385	0.229	1.51224e-45	1 CD8+ Texh	DBNL
AHNAK.1	4.92225e-50	-0.458794	0.551	0.68	1.65082e-45	1 CD8+ Texh	AHNAK
ANKRD44	5.64941e-50	0.398613	0.525	0.362	1.8947e-45	1 CD8+ Texh	ANKRD44
ERICH1	6.16413e-50	0.332136	0.4	0.239	2.06732e-45	1 CD8+ Texh	ERICH1
CKS2	7.19424e-50	0.406057	0.375	0.227	2.4128e-45	1 CD8+ Texh	CKS2
ATP2B1	7.3133e-50	-0.478898	0.244	0.393	2.45274e-45	1 CD8+ Texh	ATP2B1
CD84.1	7.70383e-50	0.321249	0.299	0.16	2.58371e-45	1 CD8+ Texh	CD84
ZNF428	9.44262e-50	0.343704	0.442	0.278	3.16687e-45	1 CD8+ Texh	ZNF428
C3AR1	1.03181e-49	-0.320752	0.018	0.12	3.46048e-45	1 CD8+ Texh	C3AR1
FABP5.1	1.17994e-49	0.397989	0.454	0.295	3.95727e-45	1 CD8+ Texh	FABP5
CTSH.1	1.45145e-49	-0.364382	0.04	0.156	4.86787e-45	1 CD8+ Texh	CTSH
RPIA	2.17885e-49	0.279209	0.25	0.123	7.30744e-45	1 CD8+ Texh	RPIA
PSMB3	2.27443e-49	0.360053	0.65	0.501	7.62798e-45	1 CD8+ Texh	PSMB3
IFI6.1	2.36739e-49	0.385449	0.357	0.207	7.93976e-45	1 CD8+ Texh	IFI6
TWF2	2.92936e-49	0.377379	0.433	0.281	9.82448e-45	1 CD8+ Texh	TWF2
OCIAD1	3.35532e-49	0.358974	0.46	0.3	1.12531e-44	1 CD8+ Texh	OCIAD1
CEBPB	3.54888e-49	-0.468383	0.158	0.305	1.19022e-44	1 CD8+ Texh	CEBPB
PYURF	4.37128e-49	0.357739	0.525	0.355	1.46604e-44	1 CD8+ Texh	PYURF
ACP5	4.39658e-49	0.257472	0.233	0.111	1.47453e-44	1 CD8+ Texh	ACP5
PTGER2.1	4.50072e-49	-0.400089	0.031	0.14	1.50945e-44	1 CD8+ Texh	PTGER2
HSPH1	5.953e-49	-0.495183	0.489	0.609	1.99652e-44	1 CD8+ Texh	HSPH1
TRG-AS1	6.13476e-49	0.355047	0.253	0.129	2.05748e-44	1 CD8+ Texh	TRG-AS1
RSRP1	7.31062e-49	0.373026	0.676	0.526	2.45184e-44	1 CD8+ Texh	RSRP1
RBCK1	9.92615e-49	0.320199	0.426	0.264	3.32903e-44	1 CD8+ Texh	RBCK1
TUBB2A	1.33274e-48	-0.422819	0.088	0.22	4.46976e-44	1 CD8+ Texh	TUBB2A
SMG1	1.54195e-48	0.379122	0.479	0.317	5.1714e-44	1 CD8+ Texh	SMG1
PDAP1	2.45893e-48	0.368937	0.461	0.302	8.24675e-44	1 CD8+ Texh	PDAP1
FAM192A	2.65649e-48	0.277076	0.207	0.095	8.90935e-44	1 CD8+ Texh	FAM192A
TMX1	2.77376e-48	0.325683	0.37	0.22	9.30265e-44	1 CD8+ Texh	TMX1
GMDS	3.28579e-48	0.289215	0.254	0.129	1.10199e-43	1 CD8+ Texh	GMDS
GIMAP2	3.32034e-48	0.30724	0.248	0.125	1.11358e-43	1 CD8+ Texh	GIMAP2
PAM	3.6336e-48	0.311049	0.258	0.132	1.21864e-43	1 CD8+ Texh	PAM
CUTA	4.06708e-48	0.322423	0.721	0.566	1.36402e-43	1 CD8+ Texh	CUTA
ASCC3	5.2042e-48	0.332936	0.321	0.178	1.74538e-43	1 CD8+ Texh	ASCC3
MPHOSPH8	5.91702e-48	0.362441	0.605	0.436	1.98445e-43	1 CD8+ Texh	MPHOSPH8
FERMT3	6.35176e-48	0.339521	0.422	0.26	2.13025e-43	1 CD8+ Texh	FERMT3
ATP1A1	8.66507e-48	-0.444686	0.357	0.497	2.90609e-43	1 CD8+ Texh	ATP1A1
PATL2.1	9.60995e-48	0.298496	0.242	0.119	3.22299e-43	1 CD8+ Texh	PATL2
G0S2	1.44325e-47	-0.418704	0.051	0.169	4.84036e-43	1 CD8+ Texh	G0S2
MPG	1.66998e-47	0.322473	0.357	0.209	5.60079e-43	1 CD8+ Texh	MPG
PPP2R1A	1.67066e-47	0.332059	0.557	0.39	5.60305e-43	1 CD8+ Texh	PPP2R1A
RNASET2.1	1.67938e-47	-0.477829	0.396	0.517	5.6323e-43	1 CD8+ Texh	RNASET2
IDS.1	2.01852e-47	-0.392353	0.649	0.737	6.7697e-43	1 CD8+ Texh	IDS
VAMP5	3.12576e-47	0.355391	0.431	0.276	1.04832e-42	1 CD8+ Texh	VAMP5
TNFRSF25.1	4.81322e-47	-0.360802	0.054	0.172	1.61426e-42	1 CD8+ Texh	TNFRSF25
SCAPER	1.0316e-46	0.260016	0.188	0.084	3.45978e-42	1 CD8+ Texh	SCAPER
PXN	1.06044e-46	-0.353926	0.038	0.148	3.55651e-42	1 CD8+ Texh	PXN
TCTN3	1.07886e-46	0.277639	0.205	0.095	3.61827e-42	1 CD8+ Texh	TCTN3
SRFBP1	1.11922e-46	0.252368	0.166	0.069	3.75364e-42	1 CD8+ Texh	SRFBP1
SYNRG	1.15178e-46	0.389162	0.439	0.284	3.86283e-42	1 CD8+ Texh	SYNRG
UBL5	1.36587e-46	0.302694	0.852	0.766	4.58086e-42	1 CD8+ Texh	UBL5
ARRDC2	1.37609e-46	-0.364281	0.058	0.176	4.61514e-42	1 CD8+ Texh	ARRDC2
GSTP1.1	1.38406e-46	0.391248	0.736	0.61	4.64186e-42	1 CD8+ Texh	GSTP1
TMEM109	1.47349e-46	0.365655	0.461	0.305	4.94178e-42	1 CD8+ Texh	TMEM109
EIF1AX	2.0175e-46	-0.452348	0.368	0.501	6.76628e-42	1 CD8+ Texh	EIF1AX
CBX3	2.02376e-46	0.368786	0.578	0.424	6.78729e-42	1 CD8+ Texh	CBX3
PBXIP1.1	2.02784e-46	-0.457208	0.39	0.529	6.80096e-42	1 CD8+ Texh	PBXIP1
MINDY2	3.50594e-46	0.282005	0.216	0.103	1.17582e-41	1 CD8+ Texh	MINDY2
SEM1	3.51981e-46	0.362628	0.696	0.576	1.18047e-41	1 CD8+ Texh	SEM1
CKLF	4.77112e-46	0.315613	0.327	0.184	1.60014e-41	1 CD8+ Texh	CKLF
PPM1G.1	5.83733e-46	0.351117	0.583	0.426	1.95772e-41	1 CD8+ Texh	PPM1G
TMEM141	6.79545e-46	0.265019	0.211	0.1	2.27906e-41	1 CD8+ Texh	TMEM141
HIKESHI	8.42785e-46	0.293734	0.293	0.161	2.82653e-41	1 CD8+ Texh	HIKESHI
NDUFS7	1.0664e-45	0.329652	0.484	0.323	3.57649e-41	1 CD8+ Texh	NDUFS7
NBDY	1.10221e-45	0.34749	0.432	0.279	3.69659e-41	1 CD8+ Texh	NBDY
SDF2L1.1	1.93413e-45	0.352412	0.358	0.215	6.48669e-41	1 CD8+ Texh	SDF2L1
TRAV17	2.76488e-45	0.617347	0.143	0.056	9.27285e-41	1 CD8+ Texh	TRAV17
PGAM1	3.10465e-45	0.353768	0.714	0.607	1.04124e-40	1 CD8+ Texh	PGAM1
IVNS1ABP.1	5.18898e-45	-0.458799	0.36	0.497	1.74028e-40	1 CD8+ Texh	IVNS1ABP
POP5	9.21025e-45	0.295116	0.268	0.142	3.08893e-40	1 CD8+ Texh	POP5
NAA38	9.52571e-45	0.342554	0.426	0.276	3.19473e-40	1 CD8+ Texh	NAA38
LINC00649	1.0422e-44	0.269271	0.194	0.089	3.49534e-40	1 CD8+ Texh	LINC00649
ASNA1	1.18172e-44	0.287497	0.354	0.21	3.96324e-40	1 CD8+ Texh	ASNA1
ABLIM1	1.3954e-44	-0.42709	0.119	0.252	4.67991e-40	1 CD8+ Texh	ABLIM1
PLAC8	2.04745e-44	-0.417838	0.055	0.167	6.86673e-40	1 CD8+ Texh	PLAC8
TIPRL	2.26654e-44	0.309451	0.346	0.207	7.60151e-40	1 CD8+ Texh	TIPRL
TBX21	2.82487e-44	-0.379088	0.07	0.187	9.47405e-40	1 CD8+ Texh	TBX21
PDCD6	5.08291e-44	0.305975	0.427	0.269	1.70471e-39	1 CD8+ Texh	PDCD6
FBXO34	6.27665e-44	-0.442735	0.168	0.302	2.10506e-39	1 CD8+ Texh	FBXO34
RHOC	6.49069e-44	0.289749	0.217	0.107	2.17685e-39	1 CD8+ Texh	RHOC
SOCS3.1	6.70131e-44	-0.393355	0.131	0.264	2.24749e-39	1 CD8+ Texh	SOCS3
PSMB5	6.98956e-44	0.262557	0.24	0.122	2.34416e-39	1 CD8+ Texh	PSMB5
NAA50	7.82999e-44	-0.452365	0.337	0.468	2.62602e-39	1 CD8+ Texh	NAA50
ATP5MC2	1.08813e-43	0.267619	0.919	0.893	3.64937e-39	1 CD8+ Texh	ATP5MC2
C9orf78	1.23499e-43	-0.384517	0.462	0.586	4.14192e-39	1 CD8+ Texh	C9orf78
ARRB2	1.53517e-43	-0.425049	0.322	0.456	5.14865e-39	1 CD8+ Texh	ARRB2
GUK1	1.76644e-43	-0.35752	0.777	0.829	5.92427e-39	1 CD8+ Texh	GUK1
GNG5	1.78174e-43	0.32479	0.71	0.589	5.97559e-39	1 CD8+ Texh	GNG5
SKI	2.59722e-43	-0.351892	0.076	0.194	8.71056e-39	1 CD8+ Texh	SKI
MITD1	3.78436e-43	0.28949	0.272	0.147	1.2692e-38	1 CD8+ Texh	MITD1
GRSF1.1	4.27334e-43	0.330304	0.416	0.267	1.43319e-38	1 CD8+ Texh	GRSF1
KIF2A	5.42398e-43	0.352726	0.492	0.339	1.8191e-38	1 CD8+ Texh	KIF2A
MIDN	7.60572e-43	-0.414023	0.149	0.278	2.55081e-38	1 CD8+ Texh	MIDN
CHST12.1	8.46684e-43	0.376984	0.406	0.258	2.83961e-38	1 CD8+ Texh	CHST12
KLF10	9.28198e-43	-0.393092	0.078	0.195	3.11299e-38	1 CD8+ Texh	KLF10
PLEKHF1	1.01087e-42	-0.349882	0.038	0.139	3.39027e-38	1 CD8+ Texh	PLEKHF1
NDUFS5.1	1.10328e-42	-0.357792	0.806	0.845	3.70018e-38	1 CD8+ Texh	NDUFS5
PDE4A	1.37436e-42	-0.32358	0.038	0.142	4.60933e-38	1 CD8+ Texh	PDE4A
IFI35	1.66732e-42	0.270857	0.258	0.138	5.59185e-38	1 CD8+ Texh	IFI35
SLC25A11	1.7053e-42	0.253454	0.241	0.124	5.71925e-38	1 CD8+ Texh	SLC25A11
TMEM256	1.94797e-42	0.323469	0.42	0.273	6.5331e-38	1 CD8+ Texh	TMEM256
APEH	2.3321e-42	0.261826	0.233	0.119	7.82139e-38	1 CD8+ Texh	APEH
S1PR5.1	2.61114e-42	-0.355484	0.029	0.126	8.75724e-38	1 CD8+ Texh	S1PR5
NDUFA4	2.65792e-42	0.309855	0.819	0.729	8.91414e-38	1 CD8+ Texh	NDUFA4
SKA2	2.94397e-42	0.259314	0.229	0.116	9.8735e-38	1 CD8+ Texh	SKA2
JOSD1	3.65959e-42	-0.426799	0.319	0.45	1.22735e-37	1 CD8+ Texh	JOSD1
DYNLL1	3.74825e-42	0.34825	0.643	0.505	1.25709e-37	1 CD8+ Texh	DYNLL1
SMDT1	3.86061e-42	0.316984	0.583	0.414	1.29477e-37	1 CD8+ Texh	SMDT1
CEBPZ	4.27742e-42	-0.39282	0.353	0.486	1.43456e-37	1 CD8+ Texh	CEBPZ
KLRG1.1	5.36053e-42	-0.501819	0.129	0.254	1.79782e-37	1 CD8+ Texh	KLRG1
PRR13	5.9055e-42	0.310803	0.794	0.696	1.98059e-37	1 CD8+ Texh	PRR13
THEMIS2	6.53151e-42	-0.381255	0.058	0.166	2.19054e-37	1 CD8+ Texh	THEMIS2
SP110	7.71686e-42	0.34648	0.426	0.276	2.58808e-37	1 CD8+ Texh	SP110
AQP3.1	8.2197e-42	-0.430136	0.07	0.183	2.75672e-37	1 CD8+ Texh	AQP3
SDS	1.02119e-41	-0.326386	0.038	0.14	3.42487e-37	1 CD8+ Texh	SDS
DPP4.1	1.29806e-41	-0.324992	0.038	0.139	4.35345e-37	1 CD8+ Texh	DPP4
TES	1.48848e-41	-0.426109	0.187	0.318	4.99206e-37	1 CD8+ Texh	TES
NFKBIA.1	2.08969e-41	-0.484064	0.752	0.814	7.00841e-37	1 CD8+ Texh	NFKBIA
B4GALT1	2.20416e-41	-0.408341	0.269	0.401	7.3923e-37	1 CD8+ Texh	B4GALT1
JMJD1C	2.47786e-41	-0.425067	0.427	0.548	8.31026e-37	1 CD8+ Texh	JMJD1C
TMBIM6	2.67537e-41	0.271776	0.888	0.826	8.97267e-37	1 CD8+ Texh	TMBIM6
SERPINH1	3.20818e-41	0.273792	0.101	0.033	1.07596e-36	1 CD8+ Texh	SERPINH1
TMEM106C	3.40324e-41	0.289507	0.21	0.106	1.14138e-36	1 CD8+ Texh	TMEM106C
BAG3	3.48652e-41	0.409997	0.24	0.128	1.16931e-36	1 CD8+ Texh	BAG3
PITPNC1	3.71794e-41	-0.365517	0.176	0.313	1.24692e-36	1 CD8+ Texh	PITPNC1
IGKC	4.16075e-41	-0.343276	0.05	0.156	1.39543e-36	1 CD8+ Texh	IGKC
ZNRD1	4.5201e-41	0.315783	0.387	0.246	1.51595e-36	1 CD8+ Texh	ZNRD1
TNIP3.1	4.69558e-41	0.263791	0.244	0.127	1.5748e-36	1 CD8+ Texh	TNIP3
SSH2	5.12834e-41	-0.402683	0.17	0.299	1.71994e-36	1 CD8+ Texh	SSH2
EZH2	5.56881e-41	0.259146	0.207	0.102	1.86767e-36	1 CD8+ Texh	EZH2
RSBN1L	5.61709e-41	0.332425	0.424	0.278	1.88386e-36	1 CD8+ Texh	RSBN1L
FIBP	6.57332e-41	0.281665	0.308	0.179	2.20456e-36	1 CD8+ Texh	FIBP
STARD3NL.1	7.82067e-41	0.312219	0.299	0.171	2.6229e-36	1 CD8+ Texh	STARD3NL
MRPS21	8.56366e-41	0.322594	0.554	0.402	2.87208e-36	1 CD8+ Texh	MRPS21
UAP1	1.00101e-40	-0.377732	0.1	0.217	3.3572e-36	1 CD8+ Texh	UAP1
EIF4A3	1.78315e-40	-0.448016	0.333	0.463	5.98033e-36	1 CD8+ Texh	EIF4A3
XRCC5	1.85328e-40	0.340033	0.621	0.473	6.21554e-36	1 CD8+ Texh	XRCC5
ANXA2.1	2.17594e-40	-0.435617	0.385	0.503	7.29767e-36	1 CD8+ Texh	ANXA2
CTSB.1	2.74023e-40	-0.44121	0.331	0.456	9.19019e-36	1 CD8+ Texh	CTSB
CHMP5	2.7816e-40	0.267376	0.292	0.164	9.32893e-36	1 CD8+ Texh	CHMP5
SNAI3	2.8754e-40	-0.280783	0.025	0.116	9.64353e-36	1 CD8+ Texh	SNAI3
PARVG	3.01379e-40	0.309373	0.389	0.247	1.01076e-35	1 CD8+ Texh	PARVG
PPP3CC	3.10589e-40	0.326206	0.526	0.376	1.04165e-35	1 CD8+ Texh	PPP3CC
NUDT1	3.73692e-40	0.29466	0.28	0.16	1.25329e-35	1 CD8+ Texh	NUDT1
HIST1H1B	4.70331e-40	0.423498	0.253	0.139	1.5774e-35	1 CD8+ Texh	HIST1H1B
APOBEC3H	4.82157e-40	0.291154	0.267	0.147	1.61706e-35	1 CD8+ Texh	APOBEC3H
LAMTOR1	4.9328e-40	0.298428	0.437	0.287	1.65436e-35	1 CD8+ Texh	LAMTOR1
SLBP	4.99279e-40	-0.437908	0.45	0.565	1.67448e-35	1 CD8+ Texh	SLBP
FAM111A	5.02664e-40	0.278129	0.266	0.146	1.68583e-35	1 CD8+ Texh	FAM111A
UCP2	5.35908e-40	0.320507	0.729	0.6	1.79733e-35	1 CD8+ Texh	UCP2
PIN1	5.65641e-40	0.304564	0.433	0.288	1.89705e-35	1 CD8+ Texh	PIN1
C15orf48	6.34002e-40	-0.351125	0.05	0.153	2.12632e-35	1 CD8+ Texh	C15orf48
FYB1	6.8292e-40	0.317873	0.836	0.727	2.29038e-35	1 CD8+ Texh	FYB1
LPIN2.1	7.12259e-40	-0.428812	0.227	0.356	2.38877e-35	1 CD8+ Texh	LPIN2
BCL2A1	7.306e-40	-0.410416	0.123	0.246	2.45029e-35	1 CD8+ Texh	BCL2A1
RASA3	8.37508e-40	-0.374195	0.119	0.243	2.80883e-35	1 CD8+ Texh	RASA3
RNF145	9.49205e-40	-0.396392	0.312	0.441	3.18344e-35	1 CD8+ Texh	RNF145
PPP1CC	9.90298e-40	0.324608	0.525	0.375	3.32126e-35	1 CD8+ Texh	PPP1CC
SMARCE1	1.17773e-39	0.317878	0.387	0.248	3.94987e-35	1 CD8+ Texh	SMARCE1
VAMP8	1.2121e-39	0.310788	0.673	0.529	4.06513e-35	1 CD8+ Texh	VAMP8
SRSF3	1.33634e-39	-0.396248	0.584	0.674	4.48183e-35	1 CD8+ Texh	SRSF3
SSRP1	1.38082e-39	0.28506	0.278	0.157	4.63099e-35	1 CD8+ Texh	SSRP1
MRPL52	1.45625e-39	0.327594	0.42	0.278	4.88398e-35	1 CD8+ Texh	MRPL52
A1BG	1.71131e-39	0.306034	0.342	0.21	5.73938e-35	1 CD8+ Texh	A1BG
AC116366.3	1.81648e-39	0.321995	0.314	0.188	6.09211e-35	1 CD8+ Texh	AC116366.3
YIF1A	2.14471e-39	0.252153	0.236	0.124	7.19292e-35	1 CD8+ Texh	YIF1A
TMEM14C.1	2.53609e-39	-0.341792	0.091	0.207	8.50554e-35	1 CD8+ Texh	TMEM14C
SERPINA1	3.11208e-39	-0.313503	0.03	0.122	1.04373e-34	1 CD8+ Texh	SERPINA1
AC004687.1	3.82021e-39	0.340637	0.384	0.246	1.28122e-34	1 CD8+ Texh	AC004687.1
BCL2L11	4.82808e-39	-0.405465	0.123	0.246	1.61924e-34	1 CD8+ Texh	BCL2L11
PPP1CA.1	5.16986e-39	0.317307	0.661	0.534	1.73387e-34	1 CD8+ Texh	PPP1CA
S100A9	6.02344e-39	-0.339187	0.086	0.2	2.02014e-34	1 CD8+ Texh	S100A9
GALNT2	6.2389e-39	0.254639	0.179	0.085	2.0924e-34	1 CD8+ Texh	GALNT2
EIF4E	7.02666e-39	0.276174	0.354	0.217	2.3566e-34	1 CD8+ Texh	EIF4E
ACTR3	7.17576e-39	0.329128	0.682	0.553	2.40661e-34	1 CD8+ Texh	ACTR3
MYCBP2	7.54733e-39	0.341841	0.517	0.369	2.53122e-34	1 CD8+ Texh	MYCBP2
RPA3	8.11584e-39	0.341971	0.401	0.268	2.72189e-34	1 CD8+ Texh	RPA3
ICOS	8.63937e-39	0.330001	0.589	0.427	2.89747e-34	1 CD8+ Texh	ICOS
JPT1	1.18537e-38	-0.382196	0.431	0.553	3.97549e-34	1 CD8+ Texh	JPT1
SGK1	1.30946e-38	-0.387285	0.112	0.233	4.39165e-34	1 CD8+ Texh	SGK1
FLNA	2.60318e-38	-0.472968	0.473	0.579	8.73054e-34	1 CD8+ Texh	FLNA
TNFSF14	2.60966e-38	-0.319441	0.053	0.156	8.75226e-34	1 CD8+ Texh	TNFSF14
EXOSC9	3.14622e-38	0.257066	0.304	0.177	1.05518e-33	1 CD8+ Texh	EXOSC9
PRKAR2A	3.3368e-38	-0.388373	0.179	0.304	1.1191e-33	1 CD8+ Texh	PRKAR2A
SND1	3.34776e-38	0.294893	0.327	0.198	1.12277e-33	1 CD8+ Texh	SND1
NDUFA3	4.27182e-38	0.293427	0.731	0.613	1.43268e-33	1 CD8+ Texh	NDUFA3
PIM1.1	4.43183e-38	-0.424775	0.184	0.313	1.48635e-33	1 CD8+ Texh	PIM1
SF3B1	5.11147e-38	0.314779	0.753	0.614	1.71429e-33	1 CD8+ Texh	SF3B1
RANBP2	6.48794e-38	-0.426985	0.337	0.46	2.17592e-33	1 CD8+ Texh	RANBP2
GPR35.1	1.01639e-37	-0.275325	0.018	0.101	3.40878e-33	1 CD8+ Texh	GPR35
CD300A	1.13939e-37	-0.29352	0.023	0.108	3.8213e-33	1 CD8+ Texh	CD300A
ACAP1	1.46812e-37	0.318696	0.642	0.496	4.92377e-33	1 CD8+ Texh	ACAP1
VPS28	1.73406e-37	0.31859	0.612	0.47	5.81568e-33	1 CD8+ Texh	VPS28
EIF2AK1	1.94549e-37	0.301441	0.326	0.201	6.52479e-33	1 CD8+ Texh	EIF2AK1
TUBA1A	2.72065e-37	0.349483	0.731	0.603	9.12453e-33	1 CD8+ Texh	TUBA1A
UQCR10	2.83794e-37	0.301599	0.704	0.589	9.51788e-33	1 CD8+ Texh	UQCR10
DDX3X	2.96574e-37	-0.39906	0.52	0.617	9.94649e-33	1 CD8+ Texh	DDX3X
NFE2L2	3.70549e-37	-0.389216	0.461	0.57	1.24275e-32	1 CD8+ Texh	NFE2L2
SPCS1	4.09784e-37	0.295285	0.724	0.607	1.37434e-32	1 CD8+ Texh	SPCS1
CD58	4.7796e-37	-0.411041	0.227	0.344	1.60298e-32	1 CD8+ Texh	CD58
SP100	6.49181e-37	0.289918	0.67	0.526	2.17722e-32	1 CD8+ Texh	SP100
NDUFAF3	7.28692e-37	0.336909	0.473	0.335	2.44389e-32	1 CD8+ Texh	NDUFAF3
FAM200B	1.04551e-36	0.26677	0.238	0.129	3.50644e-32	1 CD8+ Texh	FAM200B
MED30	1.34354e-36	0.254743	0.338	0.205	4.50597e-32	1 CD8+ Texh	MED30
IMMT	1.38732e-36	0.307464	0.335	0.208	4.65279e-32	1 CD8+ Texh	IMMT
RECQL	1.60498e-36	0.296948	0.336	0.208	5.38278e-32	1 CD8+ Texh	RECQL
CREBZF	2.03722e-36	0.259329	0.231	0.126	6.83244e-32	1 CD8+ Texh	CREBZF
SLFN12L	2.07503e-36	0.331341	0.326	0.202	6.95925e-32	1 CD8+ Texh	SLFN12L
HSPD1	2.17245e-36	-0.472299	0.655	0.729	7.28598e-32	1 CD8+ Texh	HSPD1
GNLY.1	2.21191e-36	-2.5267	0.452	0.498	7.41829e-32	1 CD8+ Texh	GNLY
RAB11B	3.00595e-36	0.290542	0.484	0.344	1.00814e-31	1 CD8+ Texh	RAB11B
MCUB.1	3.17374e-36	-0.38198	0.19	0.313	1.06441e-31	1 CD8+ Texh	MCUB
ATRAID	3.66401e-36	0.300614	0.43	0.289	1.22884e-31	1 CD8+ Texh	ATRAID
CIB1.1	4.04681e-36	-0.35615	0.692	0.746	1.35722e-31	1 CD8+ Texh	CIB1
AKNA.1	4.36256e-36	-0.440625	0.438	0.543	1.46311e-31	1 CD8+ Texh	AKNA
ITGA5	5.98696e-36	-0.283435	0.037	0.126	2.00791e-31	1 CD8+ Texh	ITGA5
CHST11	6.0841e-36	0.285513	0.406	0.269	2.04049e-31	1 CD8+ Texh	CHST11
CD99	7.01661e-36	-0.269237	0.901	0.924	2.35323e-31	1 CD8+ Texh	CD99
IAH1	7.22058e-36	0.271873	0.36	0.229	2.42164e-31	1 CD8+ Texh	IAH1
DOCK8	7.67188e-36	0.320225	0.513	0.371	2.57299e-31	1 CD8+ Texh	DOCK8
STMP1	8.86041e-36	0.293928	0.43	0.289	2.97161e-31	1 CD8+ Texh	STMP1
RFTN1	8.99809e-36	0.301093	0.584	0.44	3.01778e-31	1 CD8+ Texh	RFTN1
SH2D2A	9.50018e-36	-0.359167	0.637	0.715	3.18617e-31	1 CD8+ Texh	SH2D2A
EPHA4	1.22643e-35	-0.284218	0.035	0.123	4.11319e-31	1 CD8+ Texh	EPHA4
ATP6V0E1	1.45164e-35	0.285219	0.733	0.622	4.8685e-31	1 CD8+ Texh	ATP6V0E1
GABPB1-AS1	1.86427e-35	0.258103	0.213	0.113	6.2524e-31	1 CD8+ Texh	GABPB1-AS1
IL18R1	1.95891e-35	-0.258713	0.025	0.107	6.5698e-31	1 CD8+ Texh	IL18R1
CHD1	2.10899e-35	-0.379234	0.442	0.557	7.07311e-31	1 CD8+ Texh	CHD1
TSC22D4	2.29339e-35	0.261684	0.351	0.221	7.69159e-31	1 CD8+ Texh	TSC22D4
ATXN1	2.4619e-35	0.281745	0.363	0.231	8.25673e-31	1 CD8+ Texh	ATXN1
NUP98	2.94955e-35	-0.387708	0.302	0.42	9.89219e-31	1 CD8+ Texh	NUP98
ETF1	3.40962e-35	-0.364319	0.278	0.399	1.14352e-30	1 CD8+ Texh	ETF1
EIF2AK2	3.67061e-35	0.289161	0.266	0.152	1.23105e-30	1 CD8+ Texh	EIF2AK2
SNRPN	4.15069e-35	0.285818	0.267	0.156	1.39206e-30	1 CD8+ Texh	SNRPN
GABARAPL2.1	4.15958e-35	0.310867	0.585	0.445	1.39504e-30	1 CD8+ Texh	GABARAPL2
PTPRE	4.57797e-35	-0.399517	0.158	0.275	1.53536e-30	1 CD8+ Texh	PTPRE
RNASEK	4.58857e-35	0.27217	0.31	0.188	1.53891e-30	1 CD8+ Texh	RNASEK
LY6E	6.38953e-35	0.315784	0.752	0.641	2.14292e-30	1 CD8+ Texh	LY6E
ZMYM2	6.57305e-35	0.278236	0.348	0.22	2.20447e-30	1 CD8+ Texh	ZMYM2
ASXL2	7.36976e-35	0.313168	0.292	0.177	2.47167e-30	1 CD8+ Texh	ASXL2
TMEM258	7.41499e-35	0.275922	0.785	0.692	2.48684e-30	1 CD8+ Texh	TMEM258
CCDC90B	7.68594e-35	0.258161	0.251	0.142	2.57771e-30	1 CD8+ Texh	CCDC90B
LNPEP	7.94828e-35	0.34463	0.406	0.275	2.66569e-30	1 CD8+ Texh	LNPEP
GBP4	8.19092e-35	0.309543	0.366	0.237	2.74707e-30	1 CD8+ Texh	GBP4
HGSNAT	9.03048e-35	-0.31053	0.065	0.163	3.02864e-30	1 CD8+ Texh	HGSNAT
SPG11	1.04193e-34	0.25556	0.222	0.121	3.49444e-30	1 CD8+ Texh	SPG11
FCGR2A	1.06767e-34	-0.276184	0.023	0.103	3.58077e-30	1 CD8+ Texh	FCGR2A
NME3	1.42669e-34	0.292673	0.386	0.255	4.78482e-30	1 CD8+ Texh	NME3
WBP1	1.60327e-34	0.261112	0.296	0.178	5.37705e-30	1 CD8+ Texh	WBP1
ATP5MF	1.70156e-34	0.299963	0.69	0.581	5.7067e-30	1 CD8+ Texh	ATP5MF
LSM4	1.88371e-34	0.288025	0.387	0.255	6.31759e-30	1 CD8+ Texh	LSM4
MIA2	1.89495e-34	0.266097	0.257	0.147	6.35527e-30	1 CD8+ Texh	MIA2
SRSF1	2.16639e-34	0.260371	0.343	0.216	7.26564e-30	1 CD8+ Texh	SRSF1
YWHAB	2.29044e-34	-0.323752	0.874	0.885	7.68169e-30	1 CD8+ Texh	YWHAB
RPL17	2.69824e-34	-0.308436	0.674	0.747	9.04935e-30	1 CD8+ Texh	RPL17
KHDRBS1	2.75632e-34	0.289735	0.646	0.506	9.24414e-30	1 CD8+ Texh	KHDRBS1
MT1E	2.88245e-34	0.259318	0.191	0.097	9.66715e-30	1 CD8+ Texh	MT1E
AMD1	3.42733e-34	-0.361471	0.307	0.428	1.14946e-29	1 CD8+ Texh	AMD1
TMEM134	3.50187e-34	0.271189	0.285	0.171	1.17446e-29	1 CD8+ Texh	TMEM134
TRMO	3.9179e-34	-0.356789	0.065	0.162	1.31398e-29	1 CD8+ Texh	TRMO
ENC1.1	5.05572e-34	0.340115	0.41	0.273	1.69559e-29	1 CD8+ Texh	ENC1
ACTG1	6.27238e-34	0.287907	0.989	0.981	2.10363e-29	1 CD8+ Texh	ACTG1
WDR33	6.95244e-34	0.285478	0.439	0.301	2.33171e-29	1 CD8+ Texh	WDR33
CXCL2	8.50612e-34	-0.266468	0.023	0.101	2.85278e-29	1 CD8+ Texh	CXCL2
ZNF683	9.10833e-34	-0.377425	0.032	0.114	3.05475e-29	1 CD8+ Texh	ZNF683
TRAF1	1.2027e-33	0.2892	0.427	0.289	4.03363e-29	1 CD8+ Texh	TRAF1
SMAP2	1.37995e-33	-0.450239	0.393	0.496	4.62809e-29	1 CD8+ Texh	SMAP2
ARHGEF7.1	1.54327e-33	-0.363427	0.114	0.22	5.17582e-29	1 CD8+ Texh	ARHGEF7
TC2N.1	2.0075e-33	-0.446679	0.365	0.477	6.73276e-29	1 CD8+ Texh	TC2N
ATRX.1	2.10963e-33	0.311784	0.582	0.438	7.07527e-29	1 CD8+ Texh	ATRX
CD68	2.44594e-33	-0.359326	0.077	0.175	8.2032e-29	1 CD8+ Texh	CD68
SAR1A	2.48024e-33	-0.352856	0.222	0.339	8.31823e-29	1 CD8+ Texh	SAR1A
TCF7	2.95213e-33	-0.25377	0.031	0.113	9.90084e-29	1 CD8+ Texh	TCF7
UBTF	2.95703e-33	0.263539	0.254	0.147	9.9173e-29	1 CD8+ Texh	UBTF
TUBB	3.05248e-33	0.596125	0.613	0.499	1.02374e-28	1 CD8+ Texh	TUBB
RER1	3.44443e-33	0.251371	0.373	0.242	1.15519e-28	1 CD8+ Texh	RER1
PPP1R7	4.10112e-33	0.263199	0.361	0.233	1.37543e-28	1 CD8+ Texh	PPP1R7
MLEC	5.00057e-33	0.282388	0.33	0.211	1.67709e-28	1 CD8+ Texh	MLEC
HIVEP1	5.45921e-33	0.250154	0.175	0.088	1.83091e-28	1 CD8+ Texh	HIVEP1
SLFN5	6.85152e-33	0.348736	0.437	0.308	2.29786e-28	1 CD8+ Texh	SLFN5
VPS13C	7.09954e-33	0.319909	0.493	0.36	2.38104e-28	1 CD8+ Texh	VPS13C
LYAR	7.38622e-33	-0.388213	0.221	0.337	2.47719e-28	1 CD8+ Texh	LYAR
SETX	7.98629e-33	0.297247	0.34	0.217	2.67844e-28	1 CD8+ Texh	SETX
CXCL13.1	1.09207e-32	0.62221	0.216	0.123	3.66259e-28	1 CD8+ Texh	CXCL13
ITGB2-AS1	1.11121e-32	0.273973	0.236	0.135	3.72678e-28	1 CD8+ Texh	ITGB2-AS1
RNF130	1.12484e-32	-0.28139	0.044	0.13	3.77247e-28	1 CD8+ Texh	RNF130
IDH2	1.43883e-32	0.274504	0.586	0.45	4.82554e-28	1 CD8+ Texh	IDH2
PPP1R12A	1.60719e-32	0.302422	0.517	0.383	5.3902e-28	1 CD8+ Texh	PPP1R12A
LAMP1	1.74148e-32	0.293999	0.534	0.399	5.84056e-28	1 CD8+ Texh	LAMP1
ARGLU1	1.8292e-32	0.285217	0.721	0.621	6.13477e-28	1 CD8+ Texh	ARGLU1
COX6B1	1.83762e-32	0.256912	0.833	0.758	6.16301e-28	1 CD8+ Texh	COX6B1
CYC1	1.9289e-32	0.253039	0.351	0.228	6.46916e-28	1 CD8+ Texh	CYC1
PTPN7.1	2.10416e-32	0.293095	0.59	0.451	7.05695e-28	1 CD8+ Texh	PTPN7
SUPT3H	2.42254e-32	0.25746	0.305	0.187	8.12472e-28	1 CD8+ Texh	SUPT3H
LUC7L2	2.83817e-32	0.287105	0.432	0.299	9.51866e-28	1 CD8+ Texh	LUC7L2
TRMT10C	2.85812e-32	-0.33212	0.15	0.261	9.58557e-28	1 CD8+ Texh	TRMT10C
SMC1A	2.87543e-32	0.269329	0.293	0.179	9.64362e-28	1 CD8+ Texh	SMC1A
TRIM22	3.53798e-32	0.307516	0.528	0.391	1.18657e-27	1 CD8+ Texh	TRIM22
ANKRD28.1	4.03604e-32	-0.29909	0.032	0.111	1.35361e-27	1 CD8+ Texh	ANKRD28
HADHA	4.263e-32	0.297244	0.516	0.378	1.42972e-27	1 CD8+ Texh	HADHA
CLK1	4.96508e-32	0.296298	0.548	0.411	1.66519e-27	1 CD8+ Texh	CLK1
TMED4	5.55211e-32	0.302735	0.495	0.364	1.86207e-27	1 CD8+ Texh	TMED4
FAM102A.1	5.82166e-32	-0.348381	0.135	0.243	1.95247e-27	1 CD8+ Texh	FAM102A
APOC1	7.24416e-32	-0.319994	0.047	0.132	2.42954e-27	1 CD8+ Texh	APOC1
PPP1R18	8.11699e-32	0.295241	0.487	0.354	2.72228e-27	1 CD8+ Texh	PPP1R18
ACAP2	8.9084e-32	0.284078	0.476	0.341	2.9877e-27	1 CD8+ Texh	ACAP2
SF3B5	1.07792e-31	0.309916	0.66	0.551	3.61512e-27	1 CD8+ Texh	SF3B5
NHP2	1.21518e-31	0.270501	0.382	0.259	4.07546e-27	1 CD8+ Texh	NHP2
PPP2R5C	1.28118e-31	-0.32835	0.465	0.569	4.29682e-27	1 CD8+ Texh	PPP2R5C
MS4A7	1.31155e-31	-0.273145	0.026	0.103	4.39869e-27	1 CD8+ Texh	MS4A7
ATF5	1.45001e-31	-0.300032	0.055	0.142	4.86305e-27	1 CD8+ Texh	ATF5
HMGB1	2.48379e-31	0.256264	0.97	0.954	8.33013e-27	1 CD8+ Texh	HMGB1
2001-09-01	2.56927e-31	0.277115	0.624	0.483	8.61682e-27	1 CD8+ Texh	2001-09-01
G3BP2.1	2.5722e-31	-0.37983	0.602	0.668	8.62663e-27	1 CD8+ Texh	G3BP2
DDX21	2.57875e-31	-0.371437	0.465	0.562	8.64862e-27	1 CD8+ Texh	DDX21
RBL2	2.93903e-31	0.325298	0.526	0.399	9.85691e-27	1 CD8+ Texh	RBL2
CFLAR	2.9815e-31	0.279901	0.685	0.564	9.99934e-27	1 CD8+ Texh	CFLAR
HMGN2.1	3.80836e-31	0.396344	0.804	0.724	1.27725e-26	1 CD8+ Texh	HMGN2
DGKD	4.17861e-31	-0.275228	0.055	0.144	1.40142e-26	1 CD8+ Texh	DGKD
NRDC	4.63379e-31	0.28379	0.392	0.266	1.55408e-26	1 CD8+ Texh	NRDC
CD63	5.02754e-31	0.311168	0.597	0.468	1.68614e-26	1 CD8+ Texh	CD63
BASP1	5.544e-31	-0.261646	0.029	0.105	1.85935e-26	1 CD8+ Texh	BASP1
PLEK.1	5.83607e-31	0.363196	0.429	0.304	1.9573e-26	1 CD8+ Texh	PLEK
RBBP6	6.15326e-31	0.273018	0.376	0.252	2.06368e-26	1 CD8+ Texh	RBBP6
KLF2.1	7.89156e-31	-0.483019	0.262	0.381	2.64667e-26	1 CD8+ Texh	KLF2
ITK.1	9.80361e-31	-0.354111	0.362	0.471	3.28793e-26	1 CD8+ Texh	ITK
SMCHD1	1.05145e-30	-0.309253	0.604	0.678	3.52637e-26	1 CD8+ Texh	SMCHD1
CAP1	1.13282e-30	0.258064	0.739	0.638	3.79926e-26	1 CD8+ Texh	CAP1
CERK.1	1.30852e-30	-0.348293	0.172	0.282	4.38852e-26	1 CD8+ Texh	CERK
AC025164.1	1.31761e-30	0.303277	0.25	0.15	4.41901e-26	1 CD8+ Texh	AC025164.1
LITAF.1	1.35833e-30	-0.342945	0.816	0.836	4.55555e-26	1 CD8+ Texh	LITAF
BAZ1B	1.47459e-30	0.267005	0.319	0.205	4.94548e-26	1 CD8+ Texh	BAZ1B
IGFBP4.1	1.47724e-30	-0.34976	0.032	0.108	4.95435e-26	1 CD8+ Texh	IGFBP4
BCAP31	1.62676e-30	0.285139	0.6	0.462	5.45584e-26	1 CD8+ Texh	BCAP31
MED10	1.7781e-30	-0.324193	0.333	0.445	5.96339e-26	1 CD8+ Texh	MED10
ETV3	2.73973e-30	-0.305983	0.108	0.21	9.18851e-26	1 CD8+ Texh	ETV3
TRA2B	2.91639e-30	0.292272	0.689	0.575	9.781e-26	1 CD8+ Texh	TRA2B
TMCO1	4.2868e-30	0.261064	0.49	0.354	1.43771e-25	1 CD8+ Texh	TMCO1
TNFRSF4	4.90891e-30	-0.693025	0.078	0.168	1.64635e-25	1 CD8+ Texh	TNFRSF4
DPM3	5.37009e-30	0.251516	0.374	0.247	1.80102e-25	1 CD8+ Texh	DPM3
RBBP7	5.78393e-30	0.272597	0.401	0.275	1.93981e-25	1 CD8+ Texh	RBBP7
S100A11.1	6.34616e-30	-0.409786	0.725	0.759	2.12837e-25	1 CD8+ Texh	S100A11
WDR1	6.61935e-30	0.300586	0.605	0.489	2.22e-25	1 CD8+ Texh	WDR1
BTN3A1	6.79407e-30	0.259709	0.31	0.196	2.27859e-25	1 CD8+ Texh	BTN3A1
ERAP2	6.92079e-30	-0.335108	0.125	0.225	2.32109e-25	1 CD8+ Texh	ERAP2
PTP4A1	8.34674e-30	-0.347618	0.395	0.5	2.79933e-25	1 CD8+ Texh	PTP4A1
UBE2D3	9.09337e-30	-0.266639	0.796	0.824	3.04973e-25	1 CD8+ Texh	UBE2D3
HDAC1	1.06937e-29	0.278217	0.375	0.256	3.58644e-25	1 CD8+ Texh	HDAC1
RAP2B	1.26076e-29	-0.332539	0.152	0.255	4.22835e-25	1 CD8+ Texh	RAP2B
ANKRD12	1.80523e-29	-0.338337	0.546	0.637	6.05439e-25	1 CD8+ Texh	ANKRD12
DNAJC1	2.22067e-29	0.269157	0.563	0.429	7.44769e-25	1 CD8+ Texh	DNAJC1
RBKS	2.25362e-29	-0.322356	0.051	0.134	7.55819e-25	1 CD8+ Texh	RBKS
HMOX1	2.48044e-29	0.322914	0.259	0.157	8.31889e-25	1 CD8+ Texh	HMOX1
POLR1E.1	2.6755e-29	-0.406533	0.109	0.205	8.9731e-25	1 CD8+ Texh	POLR1E
SNRNP70	2.67719e-29	0.266165	0.456	0.32	8.97877e-25	1 CD8+ Texh	SNRNP70
VPS36	2.91041e-29	0.262357	0.363	0.244	9.76095e-25	1 CD8+ Texh	VPS36
REX1BD	3.04636e-29	0.284472	0.556	0.426	1.02169e-24	1 CD8+ Texh	REX1BD
BIRC3	3.09492e-29	0.383392	0.668	0.55	1.03797e-24	1 CD8+ Texh	BIRC3
SEC61B	3.28899e-29	0.255025	0.765	0.684	1.10306e-24	1 CD8+ Texh	SEC61B
PTTG1.1	3.43683e-29	0.260037	0.413	0.284	1.15264e-24	1 CD8+ Texh	PTTG1
SLC25A3	3.57374e-29	-0.289342	0.713	0.767	1.19856e-24	1 CD8+ Texh	SLC25A3
GCHFR	4.83586e-29	-0.359953	0.159	0.266	1.62185e-24	1 CD8+ Texh	GCHFR
EIF3E	4.99721e-29	-0.290146	0.56	0.635	1.67597e-24	1 CD8+ Texh	EIF3E
TSC22D1	5.18977e-29	0.289361	0.144	0.071	1.74054e-24	1 CD8+ Texh	TSC22D1
FLI1	6.15931e-29	-0.294114	0.109	0.208	2.06571e-24	1 CD8+ Texh	FLI1
SPCS2	7.90373e-29	0.276131	0.593	0.468	2.65075e-24	1 CD8+ Texh	SPCS2
KIAA1551	8.51125e-29	0.304825	0.676	0.546	2.8545e-24	1 CD8+ Texh	KIAA1551
TMF1	8.9354e-29	-0.345055	0.343	0.449	2.99675e-24	1 CD8+ Texh	TMF1
SORL1	8.94085e-29	-0.315289	0.108	0.205	2.99858e-24	1 CD8+ Texh	SORL1
BACH2.1	9.37792e-29	-0.256814	0.043	0.122	3.14517e-24	1 CD8+ Texh	BACH2
CYLD	1.16324e-28	0.2865	0.49	0.364	3.90126e-24	1 CD8+ Texh	CYLD
CD47	1.19146e-28	-0.359983	0.395	0.49	3.99593e-24	1 CD8+ Texh	CD47
NDUFS6	1.24784e-28	0.261624	0.483	0.351	4.185e-24	1 CD8+ Texh	NDUFS6
SAMHD1	1.83434e-28	-0.348498	0.184	0.289	6.15202e-24	1 CD8+ Texh	SAMHD1
PRDX5	1.8479e-28	0.270699	0.554	0.427	6.19748e-24	1 CD8+ Texh	PRDX5
IL16	1.90728e-28	0.260404	0.418	0.292	6.39662e-24	1 CD8+ Texh	IL16
BAZ1A	2.93747e-28	-0.374909	0.439	0.53	9.8517e-24	1 CD8+ Texh	BAZ1A
CD226	3.16668e-28	-0.263067	0.056	0.14	1.06204e-23	1 CD8+ Texh	CD226
GRAMD1B.1	5.41888e-28	-0.277838	0.073	0.16	1.81738e-23	1 CD8+ Texh	GRAMD1B
KRTCAP2	7.47835e-28	0.252404	0.691	0.572	2.50809e-23	1 CD8+ Texh	KRTCAP2
TTC39C.1	1.09548e-27	-0.360592	0.293	0.4	3.67401e-23	1 CD8+ Texh	TTC39C
NSD1	2.00477e-27	0.251677	0.312	0.201	6.7236e-23	1 CD8+ Texh	NSD1
KLHL6	3.17812e-27	-0.268645	0.056	0.137	1.06588e-22	1 CD8+ Texh	KLHL6
TBCB	4.04231e-27	0.251116	0.479	0.353	1.35571e-22	1 CD8+ Texh	TBCB
SEC31A	6.66382e-27	0.261503	0.335	0.224	2.23491e-22	1 CD8+ Texh	SEC31A
ADRB2	9.13101e-27	-0.27802	0.05	0.126	3.06236e-22	1 CD8+ Texh	ADRB2
ATP5F1A	1.28747e-26	0.270148	0.599	0.49	4.31792e-22	1 CD8+ Texh	ATP5F1A
SMC4	1.30757e-26	0.301302	0.326	0.22	4.38532e-22	1 CD8+ Texh	SMC4
TOM1	1.36365e-26	-0.309213	0.164	0.265	4.57341e-22	1 CD8+ Texh	TOM1
CCDC69	1.5017e-26	0.268872	0.324	0.217	5.03641e-22	1 CD8+ Texh	CCDC69
TRPC4AP	1.63315e-26	0.256199	0.395	0.278	5.47727e-22	1 CD8+ Texh	TRPC4AP
RHOG	2.17399e-26	-0.333983	0.553	0.616	7.29114e-22	1 CD8+ Texh	RHOG
SERP1	2.42299e-26	-0.264706	0.734	0.783	8.12623e-22	1 CD8+ Texh	SERP1
SLAMF1.1	3.46949e-26	-0.29207	0.071	0.153	1.1636e-21	1 CD8+ Texh	SLAMF1
NANS	4.29745e-26	-0.331215	0.15	0.242	1.44128e-21	1 CD8+ Texh	NANS
MECP2	4.35031e-26	-0.329641	0.296	0.394	1.45901e-21	1 CD8+ Texh	MECP2
DUT	4.37399e-26	0.35206	0.427	0.319	1.46695e-21	1 CD8+ Texh	DUT
IFRD1	4.47327e-26	-0.376692	0.29	0.39	1.50025e-21	1 CD8+ Texh	IFRD1
FKBP2	6.02665e-26	0.257867	0.379	0.261	2.02122e-21	1 CD8+ Texh	FKBP2
SLA	9.82316e-26	-0.340103	0.574	0.643	3.29449e-21	1 CD8+ Texh	SLA
CMIP	1.18083e-25	-0.296993	0.142	0.238	3.96028e-21	1 CD8+ Texh	CMIP
EIF3J	2.35231e-25	-0.366635	0.292	0.388	7.88919e-21	1 CD8+ Texh	EIF3J
LINC02446.1	2.39782e-25	-0.574493	0.076	0.156	8.04181e-21	1 CD8+ Texh	LINC02446
SH3BGRL	2.41303e-25	0.250133	0.646	0.53	8.09282e-21	1 CD8+ Texh	SH3BGRL
AES	4.24402e-25	-0.368577	0.499	0.563	1.42336e-20	1 CD8+ Texh	AES
SELL	4.30397e-25	-0.323184	0.039	0.108	1.44346e-20	1 CD8+ Texh	SELL
PSAP	5.7726e-25	-0.284128	0.642	0.699	1.93601e-20	1 CD8+ Texh	PSAP
CD46	6.24914e-25	0.259274	0.459	0.341	2.09584e-20	1 CD8+ Texh	CD46
BZW1	6.9229e-25	-0.275079	0.584	0.655	2.3218e-20	1 CD8+ Texh	BZW1
ILF3	7.55893e-25	0.266435	0.501	0.386	2.53512e-20	1 CD8+ Texh	ILF3
KCTD20	9.74494e-25	-0.322145	0.199	0.296	3.26826e-20	1 CD8+ Texh	KCTD20
OXNAD1	9.91425e-25	0.27141	0.494	0.376	3.32504e-20	1 CD8+ Texh	OXNAD1
PSIP1	1.18575e-24	0.264734	0.472	0.358	3.97677e-20	1 CD8+ Texh	PSIP1
TOP2A	1.84391e-24	0.292755	0.122	0.059	6.1841e-20	1 CD8+ Texh	TOP2A
PPP1R16B	2.51294e-24	-0.326279	0.317	0.415	8.4279e-20	1 CD8+ Texh	PPP1R16B
FOXO1	2.57707e-24	-0.276414	0.112	0.199	8.64298e-20	1 CD8+ Texh	FOXO1
CTR9	3.33896e-24	-0.343688	0.249	0.341	1.11982e-19	1 CD8+ Texh	CTR9
ADD3	4.79134e-24	-0.285813	0.173	0.268	1.60692e-19	1 CD8+ Texh	ADD3
NUSAP1	6.02855e-24	0.266215	0.158	0.086	2.02185e-19	1 CD8+ Texh	NUSAP1
ETS2	8.97701e-24	-0.277077	0.081	0.16	3.01071e-19	1 CD8+ Texh	ETS2
LAPTM4A	9.80058e-24	-0.352994	0.368	0.449	3.28692e-19	1 CD8+ Texh	LAPTM4A
MGAT4A.1	1.28035e-23	-0.33224	0.313	0.405	4.29403e-19	1 CD8+ Texh	MGAT4A
ZFAS1	1.3794e-23	-0.273536	0.657	0.712	4.62622e-19	1 CD8+ Texh	ZFAS1
CLIC3	1.45071e-23	-0.385156	0.102	0.184	4.86539e-19	1 CD8+ Texh	CLIC3
MTRNR2L12	1.64165e-23	0.295007	0.959	0.934	5.50575e-19	1 CD8+ Texh	MTRNR2L12
MAF.1	2.19037e-23	-0.33118	0.279	0.379	7.34608e-19	1 CD8+ Texh	MAF
SCML4	2.50288e-23	-0.267499	0.096	0.18	8.39417e-19	1 CD8+ Texh	SCML4
SERTAD1	5.84209e-23	-0.377325	0.3	0.391	1.95932e-18	1 CD8+ Texh	SERTAD1
MAP1LC3B	6.21126e-23	-0.255842	0.602	0.668	2.08313e-18	1 CD8+ Texh	MAP1LC3B
EHD1	8.17241e-23	-0.304864	0.197	0.289	2.74086e-18	1 CD8+ Texh	EHD1
CD7	8.75901e-23	-0.478728	0.627	0.664	2.9376e-18	1 CD8+ Texh	CD7
CPD	1.01604e-22	-0.254484	0.101	0.183	3.40759e-18	1 CD8+ Texh	CPD
TOMM20	1.29403e-22	-0.25607	0.585	0.647	4.33991e-18	1 CD8+ Texh	TOMM20
SS18L2	1.40585e-22	-0.283807	0.327	0.42	4.71494e-18	1 CD8+ Texh	SS18L2
FUS	1.48473e-22	-0.252227	0.689	0.75	4.97948e-18	1 CD8+ Texh	FUS
ANP32E	1.86613e-22	0.259382	0.502	0.392	6.25863e-18	1 CD8+ Texh	ANP32E
LY9	2.56852e-22	-0.251769	0.096	0.179	8.61429e-18	1 CD8+ Texh	LY9
TAF7	3.19578e-22	0.255009	0.579	0.46	1.0718e-17	1 CD8+ Texh	TAF7
HIST1H2AG	3.95699e-22	0.251242	0.216	0.133	1.3271e-17	1 CD8+ Texh	HIST1H2AG
WNK1.1	5.71396e-22	0.255287	0.482	0.371	1.91635e-17	1 CD8+ Texh	WNK1
SETD2	7.59604e-22	-0.291275	0.275	0.367	2.54756e-17	1 CD8+ Texh	SETD2
FAM133B	8.21744e-22	-0.285312	0.31	0.403	2.75596e-17	1 CD8+ Texh	FAM133B
INPP5D	1.00659e-21	-0.307044	0.203	0.291	3.3759e-17	1 CD8+ Texh	INPP5D
SIVA1	1.01826e-21	0.252659	0.49	0.383	3.41503e-17	1 CD8+ Texh	SIVA1
AGO2	1.34038e-21	-0.276284	0.166	0.253	4.49535e-17	1 CD8+ Texh	AGO2
GNA13	1.71496e-21	-0.291406	0.25	0.341	5.75163e-17	1 CD8+ Texh	GNA13
NCF1.1	1.71834e-21	-0.296327	0.208	0.302	5.76298e-17	1 CD8+ Texh	NCF1
ZAP70	2.26821e-21	-0.278479	0.301	0.392	7.60711e-17	1 CD8+ Texh	ZAP70
RASGEF1B.1	2.92205e-21	-0.304905	0.126	0.206	9.79997e-17	1 CD8+ Texh	RASGEF1B
POLR3E	3.29656e-21	-0.263924	0.113	0.191	1.1056e-16	1 CD8+ Texh	POLR3E
TUBA1C	6.00583e-21	-0.286972	0.178	0.265	2.01424e-16	1 CD8+ Texh	TUBA1C
TNFRSF18	7.878e-21	-0.376837	0.074	0.146	2.64212e-16	1 CD8+ Texh	TNFRSF18
HAUS3	9.02356e-21	-0.281127	0.208	0.3	3.02632e-16	1 CD8+ Texh	HAUS3
TSTD1	9.11378e-21	0.25192	0.531	0.425	3.05658e-16	1 CD8+ Texh	TSTD1
FOSB.1	1.28372e-20	-0.510114	0.447	0.521	4.30533e-16	1 CD8+ Texh	FOSB
PPA1	3.10068e-20	-0.298528	0.303	0.384	1.03991e-15	1 CD8+ Texh	PPA1
PRKX	3.13168e-20	-0.28976	0.264	0.353	1.0503e-15	1 CD8+ Texh	PRKX
SP140	3.9549e-20	0.25786	0.477	0.374	1.32639e-15	1 CD8+ Texh	SP140
SRSF6	4.4671e-20	-0.253339	0.123	0.202	1.49818e-15	1 CD8+ Texh	SRSF6
EGR1.1	5.95528e-20	-0.494424	0.041	0.101	1.99728e-15	1 CD8+ Texh	EGR1
GRPEL1	6.25072e-20	-0.263873	0.154	0.235	2.09637e-15	1 CD8+ Texh	GRPEL1
OSTF1	2.61671e-19	-0.272705	0.467	0.53	8.77591e-15	1 CD8+ Texh	OSTF1
MAT2A	4.60432e-19	-0.294567	0.232	0.311	1.5442e-14	1 CD8+ Texh	MAT2A
MYH9	6.36936e-19	-0.256195	0.739	0.784	2.13616e-14	1 CD8+ Texh	MYH9
ZC3H12A.1	6.4038e-19	-0.29326	0.23	0.313	2.14771e-14	1 CD8+ Texh	ZC3H12A
ADSS	6.47441e-19	-0.301937	0.347	0.421	2.17139e-14	1 CD8+ Texh	ADSS
DNTTIP2	9.90797e-19	-0.292831	0.353	0.429	3.32293e-14	1 CD8+ Texh	DNTTIP2
ARIH2	1.14711e-18	-0.268453	0.352	0.43	3.84716e-14	1 CD8+ Texh	ARIH2
DDX27	1.78314e-18	-0.293599	0.307	0.388	5.98031e-14	1 CD8+ Texh	DDX27
AOAH	1.82089e-18	-0.280222	0.219	0.307	6.10691e-14	1 CD8+ Texh	AOAH
HLA-DRB5.1	2.40387e-18	0.614216	0.734	0.685	8.0621e-14	1 CD8+ Texh	HLA-DRB5
RELB	3.66483e-18	-0.273582	0.32	0.404	1.22911e-13	1 CD8+ Texh	RELB
CENPF.1	4.43865e-18	0.402835	0.187	0.117	1.48864e-13	1 CD8+ Texh	CENPF
BNIP3L	9.85566e-18	-0.278584	0.299	0.376	3.30539e-13	1 CD8+ Texh	BNIP3L
OAT	1.02269e-17	-0.273355	0.196	0.27	3.42989e-13	1 CD8+ Texh	OAT
HSPA1A.1	1.41941e-17	0.603228	0.715	0.648	4.7604e-13	1 CD8+ Texh	HSPA1A
ALG13	2.24919e-17	-0.279936	0.234	0.31	7.54334e-13	1 CD8+ Texh	ALG13
RNMT	2.4902e-17	-0.290451	0.36	0.431	8.35164e-13	1 CD8+ Texh	RNMT
ARID5B	2.66045e-17	-0.259613	0.509	0.584	8.92261e-13	1 CD8+ Texh	ARID5B
GPR65	2.66934e-17	-0.280184	0.287	0.37	8.95243e-13	1 CD8+ Texh	GPR65
UBE2A	3.87485e-17	-0.25398	0.356	0.432	1.29955e-12	1 CD8+ Texh	UBE2A
SELENOT	4.58268e-17	-0.264414	0.374	0.445	1.53694e-12	1 CD8+ Texh	SELENOT
JMJD6.1	8.81528e-17	-0.29271	0.344	0.414	2.95647e-12	1 CD8+ Texh	JMJD6
TXNIP.1	1.0741e-16	-0.552734	0.766	0.763	3.60232e-12	1 CD8+ Texh	TXNIP
ID2	1.97081e-16	-0.281428	0.526	0.597	6.6097e-12	1 CD8+ Texh	ID2
USP3.1	3.47876e-16	-0.26483	0.21	0.282	1.16671e-11	1 CD8+ Texh	USP3
PHF20	3.56362e-16	-0.297705	0.442	0.497	1.19517e-11	1 CD8+ Texh	PHF20
KRAS	7.76518e-16	-0.264413	0.399	0.464	2.60429e-11	1 CD8+ Texh	KRAS
EFHD2	9.3531e-16	-0.268003	0.301	0.376	3.13684e-11	1 CD8+ Texh	EFHD2
PRMT2	1.04298e-15	-0.257998	0.496	0.55	3.49795e-11	1 CD8+ Texh	PRMT2
AL133415.1.1	1.09084e-15	-0.27511	0.07	0.127	3.65847e-11	1 CD8+ Texh	AL133415.1
TRBV19.1	1.316e-15	-0.795162	0.056	0.109	4.41361e-11	1 CD8+ Texh	TRBV19
ODC1	3.0528e-15	-0.272245	0.437	0.499	1.02385e-10	1 CD8+ Texh	ODC1
VDAC2	3.49897e-15	-0.25538	0.444	0.501	1.17348e-10	1 CD8+ Texh	VDAC2
MAGED2	5.00977e-15	-0.286359	0.214	0.279	1.68018e-10	1 CD8+ Texh	MAGED2
TOMM5	1.50345e-14	-0.275454	0.41	0.471	5.04226e-10	1 CD8+ Texh	TOMM5
RBMS1.1	1.67723e-14	-0.268036	0.237	0.303	5.62508e-10	1 CD8+ Texh	RBMS1
ORAI1	1.9048e-14	-0.263089	0.351	0.415	6.38831e-10	1 CD8+ Texh	ORAI1
TIPARP.1	2.28511e-14	-0.262409	0.27	0.343	7.66379e-10	1 CD8+ Texh	TIPARP
PARP8.1	1.03295e-13	-0.271766	0.448	0.504	3.4643e-09	1 CD8+ Texh	PARP8
NDUFV2	1.35134e-13	-0.262948	0.46	0.507	4.53212e-09	1 CD8+ Texh	NDUFV2
GBP2	2.91987e-13	-0.251699	0.335	0.397	9.79267e-09	1 CD8+ Texh	GBP2
NEU1	3.98745e-13	-0.348023	0.213	0.277	1.33731e-08	1 CD8+ Texh	NEU1
TMBIM1	8.39302e-13	-0.255148	0.262	0.321	2.81485e-08	1 CD8+ Texh	TMBIM1
PIM2	9.44964e-13	-0.286518	0.229	0.293	3.16922e-08	1 CD8+ Texh	PIM2
ST3GAL1	5.97259e-12	-0.257423	0.272	0.33	2.00309e-07	1 CD8+ Texh	ST3GAL1
SRRT.1	6.23284e-12	-0.38128	0.323	0.372	2.09037e-07	1 CD8+ Texh	SRRT
OASL	8.86715e-11	-0.254626	0.297	0.355	2.97386e-06	1 CD8+ Texh	OASL
XCL2	1.99662e-07	0.271369	0.211	0.163	0.00669627	1 CD8+ Texh	XCL2
CXCR3	2.73562e-07	-0.297454	0.433	0.451	0.00917474	1 CD8+ Texh	CXCR3
MIR4435-2HG	1.53391e-06	-0.273465	0.219	0.255	0.0514442	1 CD8+ Texh	MIR4435-2HG
MAP3K8.1	0.000839565	0.256401	0.53	0.508	1	1 CD8+ Texh	MAP3K8
DNAJB1	0.00459425	0.319712	0.854	0.873	1	1 CD8+ Texh	DNAJB1
TUBA4A.1	0	1.00012	0.963	0.797	0	2 CD8+ Tpre-exh	TUBA4A
S100A4.1	0	-1.25608	0.777	0.943	0	2 CD8+ Tpre-exh	S100A4
CST7.2	2.19727e-257	0.69526	0.993	0.937	7.36921e-253	2 CD8+ Tpre-exh	CST7
LITAF.2	3.37377e-230	0.782059	0.942	0.8	1.13149e-225	2 CD8+ Tpre-exh	LITAF
MYL12A.1	6.18095e-211	-0.901937	0.639	0.857	2.07297e-206	2 CD8+ Tpre-exh	MYL12A
YPEL5.1	4.42253e-209	0.733952	0.943	0.811	1.48323e-204	2 CD8+ Tpre-exh	YPEL5
ACTB.1	1.20934e-197	-0.639994	1	1	4.05587e-193	2 CD8+ Tpre-exh	ACTB
SRSF7	4.16437e-196	0.721737	0.949	0.863	1.39665e-191	2 CD8+ Tpre-exh	SRSF7
LDHA.1	5.11395e-194	0.761096	0.932	0.837	1.71512e-189	2 CD8+ Tpre-exh	LDHA
CD44.2	1.98003e-190	0.630523	0.963	0.876	6.64061e-186	2 CD8+ Tpre-exh	CD44
CRTAM.2	3.01395e-177	0.862363	0.545	0.254	1.01082e-172	2 CD8+ Tpre-exh	CRTAM
CREM.2	2.4631e-175	0.63787	0.956	0.826	8.26073e-171	2 CD8+ Tpre-exh	CREM
HLA-B.2	2.8091e-160	-0.54278	1	1	9.42115e-156	2 CD8+ Tpre-exh	HLA-B
YBX3.1	3.24353e-160	0.827963	0.402	0.16	1.08782e-155	2 CD8+ Tpre-exh	YBX3
HLA-DQA2.1	2.18498e-159	0.713284	0.57	0.28	7.32799e-155	2 CD8+ Tpre-exh	HLA-DQA2
RPS26.1	9.83014e-159	-0.691416	0.979	0.989	3.29683e-154	2 CD8+ Tpre-exh	RPS26
SRSF2.1	1.29671e-156	0.685779	0.871	0.728	4.34892e-152	2 CD8+ Tpre-exh	SRSF2
FYN.1	2.40287e-151	0.682931	0.799	0.576	8.05874e-147	2 CD8+ Tpre-exh	FYN
GABARAPL1.1	7.36358e-137	0.698107	0.724	0.499	2.4696e-132	2 CD8+ Tpre-exh	GABARAPL1
SYTL3.1	2.936e-136	0.638592	0.857	0.693	9.84677e-132	2 CD8+ Tpre-exh	SYTL3
CD8A.2	4.35018e-130	0.765804	0.781	0.576	1.45896e-125	2 CD8+ Tpre-exh	CD8A
SRGN.2	4.44318e-129	0.300862	1	0.996	1.49015e-124	2 CD8+ Tpre-exh	SRGN
ENC1.2	4.50711e-129	0.721933	0.488	0.251	1.51159e-124	2 CD8+ Tpre-exh	ENC1
LTB.1	2.02569e-125	-1.17615	0.402	0.628	6.79377e-121	2 CD8+ Tpre-exh	LTB
FAM177A1.2	4.69037e-125	0.565534	0.901	0.747	1.57306e-120	2 CD8+ Tpre-exh	FAM177A1
SLA2.1	7.26456e-123	0.75488	0.546	0.326	2.43639e-118	2 CD8+ Tpre-exh	SLA2
PFN1.2	2.29673e-122	-0.506323	0.987	0.99	7.70276e-118	2 CD8+ Tpre-exh	PFN1
PTPRC	6.06395e-122	0.418013	0.993	0.981	2.03373e-117	2 CD8+ Tpre-exh	PTPRC
ZNF331	3.49514e-121	0.562411	0.86	0.679	1.1722e-116	2 CD8+ Tpre-exh	ZNF331
PTMA.1	6.88821e-118	0.295527	1	1	2.31017e-113	2 CD8+ Tpre-exh	PTMA
HSPH1.1	2.05842e-116	0.769649	0.733	0.54	6.90353e-112	2 CD8+ Tpre-exh	HSPH1
CD52.2	2.75958e-116	-0.701493	0.836	0.925	9.25507e-112	2 CD8+ Tpre-exh	CD52
COTL1	4.59166e-115	0.557173	0.881	0.747	1.53995e-110	2 CD8+ Tpre-exh	COTL1
GUK1.1	3.32364e-114	0.579264	0.875	0.801	1.11468e-109	2 CD8+ Tpre-exh	GUK1
SRRT.2	2.11424e-113	0.864365	0.523	0.315	7.09074e-109	2 CD8+ Tpre-exh	SRRT
HSP90AA1.1	1.41635e-112	0.596889	0.99	0.978	4.75015e-108	2 CD8+ Tpre-exh	HSP90AA1
SELENOK.1	2.0681e-112	0.523453	0.879	0.763	6.936e-108	2 CD8+ Tpre-exh	SELENOK
TXNIP.2	3.91675e-111	-0.919669	0.625	0.803	1.3136e-106	2 CD8+ Tpre-exh	TXNIP
NR4A3.1	1.7351e-110	0.653632	0.545	0.324	5.81917e-106	2 CD8+ Tpre-exh	NR4A3
TMSB10.1	1.83805e-110	-0.472898	0.999	1	6.16447e-106	2 CD8+ Tpre-exh	TMSB10
MYADM.2	1.22074e-109	0.622507	0.774	0.585	4.09411e-105	2 CD8+ Tpre-exh	MYADM
SYAP1.1	2.35262e-108	0.571386	0.77	0.583	7.89021e-104	2 CD8+ Tpre-exh	SYAP1
GZMK.2	2.80863e-107	0.385661	0.946	0.689	9.41959e-103	2 CD8+ Tpre-exh	GZMK
LYZ.1	2.34023e-103	0.592799	0.537	0.308	7.84866e-99	2 CD8+ Tpre-exh	LYZ
HLA-DRB5.2	4.3177e-103	0.579232	0.816	0.662	1.44807e-98	2 CD8+ Tpre-exh	HLA-DRB5
DNAJB6.1	1.5199e-102	0.575775	0.762	0.6	5.09744e-98	2 CD8+ Tpre-exh	DNAJB6
RPS29.2	3.54214e-102	0.274332	0.998	0.998	1.18796e-97	2 CD8+ Tpre-exh	RPS29
CD4.1	2.73719e-101	-0.620356	0.11	0.339	9.17998e-97	2 CD8+ Tpre-exh	CD4
GGA2.1	2.84317e-101	0.660484	0.508	0.311	9.53543e-97	2 CD8+ Tpre-exh	GGA2
DKK3	3.43696e-101	0.458053	0.134	0.026	1.15269e-96	2 CD8+ Tpre-exh	DKK3
CALM1.1	7.15383e-100	0.35303	0.996	0.984	2.39925e-95	2 CD8+ Tpre-exh	CALM1
RGCC.2	3.45127e-99	0.50535	0.894	0.773	1.15749e-94	2 CD8+ Tpre-exh	RGCC
RUNX3.1	1.65341e-98	0.570508	0.678	0.487	5.54521e-94	2 CD8+ Tpre-exh	RUNX3
IL9R	1.72459e-94	0.571456	0.232	0.082	5.78393e-90	2 CD8+ Tpre-exh	IL9R
HSPD1.1	3.61657e-94	0.691737	0.809	0.685	1.21293e-89	2 CD8+ Tpre-exh	HSPD1
NOP58.1	1.57737e-93	0.58918	0.743	0.579	5.29019e-89	2 CD8+ Tpre-exh	NOP58
EIF1.1	9.76934e-92	0.251239	1	0.998	3.27644e-87	2 CD8+ Tpre-exh	EIF1
PIK3R1.1	8.01925e-91	0.567285	0.814	0.68	2.6895e-86	2 CD8+ Tpre-exh	PIK3R1
LGALS1.2	2.32329e-90	-0.910182	0.579	0.737	7.79185e-86	2 CD8+ Tpre-exh	LGALS1
HIST1H4C	8.96019e-90	0.392654	0.903	0.838	3.00507e-85	2 CD8+ Tpre-exh	HIST1H4C
SLC7A5.1	2.43756e-89	0.5848	0.619	0.436	8.17507e-85	2 CD8+ Tpre-exh	SLC7A5
SH3BGRL3	3.25387e-89	-0.382116	0.98	0.989	1.09128e-84	2 CD8+ Tpre-exh	SH3BGRL3
IFRD1.1	7.03819e-89	0.677805	0.513	0.326	2.36047e-84	2 CD8+ Tpre-exh	IFRD1
TMEM173.2	3.56274e-88	-0.805775	0.117	0.321	1.19487e-83	2 CD8+ Tpre-exh	TMEM173
AOAH.1	6.01331e-88	0.54412	0.44	0.244	2.01674e-83	2 CD8+ Tpre-exh	AOAH
SARAF.2	4.07907e-86	0.263901	0.998	0.982	1.36804e-81	2 CD8+ Tpre-exh	SARAF
AKNA.2	8.99028e-86	0.58449	0.653	0.481	3.01516e-81	2 CD8+ Tpre-exh	AKNA
UBB	3.14169e-85	0.432254	0.945	0.907	1.05366e-80	2 CD8+ Tpre-exh	UBB
EMD.1	5.0746e-85	0.453586	0.807	0.669	1.70192e-80	2 CD8+ Tpre-exh	EMD
CALM2	4.27945e-84	0.388794	0.941	0.883	1.43524e-79	2 CD8+ Tpre-exh	CALM2
DDX24.1	2.40635e-81	0.4427	0.895	0.825	8.07042e-77	2 CD8+ Tpre-exh	DDX24
ABI3.1	8.58686e-81	0.572798	0.412	0.233	2.87986e-76	2 CD8+ Tpre-exh	ABI3
CCL5.2	1.97275e-79	0.303351	0.997	0.947	6.61621e-75	2 CD8+ Tpre-exh	CCL5
TRAF3IP3.2	9.45722e-79	-0.619157	0.153	0.352	3.17176e-74	2 CD8+ Tpre-exh	TRAF3IP3
PPP1R16B.1	7.54345e-78	0.558826	0.534	0.353	2.52992e-73	2 CD8+ Tpre-exh	PPP1R16B
CD40LG.2	1.46032e-77	-0.673309	0.034	0.193	4.89761e-73	2 CD8+ Tpre-exh	CD40LG
NAA50.1	3.96268e-75	0.526566	0.574	0.4	1.329e-70	2 CD8+ Tpre-exh	NAA50
HSPE1	4.22571e-75	0.589988	0.835	0.731	1.41722e-70	2 CD8+ Tpre-exh	HSPE1
EML4.2	7.31804e-75	0.391569	0.853	0.707	2.45432e-70	2 CD8+ Tpre-exh	EML4
OAZ1	1.76222e-73	0.351808	0.973	0.94	5.91013e-69	2 CD8+ Tpre-exh	OAZ1
SLA.1	2.02949e-73	0.484247	0.746	0.594	6.8065e-69	2 CD8+ Tpre-exh	SLA
LMNA.2	6.56487e-73	0.380686	0.724	0.524	2.20173e-68	2 CD8+ Tpre-exh	LMNA
IL32.1	8.00672e-73	-0.526395	0.929	0.965	2.68529e-68	2 CD8+ Tpre-exh	IL32
ATP1B3.2	2.38647e-72	0.516209	0.628	0.46	8.00375e-68	2 CD8+ Tpre-exh	ATP1B3
NFKBIA.2	5.23785e-71	-0.715249	0.705	0.827	1.75667e-66	2 CD8+ Tpre-exh	NFKBIA
NAMPT.1	2.87334e-70	0.501568	0.656	0.504	9.63661e-66	2 CD8+ Tpre-exh	NAMPT
SELPLG.2	2.00913e-69	0.512121	0.68	0.52	6.73823e-65	2 CD8+ Tpre-exh	SELPLG
METRNL.1	3.38465e-69	0.486534	0.398	0.227	1.13515e-64	2 CD8+ Tpre-exh	METRNL
PPDPF	2.29705e-68	0.342718	0.965	0.938	7.70383e-64	2 CD8+ Tpre-exh	PPDPF
USP36.2	8.47351e-68	0.487722	0.598	0.427	2.84185e-63	2 CD8+ Tpre-exh	USP36
CD69.2	1.69833e-67	-0.942223	0.713	0.793	5.69585e-63	2 CD8+ Tpre-exh	CD69
VPS37B.1	8.12411e-67	0.512707	0.56	0.395	2.72466e-62	2 CD8+ Tpre-exh	VPS37B
APMAP.2	6.51544e-66	0.431703	0.658	0.508	2.18515e-61	2 CD8+ Tpre-exh	APMAP
UBE2B.1	3.21201e-65	0.399421	0.793	0.679	1.07724e-60	2 CD8+ Tpre-exh	UBE2B
BIK	4.44864e-65	0.38663	0.152	0.05	1.49198e-60	2 CD8+ Tpre-exh	BIK
TGFB1.1	5.76952e-64	0.497827	0.688	0.545	1.93498e-59	2 CD8+ Tpre-exh	TGFB1
RAC2.1	8.92482e-64	-0.407442	0.779	0.861	2.99321e-59	2 CD8+ Tpre-exh	RAC2
GPCPD1.1	1.22383e-63	0.474158	0.479	0.31	4.10448e-59	2 CD8+ Tpre-exh	GPCPD1
EZR.1	2.2513e-63	0.359578	0.941	0.896	7.55042e-59	2 CD8+ Tpre-exh	EZR
PTPN22	9.86295e-63	0.460195	0.622	0.474	3.30784e-58	2 CD8+ Tpre-exh	PTPN22
LAPTM5.1	1.78356e-62	-0.364884	0.908	0.949	5.9817e-58	2 CD8+ Tpre-exh	LAPTM5
SURF4	4.43289e-61	0.518166	0.588	0.452	1.4867e-56	2 CD8+ Tpre-exh	SURF4
EIF5.1	9.97885e-61	0.415172	0.757	0.632	3.34671e-56	2 CD8+ Tpre-exh	EIF5
PGK1.1	1.37053e-60	0.499904	0.832	0.778	4.59647e-56	2 CD8+ Tpre-exh	PGK1
MCL1.2	2.96467e-60	0.341482	0.914	0.832	9.9429e-56	2 CD8+ Tpre-exh	MCL1
HMGN3.2	1.21758e-59	-0.466313	0.208	0.387	4.08351e-55	2 CD8+ Tpre-exh	HMGN3
KPNA2	2.65846e-59	0.49972	0.484	0.336	8.91595e-55	2 CD8+ Tpre-exh	KPNA2
SLC3A2.1	3.03929e-59	0.429974	0.656	0.52	1.01932e-54	2 CD8+ Tpre-exh	SLC3A2
AUTS2.1	6.21815e-59	0.396573	0.228	0.101	2.08544e-54	2 CD8+ Tpre-exh	AUTS2
CXCL8.1	1.73717e-58	0.429185	0.334	0.185	5.82614e-54	2 CD8+ Tpre-exh	CXCL8
SERPINB9.1	1.95387e-58	0.430233	0.625	0.473	6.55289e-54	2 CD8+ Tpre-exh	SERPINB9
USP11.1	3.52809e-58	0.448248	0.378	0.231	1.18325e-53	2 CD8+ Tpre-exh	USP11
RANBP2.1	4.49778e-58	0.476064	0.548	0.399	1.50847e-53	2 CD8+ Tpre-exh	RANBP2
TSPYL2	1.10896e-57	0.597172	0.585	0.449	3.71924e-53	2 CD8+ Tpre-exh	TSPYL2
SIT1.2	1.52563e-57	-0.507115	0.145	0.308	5.11665e-53	2 CD8+ Tpre-exh	SIT1
IL7R.2	3.56332e-57	-0.893641	0.591	0.687	1.19507e-52	2 CD8+ Tpre-exh	IL7R
CNOT6L.1	4.27311e-57	0.435316	0.645	0.504	1.43311e-52	2 CD8+ Tpre-exh	CNOT6L
LEPROTL1.2	1.49223e-56	0.309078	0.893	0.8	5.00463e-52	2 CD8+ Tpre-exh	LEPROTL1
GSPT1.2	6.57877e-56	0.435579	0.635	0.485	2.20639e-51	2 CD8+ Tpre-exh	GSPT1
ZEB2.1	3.34235e-55	0.455233	0.531	0.369	1.12096e-50	2 CD8+ Tpre-exh	ZEB2
NCL	7.70591e-55	0.356398	0.901	0.846	2.58441e-50	2 CD8+ Tpre-exh	NCL
TC2N.2	5.02632e-54	0.502793	0.563	0.421	1.68573e-49	2 CD8+ Tpre-exh	TC2N
SRSF5.1	6.71718e-54	0.338199	0.875	0.814	2.25281e-49	2 CD8+ Tpre-exh	SRSF5
UBE2A.1	1.28575e-53	0.412588	0.529	0.383	4.31216e-49	2 CD8+ Tpre-exh	UBE2A
FAM118A.1	2.74938e-53	0.420667	0.424	0.274	9.22088e-49	2 CD8+ Tpre-exh	FAM118A
F2R.1	3.79934e-53	0.462077	0.443	0.296	1.27422e-48	2 CD8+ Tpre-exh	F2R
S100A11.2	1.07527e-52	-0.458091	0.645	0.781	3.60625e-48	2 CD8+ Tpre-exh	S100A11
GZMM.1	1.39559e-52	0.435029	0.647	0.516	4.68054e-48	2 CD8+ Tpre-exh	GZMM
RNF19A	2.69267e-52	0.398954	0.811	0.715	9.03068e-48	2 CD8+ Tpre-exh	RNF19A
TNFRSF4.1	8.24459e-52	-0.770623	0.051	0.176	2.76507e-47	2 CD8+ Tpre-exh	TNFRSF4
NPM1	1.14277e-51	0.275456	0.965	0.944	3.83262e-47	2 CD8+ Tpre-exh	NPM1
CCND3	1.18429e-51	-0.435732	0.287	0.473	3.97187e-47	2 CD8+ Tpre-exh	CCND3
SRSF3.1	1.32553e-51	0.400241	0.73	0.632	4.44557e-47	2 CD8+ Tpre-exh	SRSF3
TRAT1	2.06423e-51	0.475896	0.503	0.358	6.92303e-47	2 CD8+ Tpre-exh	TRAT1
PLEKHA2.1	3.66032e-51	0.429491	0.455	0.306	1.2276e-46	2 CD8+ Tpre-exh	PLEKHA2
ODC1.1	4.27932e-51	0.495913	0.582	0.457	1.4352e-46	2 CD8+ Tpre-exh	ODC1
SMDT1.1	4.52257e-51	-0.395949	0.311	0.492	1.51678e-46	2 CD8+ Tpre-exh	SMDT1
SH2D1A.1	5.48237e-51	0.470471	0.558	0.423	1.83868e-46	2 CD8+ Tpre-exh	SH2D1A
IGKC.1	7.12519e-51	0.378924	0.222	0.107	2.38965e-46	2 CD8+ Tpre-exh	IGKC
FLT3LG.2	1.21854e-50	-0.47341	0.189	0.346	4.08675e-46	2 CD8+ Tpre-exh	FLT3LG
EMP3	2.98676e-50	-0.411377	0.645	0.773	1.0017e-45	2 CD8+ Tpre-exh	EMP3
EIF4A3.1	3.58539e-50	0.414018	0.542	0.403	1.20247e-45	2 CD8+ Tpre-exh	EIF4A3
S100A6	3.64444e-50	-0.331312	0.91	0.95	1.22227e-45	2 CD8+ Tpre-exh	S100A6
JPT1.1	4.60269e-50	0.41468	0.622	0.498	1.54365e-45	2 CD8+ Tpre-exh	JPT1
CD7.1	6.81295e-50	0.455391	0.744	0.631	2.28493e-45	2 CD8+ Tpre-exh	CD7
ITM2C.2	1.85239e-49	0.291221	0.6	0.417	6.21254e-45	2 CD8+ Tpre-exh	ITM2C
IDI1	2.09422e-49	0.461879	0.57	0.445	7.02358e-45	2 CD8+ Tpre-exh	IDI1
DNAJA1	2.45593e-49	0.466872	0.779	0.704	8.2367e-45	2 CD8+ Tpre-exh	DNAJA1
SKIL.1	3.06225e-49	0.430536	0.491	0.35	1.02702e-44	2 CD8+ Tpre-exh	SKIL
PDE4B.2	6.81503e-49	0.390274	0.753	0.62	2.28563e-44	2 CD8+ Tpre-exh	PDE4B
SLBP.1	9.7747e-49	0.409048	0.639	0.51	3.27824e-44	2 CD8+ Tpre-exh	SLBP
NFATC2	1.02806e-48	0.422955	0.567	0.435	3.44791e-44	2 CD8+ Tpre-exh	NFATC2
TOP1.1	1.14827e-48	0.414888	0.607	0.475	3.85105e-44	2 CD8+ Tpre-exh	TOP1
HNRNPDL	2.67665e-48	0.300326	0.91	0.866	8.97696e-44	2 CD8+ Tpre-exh	HNRNPDL
DUSP1.1	3.06686e-48	-0.729634	0.748	0.837	1.02856e-43	2 CD8+ Tpre-exh	DUSP1
JMJD6.2	4.57214e-48	0.444584	0.502	0.369	1.53341e-43	2 CD8+ Tpre-exh	JMJD6
TNIP3.2	1.09739e-47	0.428324	0.244	0.127	3.68043e-43	2 CD8+ Tpre-exh	TNIP3
ARPC5.2	1.60261e-47	-0.462073	0.453	0.597	5.37482e-43	2 CD8+ Tpre-exh	ARPC5
PDCD4.2	2.65553e-47	0.355987	0.679	0.549	8.90613e-43	2 CD8+ Tpre-exh	PDCD4
CSNK1D.1	2.71804e-47	0.409526	0.469	0.332	9.11578e-43	2 CD8+ Tpre-exh	CSNK1D
GNLY.2	3.53534e-47	-1.04105	0.36	0.524	1.18568e-42	2 CD8+ Tpre-exh	GNLY
CMIP.1	3.61909e-47	0.383822	0.319	0.188	1.21377e-42	2 CD8+ Tpre-exh	CMIP
REL.2	6.76502e-47	0.325936	0.84	0.742	2.26885e-42	2 CD8+ Tpre-exh	REL
GYG1	1.42719e-46	0.465163	0.477	0.347	4.7865e-42	2 CD8+ Tpre-exh	GYG1
RNF125.1	4.14231e-46	0.374464	0.634	0.498	1.38925e-41	2 CD8+ Tpre-exh	RNF125
2001-06-01	8.4e-46	-0.624102	0.867	0.919	2.81719e-41	2 CD8+ Tpre-exh	JUN
SDCBP.1	8.73493e-46	0.388546	0.674	0.565	2.92952e-41	2 CD8+ Tpre-exh	SDCBP
PSMA7	1.14801e-45	0.351321	0.822	0.759	3.8502e-41	2 CD8+ Tpre-exh	PSMA7
NUP98.1	1.42632e-45	0.421426	0.495	0.365	4.78358e-41	2 CD8+ Tpre-exh	NUP98
MT-ATP6.2	1.63011e-45	-0.330799	0.984	0.99	5.46707e-41	2 CD8+ Tpre-exh	MT-ATP6
CCDC107.1	3.62637e-45	-0.390858	0.239	0.402	1.21621e-40	2 CD8+ Tpre-exh	CCDC107
FABP5.2	6.12376e-45	0.505727	0.435	0.301	2.05379e-40	2 CD8+ Tpre-exh	FABP5
DNTTIP2.1	1.6316e-44	0.405863	0.511	0.384	5.47208e-40	2 CD8+ Tpre-exh	DNTTIP2
PMEPA1.1	1.65889e-44	0.372752	0.232	0.121	5.56357e-40	2 CD8+ Tpre-exh	PMEPA1
JUNB.1	2.20861e-44	-0.53663	0.916	0.938	7.40723e-40	2 CD8+ Tpre-exh	JUNB
CYSTM1	2.31634e-44	0.403173	0.373	0.247	7.76853e-40	2 CD8+ Tpre-exh	CYSTM1
DUSP4.2	2.70622e-44	0.273708	0.907	0.8	9.07614e-40	2 CD8+ Tpre-exh	DUSP4
LINC02446.2	2.71385e-44	0.504793	0.225	0.113	9.10172e-40	2 CD8+ Tpre-exh	LINC02446
FUS.1	2.86578e-44	0.357014	0.798	0.719	9.61124e-40	2 CD8+ Tpre-exh	FUS
ARID5A.1	5.69416e-44	0.35907	0.638	0.504	1.90971e-39	2 CD8+ Tpre-exh	ARID5A
ACTG1.1	6.51152e-44	-0.29981	0.974	0.985	2.18383e-39	2 CD8+ Tpre-exh	ACTG1
FXYD5.2	7.07021e-44	-0.339715	0.888	0.924	2.37121e-39	2 CD8+ Tpre-exh	FXYD5
LMNB1	7.95439e-44	0.487013	0.368	0.243	2.66774e-39	2 CD8+ Tpre-exh	LMNB1
CHD1.1	1.14711e-43	0.392695	0.628	0.504	3.84716e-39	2 CD8+ Tpre-exh	CHD1
CORO1B	1.27127e-43	-0.461371	0.254	0.407	4.26359e-39	2 CD8+ Tpre-exh	CORO1B
LY6E.1	2.68539e-43	-0.387127	0.555	0.697	9.00627e-39	2 CD8+ Tpre-exh	LY6E
HSPA5	3.61809e-43	0.315574	0.903	0.843	1.21344e-38	2 CD8+ Tpre-exh	HSPA5
TENT4B	5.009e-43	0.339454	0.235	0.125	1.67992e-38	2 CD8+ Tpre-exh	TENT4B
ANXA6.2	7.44162e-43	-0.39898	0.482	0.621	2.49577e-38	2 CD8+ Tpre-exh	ANXA6
CEMIP2.1	7.99516e-43	0.403688	0.617	0.502	2.68142e-38	2 CD8+ Tpre-exh	CEMIP2
TSPO.1	1.08554e-42	-0.352452	0.453	0.611	3.64069e-38	2 CD8+ Tpre-exh	TSPO
TBCD	1.13273e-42	0.377763	0.26	0.147	3.79895e-38	2 CD8+ Tpre-exh	TBCD
TNFRSF18.1	1.1988e-42	-0.520716	0.046	0.154	4.02053e-38	2 CD8+ Tpre-exh	TNFRSF18
PIK3AP1	1.24986e-42	0.319425	0.19	0.091	4.19177e-38	2 CD8+ Tpre-exh	PIK3AP1
LYST.2	2.83697e-42	0.339201	0.7	0.554	9.51464e-38	2 CD8+ Tpre-exh	LYST
SRRM1	1.19431e-41	0.344491	0.814	0.745	4.00547e-37	2 CD8+ Tpre-exh	SRRM1
NFKBIZ.1	1.4692e-41	-0.475806	0.297	0.446	4.9274e-37	2 CD8+ Tpre-exh	NFKBIZ
CLEC2B	1.68717e-41	0.375718	0.734	0.637	5.65842e-37	2 CD8+ Tpre-exh	CLEC2B
RCSD1.1	1.82238e-41	-0.350286	0.112	0.244	6.11189e-37	2 CD8+ Tpre-exh	RCSD1
TRBV19.2	3.00409e-41	1.12935	0.166	0.077	1.00751e-36	2 CD8+ Tpre-exh	TRBV19
HIF1A.1	5.01629e-41	0.363802	0.682	0.565	1.68236e-36	2 CD8+ Tpre-exh	HIF1A
BST2.2	5.72507e-41	-0.391541	0.315	0.468	1.92007e-36	2 CD8+ Tpre-exh	BST2
DAD1.1	1.24996e-40	-0.377591	0.345	0.502	4.19211e-36	2 CD8+ Tpre-exh	DAD1
HSP90AB1.1	1.40277e-40	0.33248	0.96	0.945	4.70462e-36	2 CD8+ Tpre-exh	HSP90AB1
ITGB1.2	1.59898e-40	-0.431834	0.639	0.753	5.36266e-36	2 CD8+ Tpre-exh	ITGB1
ISCA1.1	2.00115e-40	0.378811	0.5	0.376	6.71147e-36	2 CD8+ Tpre-exh	ISCA1
BHLHE40.1	2.68154e-40	-0.447128	0.528	0.651	8.99336e-36	2 CD8+ Tpre-exh	BHLHE40
OASL.1	4.33289e-40	0.434383	0.436	0.315	1.45316e-35	2 CD8+ Tpre-exh	OASL
PTPN6.2	4.79473e-40	-0.433192	0.122	0.248	1.60806e-35	2 CD8+ Tpre-exh	PTPN6
ZBTB32.1	4.92219e-40	0.345478	0.182	0.088	1.6508e-35	2 CD8+ Tpre-exh	ZBTB32
CTR9.1	5.85294e-40	0.39823	0.416	0.293	1.96296e-35	2 CD8+ Tpre-exh	CTR9
HSPA8	1.40624e-39	0.311826	0.975	0.959	4.71625e-35	2 CD8+ Tpre-exh	HSPA8
ADGRE5	4.84251e-39	0.345953	0.795	0.705	1.62408e-34	2 CD8+ Tpre-exh	ADGRE5
MCOLN2	5.5247e-39	0.347288	0.224	0.121	1.85287e-34	2 CD8+ Tpre-exh	MCOLN2
GALNT11.1	8.75036e-39	0.358661	0.285	0.173	2.93469e-34	2 CD8+ Tpre-exh	GALNT11
GMFG	9.95061e-39	-0.291925	0.694	0.793	3.33723e-34	2 CD8+ Tpre-exh	GMFG
CELF2	1.37206e-38	-0.352834	0.407	0.564	4.60163e-34	2 CD8+ Tpre-exh	CELF2
TERF1.1	2.70476e-38	0.436113	0.324	0.209	9.07123e-34	2 CD8+ Tpre-exh	TERF1
SLC1A5	2.9713e-38	0.358401	0.266	0.158	9.96514e-34	2 CD8+ Tpre-exh	SLC1A5
ANAPC16	3.13161e-38	-0.338422	0.524	0.668	1.05028e-33	2 CD8+ Tpre-exh	ANAPC16
ATP8A1	5.99345e-38	0.376679	0.316	0.201	2.01008e-33	2 CD8+ Tpre-exh	ATP8A1
THEM4	6.42175e-38	-0.322639	0.067	0.175	2.15373e-33	2 CD8+ Tpre-exh	THEM4
CD82.2	6.85664e-38	-0.447066	0.312	0.454	2.29958e-33	2 CD8+ Tpre-exh	CD82
CCL3.2	8.86713e-38	-0.914205	0.283	0.42	2.97386e-33	2 CD8+ Tpre-exh	CCL3
SNX10.1	3.46444e-37	-0.296654	0.077	0.188	1.16191e-32	2 CD8+ Tpre-exh	SNX10
DHX36	4.53564e-37	0.364443	0.585	0.479	1.52116e-32	2 CD8+ Tpre-exh	DHX36
FNBP1	4.87816e-37	0.323189	0.801	0.739	1.63604e-32	2 CD8+ Tpre-exh	FNBP1
PDE7A	5.27754e-37	0.354143	0.336	0.22	1.76998e-32	2 CD8+ Tpre-exh	PDE7A
UBE2S	6.36357e-37	0.34909	0.321	0.206	2.13422e-32	2 CD8+ Tpre-exh	UBE2S
PITPNC1.1	1.41303e-36	0.355936	0.375	0.256	4.73903e-32	2 CD8+ Tpre-exh	PITPNC1
HOPX	1.46554e-36	-0.410553	0.205	0.342	4.91514e-32	2 CD8+ Tpre-exh	HOPX
AMD1.1	2.66518e-36	0.380712	0.49	0.376	8.93848e-32	2 CD8+ Tpre-exh	AMD1
IRF1	2.70334e-36	0.307963	0.774	0.688	9.06647e-32	2 CD8+ Tpre-exh	IRF1
FAM3C.2	3.31056e-36	-0.414658	0.108	0.224	1.1103e-31	2 CD8+ Tpre-exh	FAM3C
ELL2.1	3.46974e-36	0.355416	0.5	0.379	1.16368e-31	2 CD8+ Tpre-exh	ELL2
DDX3Y	4.84257e-36	0.417344	0.451	0.34	1.6241e-31	2 CD8+ Tpre-exh	DDX3Y
CLIC1.1	4.90319e-36	-0.282768	0.853	0.898	1.64443e-31	2 CD8+ Tpre-exh	CLIC1
PHLDA1.1	8.60011e-36	-0.486579	0.263	0.402	2.8843e-31	2 CD8+ Tpre-exh	PHLDA1
CCR6.2	2.3768e-35	-0.610076	0.114	0.223	7.9713e-31	2 CD8+ Tpre-exh	CCR6
SIRPG.2	2.68018e-35	-0.365921	0.134	0.257	8.98877e-31	2 CD8+ Tpre-exh	SIRPG
TM9SF1	4.49646e-35	0.306225	0.184	0.095	1.50802e-30	2 CD8+ Tpre-exh	TM9SF1
CYTIP	5.17559e-35	-0.325638	0.763	0.842	1.73579e-30	2 CD8+ Tpre-exh	CYTIP
LSP1.2	5.42353e-35	-0.301672	0.764	0.841	1.81894e-30	2 CD8+ Tpre-exh	LSP1
BCLAF1	6.09074e-35	0.334484	0.659	0.558	2.04271e-30	2 CD8+ Tpre-exh	BCLAF1
DEF6	6.43743e-35	-0.30791	0.237	0.385	2.15899e-30	2 CD8+ Tpre-exh	DEF6
TRMO.1	7.23031e-35	0.363724	0.216	0.119	2.4249e-30	2 CD8+ Tpre-exh	TRMO
SELENOH.1	7.51612e-35	-0.373317	0.355	0.491	2.52075e-30	2 CD8+ Tpre-exh	SELENOH
CEBPZ.1	8.69743e-35	0.339296	0.542	0.432	2.91695e-30	2 CD8+ Tpre-exh	CEBPZ
POLR3GL.1	1.51765e-34	-0.308012	0.213	0.355	5.0899e-30	2 CD8+ Tpre-exh	POLR3GL
RAB5IF.1	2.89155e-34	0.359371	0.539	0.439	9.69767e-30	2 CD8+ Tpre-exh	RAB5IF
LDLR	4.29777e-34	0.332327	0.2	0.109	1.44139e-29	2 CD8+ Tpre-exh	LDLR
IQGAP2.1	8.24373e-34	0.336843	0.479	0.36	2.76478e-29	2 CD8+ Tpre-exh	IQGAP2
BCL11B	8.98552e-34	0.373201	0.407	0.298	3.01356e-29	2 CD8+ Tpre-exh	BCL11B
MLF1	1.19845e-33	0.267136	0.137	0.062	4.01935e-29	2 CD8+ Tpre-exh	MLF1
GSTK1	1.8034e-33	-0.305356	0.585	0.714	6.04825e-29	2 CD8+ Tpre-exh	GSTK1
UCP2.1	1.89046e-33	-0.385568	0.539	0.654	6.34022e-29	2 CD8+ Tpre-exh	UCP2
CD2.1	2.1108e-33	-0.294606	0.838	0.884	7.07921e-29	2 CD8+ Tpre-exh	CD2
ALOX5AP.2	2.27845e-33	0.341252	0.672	0.562	7.64147e-29	2 CD8+ Tpre-exh	ALOX5AP
KLRD1.2	2.64131e-33	0.364239	0.314	0.196	8.85844e-29	2 CD8+ Tpre-exh	KLRD1
SLC25A3.1	2.70428e-33	0.278366	0.81	0.739	9.06963e-29	2 CD8+ Tpre-exh	SLC25A3
IFNG.2	4.21959e-33	-0.761471	0.22	0.339	1.41517e-28	2 CD8+ Tpre-exh	IFNG
FASLG	5.09991e-33	0.307973	0.211	0.118	1.71041e-28	2 CD8+ Tpre-exh	FASLG
HNRNPUL1.2	6.4734e-33	0.322388	0.63	0.523	2.17105e-28	2 CD8+ Tpre-exh	HNRNPUL1
[truncated: 4,279 more rows]
